# Supplementary material for: Extracellular vesicles secreted by Brugia malayi microfilariae modulate the melanization pathway in the mosquito host
Source: Sci Rep. 2023 May 31;13:8778. doi: 10.1038/s41598-023-35940-9 (PMC10232515; doi:10.1038/s41598-023-35940-9)
Supplement: Supplementary file 1 — Supplementary Information 1. [file 41598_2023_35940_MOESM1_ESM.xlsx]

## Sheet: miRNAs present in Control Aag2
rep_miRID	rep_miRSeq
aae-miR-9c-3p	TAAAGCTTTAGTACCAGAGGTC
aae-miR-9b	TCTTTGGTGATTTTAGCTGTATGC
aae-miR-282-5p	AATCTAGCCTCTCCTAGGCTTTGTCTG
aae-miR-278-3p	TCGGTGGGACTTTCGTCCGTTT
aae-miR-281-3p	TGTCATGGAATTGCTCTCTTTA
bmo-miR-998	TAGCACCATGGGATTCAGCT
aae-miR-11-5p	AGAACTCCGGCTGTGACCTGTG
aga-miR-13b	TATCACAGCCATTTTGACGAGT
aae-miR-100	AACCCGTAGATCCGAACTTGTG
aga-miR-279	TGACTAGATCCACACTCATTAA
aga-miR-14	TCAGTCTTTTTCTCTCTCCTA
aae-miR-125-5p	TCCCTGAGACCCTAACTTGTGA
aae-miR-1889-3p	CACGTTACAGATTGGGGTTTCC
aae-miR-34-3p	CAACCACTATCCGCCCTGCCGCC
aae-miR-275-5p	CGCGCTAAGCAGGAACCGAGAC
aae-miR-11917	CTGAAAACTTAATCGATTGGTC
aga-miR-2c-3p	TATCACAGCCATTTTGATGAGC
aae-miR-13-5p	TCGTAAAAATGGTTGTGCTGTG
aae-miR-996	TGACTAGATTACATGCTCGTC
aga-miR-2	TATCACAGCCAGCTTTGATGAGC
aae-miR-1175-3p	TGAGATTCTACTTCTCCGACTTAA
aae-mir-184-p5	ccttatcattcttgcgccccgt
aga-miR-92a	TATTGCACTTGTCCCGGCCTAT
aga-miR-275	TCAGGTACCTGAAGTAGCGCGCG
aae-mir-11917-p3	ccaatcgattaagttttcagct
bmo-mir-6497-p3	aaggattgGCTCTGAGGAC
bmo-mir-6497-p3	aaggattgGCTCTGAGGAC
bmo-mir-6497-p3	ataaggattgGCTCTGAGGAC
aae-miR-1175-5p	AAGTGGAGTAGTGGTCTCATCG
aae-miR-2765	TGGTAACTCCACCACCGTTGGC
aae-mir-11894a-1-p5	ggtcgtcttgaaatggtaaaga
aae-miR-308-5p	CGCGGTATATTCTTGTGGCTTG
aae-miR-11895	TTCATGCATTCACTTCTGCTGA
bmo-mir-6497-p3	taaggattgGCTCTGAGGAC
bmo-mir-6497-p3	taaggattgGCTCTGAGGAC
aae-miR-92a-5p	CGGTACGGACAGGGGCAACATT
pca-miR-71-3p	TCTCACTACCTTGTCTTTCATG
aae-miR-11894b	TTTACCATTTCAATATGACCTA
aae-mir-2b-p5	actctcaaagtggctgtgaaatg
aae-miR-2a-5p	ACTCTCAAAGTGGTTGTGAAA
ame-let-7-5p	TGAGGTAGTAGGTTGTATAGT
ame-miR-317-3p	TGAACACAGCTGGTGGTATCTCAGT
aae-miR-92b-5p	AGGTCGTGACTTGTGCCCGTTTG
aae-miR-965	TAAGCGTATAGCTTTTCCCATT
aae-miR-10	ACCCTGTAGATCCGAATTTGTT
aae-miR-9c-5p	TCTTTGGTATTCTAGCTGTAGA
bmo-miR-281-5p	AAGAGAGCTATCCGTCGACAGT
aae-miR-79-3p	TAAAGCTAGATTACCAAAGCAT
aae-mir-33-p3	caatacttctgcaatgcaagcc
aae-miR-305-3p	CGGCACATGTTGGAGTACACTTA
bmo-miR-305-5p	ATTGTACTTCATCAGGTGCTCTG
aae-miR-12-3p	CAGTACTTATGTTATGCTCTCT
cqu-miR-317-5p	CGGGATACACCCTGTGCTCGCTTTGC
aae-miR-33	GTGCATTGTAGTTGCATTGCA
ame-miR-92a-3p	ATTGCACTTGTCCCGGCCTAT
aae-miR-11893	TTCCTGACTTATACGCTTACCT
aae-mir-965-p5	gggggaaatcctgtacgctgtatg
bmo-miR-14-3p	TCAGTCTTTTTCTCTCTCCTA
aae-mir-998-p5	actgaactctcgtgggtctgca
aga-miR-275	TCAGGTACCTGAAGTAGCGCGCG
aae-mir-283-p3	cggaattccaactgatatccac
aae-miR-988-5p	GTGTGCTTTGTGACAATGAGA
aae-mir-14-p5	gggagcgagattaaggcttgct
ame-miR-7-5p	TGGAAGACTAGTGATTTTGTTGT
aga-miR-2c-5p	GCTCATCAATTGGTTGTGGCT
cqu-miR-2951-3p	ACCCGCGTCTACCCGGTTCCGTGTACTGGAAAT
cqu-miR-2951-3p	ACCCGCGTCTACCCGGTTCCGTGTACTGGAAAT
aae-miR-79-5p	GCTTTGGCGCTTTAGCTGTATGA
aae-mir-11895-2-p5	agcaggagtgaatgcatgagtt
dme-miR-998-3p	TAGCACCATGAGATTCAGCTC
aga-miR-34	TGGCAGTGTGGTTAGCTGGT
aae-miR-306-3p	GAGAGCACCTCGGTATCTAAGC
aae-miR-263a-5p	AATGGCACTGGAAGAATTCACGG
aae-miR-278-5p	ACGGACGATAGTCTTCAGCGGCC
dme-miR-970-3p	TCATAAGACACACGCGGCTAT
dan-miR-2a	TATCACAGCCAGCTTTGATGAGC
sko-miR-31	AGGCAAGATGTTGGCATAGCTG
aae-miR-1890	TGAAATCTTTGATTAGGTCTGG
aae-miR-276-5p	AGCGAGGTATAGAGTTCCTAC
aae-miR-210	CTTGTGCGTGTGACAACGG
sko-miR-100	AACCCGTAGATCCGAACTTGTG
aae-miR-1000	ATATTGTCCTGTCACAGCAGT
aae-mir-190-p3	cccaggaatcaaacatattatta
aae-miR-2945-5p	AGCGGGTCCGTTTCTAGTGTCATG
tca-miR-12-5p	TGAGTATTACATCAGGTACTG
aga-miR-13b	TATCACAGCCATTTTGACGAGT
aae-miR-9a	TCTTTGGTTATCTAGCTGTATGA
aae-mir-9b-p3	tatagctttatcaccaaaaacc
cqu-miR-279-5p	GATGGGTGTGAATCTAGTGGTTC
sko-miR-29b-3p	TAGCACCATTTGAAATCAGTGT
aae-miR-2946	TAGTACGGAAAAGATATGGGGA
aae-mir-11894a-3-p5	ggttgtcttgaaatggtaaaga
aae-mir-87-p5	cagcctgaaatttgctaaacct
aae-miR-282-3p	ACATAGCCTGACAGAGGTTAGG
aae-miR-2941	TAGTACGGCTAGAACTCCACGG
aae-miR-2941	TAGTACGGCTAGAACTCCACGG
tca-miR-92b-3p	ATTGCACTTGTCCCGGCCTG
dan-miR-276b	TAGGAACTTAATACCGTGCTCT
dan-miR-276b	TAGGAACTTAATACCGTGCTCT
aae-miR-11912	GTGTGTGAACCGTTGGCGGC
pte-miR-100b-5p	AACCCGTAGATCCGAACTTGTG
dme-miR-252-5p	CTAAGTACTAGTGCCGCAGGAG
pte-miR-10-5p	TACCCTGTAGATCCGAATTTGT
tcf-let-7-5p	TGAGGTAGTAGGTTGTATGGTT
aae-miR-133	TTGGTCCCCTTCAACCAGCTGT
bmo-miR-2779	ATATCCGGCTCGAAGGACCA
aae-miR-252-3p	CTGCTGCCCAAGTGCTTATCG
aga-miR-11	CATCACAGTCTGAGTTCTTGCT
aae-mir-1174-p5	ctgggtattttagatccttggca
sko-miR-1-3p	TGGAATGTAATGAAGTATGTAT
sko-miR-125a	TCCCTGAGACCCTAACTTGTGA
sko-miR-200	TAATACTGTCTGGTAATGATGTT
dpu-miR-276	TAGGAACTTCATACCGTGCTCT
aae-miR-11897a	TAGTAAACCTTGATTTTGTAGC
cqu-miR-306	TCAGGTACTGAGTGACTCTCAG
api-miR-3050	TGAGATCTTGATAAACTCGCCT
aae-miR-124	TAAGGCACGCGGTGAATGC
aae-miR-263b-5p	CTTGGCACTGGGAGAATTCACAG
aae-miR-2942	TATTCGAGACTTCACGAGTTAAT
aae-miR-2943	TTAAGTAGGCACTTGCAGGCAAA
aae-miR-2943	TTAAGTAGGCACTTGCAGGCAAA
aae-mir-11894b-1-p5	ggtcgtcttgaaatgggaaaga
dpu-mir-8-p5	ccatcttaccgggcagcattaga
hme-miR-34	TGGCAGTGTGGTTAGCTGGTTG
aga-miR-276-3p	TAGGAACTTCATACCGTGCTCT
isc-miR-305	ATTGTACTTCATCAGGTGCTCT
aae-let-7	TGAGGTAGTTGGTTGTATAGT
aae-mir-7-p3	caataaatctcaagtctttcta
aae-mir-970-p5	agcttgcgtttgtcttagctggta
aae-miR-1174	TCAGATCTACTTAATACCCAT
aae-miR-11919	TAGCTAGGTTGCGGTGCACTGCT
aae-mir-11921-p3	atAAATGGGACTGATATGCGAG
pte-miR-10-5p	TACCCTGTAGATCCGAATTTGT
ame-miR-283-5p	AAATATCAGCTGGTAATTCT
dgr-miR-279	TGACTAGATCCACACTCATTAA
ame-miR-317-3p	TGAACACAGCTGGTGGTATCTCAGT
bmo-miR-2779	ATATCCGGCTCGAAGGACCA
bmo-miR-2779	ATATCCGGCTCGAAGGACCA
dan-miR-281-2-5p	AAGAGAGCTATCCGTCGACAGT
dan-miR-281-2-5p	AAGAGAGCTATCCGTCGACAGT
lmi-miR-281-5p	AAGAGAGCTATCCGTCGACAGT
pte-miR-92c-3p	TATTGCACTTGTCCCGGTCTGA

## Sheet: miRNAs Present in LPS Aag2
rep_miRID	rep_miRSeq
aae-miR-277-3p	TAAATGCACTATCTGGTACGAC
aae-miR-9b	TCTTTGGTGATTTTAGCTGTATGC
aae-miR-281-3p	TGTCATGGAATTGCTCTCTTTA
aae-miR-11-5p	AGAACTCCGGCTGTGACCTGTG
aga-miR-13b	TATCACAGCCATTTTGACGAGT
aae-miR-100	AACCCGTAGATCCGAACTTGTG
aga-miR-279	TGACTAGATCCACACTCATTAA
aga-miR-14	TCAGTCTTTTTCTCTCTCCTA
aae-miR-125-5p	TCCCTGAGACCCTAACTTGTGA
aae-miR-1889-3p	CACGTTACAGATTGGGGTTTCC
aae-miR-34-3p	CAACCACTATCCGCCCTGCCGCC
aae-miR-275-5p	CGCGCTAAGCAGGAACCGAGAC
aae-miR-11917	CTGAAAACTTAATCGATTGGTC
aga-miR-2c-3p	TATCACAGCCATTTTGATGAGC
aae-miR-13-5p	TCGTAAAAATGGTTGTGCTGTG
aae-miR-996	TGACTAGATTACATGCTCGTC
aga-miR-2	TATCACAGCCAGCTTTGATGAGC
aae-miR-1175-3p	TGAGATTCTACTTCTCCGACTTAA
aae-mir-184-p5	ccttatcattcttgcgccccgt
aga-miR-92a	TATTGCACTTGTCCCGGCCTAT
aga-miR-275	TCAGGTACCTGAAGTAGCGCGCG
aae-mir-11917-p3	ccaatcgattaagttttcagct
bmo-mir-6497-p3	aaggattgGCTCTGAGGAC
bmo-mir-6497-p3	aaggattgGCTCTGAGGAC
bmo-mir-6497-p3	ataaggattgGCTCTGAGGAC
aae-miR-1175-5p	AAGTGGAGTAGTGGTCTCATCG
aae-miR-2765	TGGTAACTCCACCACCGTTGGC
aae-mir-11894a-1-p5	ggtcgtcttgaaatggtaaaga
aae-miR-308-5p	CGCGGTATATTCTTGTGGCTTG
aae-miR-11895	TTCATGCATTCACTTCTGCTGA
bmo-mir-6497-p3	taaggattgGCTCTGAGGAC
bmo-mir-6497-p3	taaggattgGCTCTGAGGAC
aae-miR-92a-5p	CGGTACGGACAGGGGCAACATT
pca-miR-71-3p	TCTCACTACCTTGTCTTTCATG
aae-miR-11894b	TTTACCATTTCAATATGACCTA
aae-mir-2b-p5	actctcaaagtggctgtgaaatg
aae-miR-2a-5p	ACTCTCAAAGTGGTTGTGAAA
ame-miR-317-3p	TGAACACAGCTGGTGGTATCTCAGT
aae-miR-92b-5p	AGGTCGTGACTTGTGCCCGTTTG
aae-miR-965	TAAGCGTATAGCTTTTCCCATT
aae-miR-10	ACCCTGTAGATCCGAATTTGTT
aae-miR-9c-5p	TCTTTGGTATTCTAGCTGTAGA
bmo-miR-281-5p	AAGAGAGCTATCCGTCGACAGT
aae-miR-79-3p	TAAAGCTAGATTACCAAAGCAT
aae-mir-33-p3	caatacttctgcaatgcaagcc
aae-miR-305-3p	CGGCACATGTTGGAGTACACTTA
bmo-miR-305-5p	ATTGTACTTCATCAGGTGCTCTG
aae-miR-12-3p	CAGTACTTATGTTATGCTCTCT
cqu-miR-317-5p	CGGGATACACCCTGTGCTCGCTTTGC
aae-miR-33	GTGCATTGTAGTTGCATTGCA
ame-miR-92a-3p	ATTGCACTTGTCCCGGCCTAT
aae-miR-11893	TTCCTGACTTATACGCTTACCT
aae-mir-965-p5	gggggaaatcctgtacgctgtatg
bmo-miR-14-3p	TCAGTCTTTTTCTCTCTCCTA
aae-mir-998-p5	actgaactctcgtgggtctgca
aga-miR-275	TCAGGTACCTGAAGTAGCGCGCG
aae-mir-283-p3	cggaattccaactgatatccac
aae-miR-988-5p	GTGTGCTTTGTGACAATGAGA
aae-mir-14-p5	gggagcgagattaaggcttgct
ame-miR-7-5p	TGGAAGACTAGTGATTTTGTTGT
aga-miR-2c-5p	GCTCATCAATTGGTTGTGGCT
cqu-miR-2951-3p	ACCCGCGTCTACCCGGTTCCGTGTACTGGAAAT
cqu-miR-2951-3p	ACCCGCGTCTACCCGGTTCCGTGTACTGGAAAT
aae-miR-79-5p	GCTTTGGCGCTTTAGCTGTATGA
aae-mir-11895-2-p5	agcaggagtgaatgcatgagtt
dme-miR-998-3p	TAGCACCATGAGATTCAGCTC
aga-miR-34	TGGCAGTGTGGTTAGCTGGT
aae-miR-306-3p	GAGAGCACCTCGGTATCTAAGC
aae-miR-263a-5p	AATGGCACTGGAAGAATTCACGG
aae-miR-278-5p	ACGGACGATAGTCTTCAGCGGCC
dme-miR-970-3p	TCATAAGACACACGCGGCTAT
dan-miR-2a	TATCACAGCCAGCTTTGATGAGC
aae-miR-1890	TGAAATCTTTGATTAGGTCTGG
aae-miR-276-5p	AGCGAGGTATAGAGTTCCTAC
aae-miR-210	CTTGTGCGTGTGACAACGG
aae-miR-1000	ATATTGTCCTGTCACAGCAGT
aae-mir-190-p3	cccaggaatcaaacatattatta
aae-miR-2945-5p	AGCGGGTCCGTTTCTAGTGTCATG
tca-miR-12-5p	TGAGTATTACATCAGGTACTG
aga-miR-13b	TATCACAGCCATTTTGACGAGT
aae-mir-9b-p3	tatagctttatcaccaaaaacc
cqu-miR-279-5p	GATGGGTGTGAATCTAGTGGTTC
aae-miR-2946	TAGTACGGAAAAGATATGGGGA
aae-mir-11894a-3-p5	ggttgtcttgaaatggtaaaga
aae-mir-87-p5	cagcctgaaatttgctaaacct
aae-miR-282-3p	ACATAGCCTGACAGAGGTTAGG
aae-miR-2941	TAGTACGGCTAGAACTCCACGG
aae-miR-2941	TAGTACGGCTAGAACTCCACGG
tca-miR-92b-3p	ATTGCACTTGTCCCGGCCTG
dan-miR-276b	TAGGAACTTAATACCGTGCTCT
dan-miR-276b	TAGGAACTTAATACCGTGCTCT
aae-miR-11912	GTGTGTGAACCGTTGGCGGC
dme-miR-252-5p	CTAAGTACTAGTGCCGCAGGAG
aae-miR-133	TTGGTCCCCTTCAACCAGCTGT
bmo-miR-2779	ATATCCGGCTCGAAGGACCA
aae-miR-252-3p	CTGCTGCCCAAGTGCTTATCG
aga-miR-11	CATCACAGTCTGAGTTCTTGCT
aae-mir-1174-p5	ctgggtattttagatccttggca
dpu-miR-276	TAGGAACTTCATACCGTGCTCT
aae-miR-11897a	TAGTAAACCTTGATTTTGTAGC
cqu-miR-306	TCAGGTACTGAGTGACTCTCAG
api-miR-3050	TGAGATCTTGATAAACTCGCCT
aae-miR-263b-5p	CTTGGCACTGGGAGAATTCACAG
aae-miR-2942	TATTCGAGACTTCACGAGTTAAT
aae-miR-2943	TTAAGTAGGCACTTGCAGGCAAA
aae-miR-2943	TTAAGTAGGCACTTGCAGGCAAA
aae-mir-11894b-1-p5	ggtcgtcttgaaatgggaaaga
hme-miR-34	TGGCAGTGTGGTTAGCTGGTTG
isc-miR-305	ATTGTACTTCATCAGGTGCTCT
aae-let-7	TGAGGTAGTTGGTTGTATAGT
aae-mir-970-p5	agcttgcgtttgtcttagctggta
ame-miR-283-5p	AAATATCAGCTGGTAATTCT
dan-miR-281-2-5p	AAGAGAGCTATCCGTCGACAGT
dan-miR-281-2-5p	AAGAGAGCTATCCGTCGACAGT
lmi-miR-281-5p	AAGAGAGCTATCCGTCGACAGT
aae-miR-980-5p	CGGCCGTTCATTGGGTCATCTAGC
aae-miR-1889-5p	TAATCTCAAATTGTAACAGTGG

## Sheet: miRNAs present in LPS+EV Aag2
rep_miRID	rep_miRSeq
aae-miR-9b	TCTTTGGTGATTTTAGCTGTATGC
aae-miR-282-5p	AATCTAGCCTCTCCTAGGCTTTGTCTG
aae-miR-281-3p	TGTCATGGAATTGCTCTCTTTA
aae-miR-11-5p	AGAACTCCGGCTGTGACCTGTG
aga-miR-13b	TATCACAGCCATTTTGACGAGT
aae-miR-100	AACCCGTAGATCCGAACTTGTG
aga-miR-279	TGACTAGATCCACACTCATTAA
aga-miR-14	TCAGTCTTTTTCTCTCTCCTA
aae-miR-1889-3p	CACGTTACAGATTGGGGTTTCC
aae-miR-34-3p	CAACCACTATCCGCCCTGCCGCC
aae-miR-275-5p	CGCGCTAAGCAGGAACCGAGAC
aae-miR-11917	CTGAAAACTTAATCGATTGGTC
aga-miR-2c-3p	TATCACAGCCATTTTGATGAGC
aae-miR-13-5p	TCGTAAAAATGGTTGTGCTGTG
aae-miR-996	TGACTAGATTACATGCTCGTC
aga-miR-2	TATCACAGCCAGCTTTGATGAGC
aae-miR-1175-3p	TGAGATTCTACTTCTCCGACTTAA
aae-mir-184-p5	ccttatcattcttgcgccccgt
aga-miR-92a	TATTGCACTTGTCCCGGCCTAT
aga-miR-275	TCAGGTACCTGAAGTAGCGCGCG
aae-mir-11917-p3	ccaatcgattaagttttcagct
bmo-mir-6497-p3	aaggattgGCTCTGAGGAC
bmo-mir-6497-p3	aaggattgGCTCTGAGGAC
bmo-mir-6497-p3	ataaggattgGCTCTGAGGAC
aae-miR-1175-5p	AAGTGGAGTAGTGGTCTCATCG
aae-miR-2765	TGGTAACTCCACCACCGTTGGC
aae-mir-11894a-1-p5	ggtcgtcttgaaatggtaaaga
aae-miR-308-5p	CGCGGTATATTCTTGTGGCTTG
aae-miR-11895	TTCATGCATTCACTTCTGCTGA
bmo-mir-6497-p3	taaggattgGCTCTGAGGAC
bmo-mir-6497-p3	taaggattgGCTCTGAGGAC
aae-miR-92a-5p	CGGTACGGACAGGGGCAACATT
pca-miR-71-3p	TCTCACTACCTTGTCTTTCATG
aae-miR-11894b	TTTACCATTTCAATATGACCTA
aae-mir-2b-p5	actctcaaagtggctgtgaaatg
aae-miR-2a-5p	ACTCTCAAAGTGGTTGTGAAA
ame-miR-317-3p	TGAACACAGCTGGTGGTATCTCAGT
aae-miR-92b-5p	AGGTCGTGACTTGTGCCCGTTTG
aae-miR-965	TAAGCGTATAGCTTTTCCCATT
aae-miR-9c-5p	TCTTTGGTATTCTAGCTGTAGA
bmo-miR-281-5p	AAGAGAGCTATCCGTCGACAGT
aae-miR-79-3p	TAAAGCTAGATTACCAAAGCAT
aae-mir-33-p3	caatacttctgcaatgcaagcc
aae-miR-305-3p	CGGCACATGTTGGAGTACACTTA
bmo-miR-305-5p	ATTGTACTTCATCAGGTGCTCTG
aae-miR-12-3p	CAGTACTTATGTTATGCTCTCT
cqu-miR-317-5p	CGGGATACACCCTGTGCTCGCTTTGC
aae-miR-33	GTGCATTGTAGTTGCATTGCA
ame-miR-92a-3p	ATTGCACTTGTCCCGGCCTAT
aae-miR-11893	TTCCTGACTTATACGCTTACCT
aae-mir-965-p5	gggggaaatcctgtacgctgtatg
bmo-miR-14-3p	TCAGTCTTTTTCTCTCTCCTA
aae-mir-998-p5	actgaactctcgtgggtctgca
aga-miR-275	TCAGGTACCTGAAGTAGCGCGCG
aae-mir-283-p3	cggaattccaactgatatccac
aae-miR-988-5p	GTGTGCTTTGTGACAATGAGA
aae-mir-14-p5	gggagcgagattaaggcttgct
ame-miR-7-5p	TGGAAGACTAGTGATTTTGTTGT
aga-miR-2c-5p	GCTCATCAATTGGTTGTGGCT
cqu-miR-2951-3p	ACCCGCGTCTACCCGGTTCCGTGTACTGGAAAT
cqu-miR-2951-3p	ACCCGCGTCTACCCGGTTCCGTGTACTGGAAAT
aae-miR-79-5p	GCTTTGGCGCTTTAGCTGTATGA
aae-mir-11895-2-p5	agcaggagtgaatgcatgagtt
dme-miR-998-3p	TAGCACCATGAGATTCAGCTC
aga-miR-34	TGGCAGTGTGGTTAGCTGGT
aae-miR-306-3p	GAGAGCACCTCGGTATCTAAGC
aae-miR-263a-5p	AATGGCACTGGAAGAATTCACGG
aae-miR-278-5p	ACGGACGATAGTCTTCAGCGGCC
dme-miR-970-3p	TCATAAGACACACGCGGCTAT
dan-miR-2a	TATCACAGCCAGCTTTGATGAGC
aae-miR-1890	TGAAATCTTTGATTAGGTCTGG
aae-miR-276-5p	AGCGAGGTATAGAGTTCCTAC
aae-miR-210	CTTGTGCGTGTGACAACGG
aae-miR-1000	ATATTGTCCTGTCACAGCAGT
aae-mir-190-p3	cccaggaatcaaacatattatta
aae-miR-2945-5p	AGCGGGTCCGTTTCTAGTGTCATG
tca-miR-12-5p	TGAGTATTACATCAGGTACTG
aga-miR-13b	TATCACAGCCATTTTGACGAGT
aae-mir-9b-p3	tatagctttatcaccaaaaacc
cqu-miR-279-5p	GATGGGTGTGAATCTAGTGGTTC
aae-miR-2946	TAGTACGGAAAAGATATGGGGA
aae-mir-11894a-3-p5	ggttgtcttgaaatggtaaaga
aae-mir-87-p5	cagcctgaaatttgctaaacct
aae-miR-282-3p	ACATAGCCTGACAGAGGTTAGG
aae-miR-2941	TAGTACGGCTAGAACTCCACGG
aae-miR-2941	TAGTACGGCTAGAACTCCACGG
tca-miR-92b-3p	ATTGCACTTGTCCCGGCCTG
dan-miR-276b	TAGGAACTTAATACCGTGCTCT
dan-miR-276b	TAGGAACTTAATACCGTGCTCT
aae-miR-11912	GTGTGTGAACCGTTGGCGGC
pte-miR-100b-5p	AACCCGTAGATCCGAACTTGTG
dme-miR-252-5p	CTAAGTACTAGTGCCGCAGGAG
aae-miR-133	TTGGTCCCCTTCAACCAGCTGT
bmo-miR-2779	ATATCCGGCTCGAAGGACCA
aae-miR-252-3p	CTGCTGCCCAAGTGCTTATCG
aga-miR-11	CATCACAGTCTGAGTTCTTGCT
aae-mir-1174-p5	ctgggtattttagatccttggca
cqu-miR-306	TCAGGTACTGAGTGACTCTCAG
aae-miR-263b-5p	CTTGGCACTGGGAGAATTCACAG
aae-miR-2943	TTAAGTAGGCACTTGCAGGCAAA
aae-miR-2943	TTAAGTAGGCACTTGCAGGCAAA
aae-mir-11894b-1-p5	ggtcgtcttgaaatgggaaaga
hme-miR-34	TGGCAGTGTGGTTAGCTGGTTG
aae-let-7	TGAGGTAGTTGGTTGTATAGT
aae-mir-970-p5	agcttgcgtttgtcttagctggta
dgr-miR-279	TGACTAGATCCACACTCATTAA
aae-miR-1889-5p	TAATCTCAAATTGTAACAGTGG

## Sheet: Read Counts_miRNA_aae
Item	Description
Pre-miRNA Index	Pre-miRNA Cluster Index
miRNA_Index	mature miRNA
miR_name	The miR_name is composed of the 1st known miR name in a cluster, a underscore, and a matching annotation: such as
	L-n means the miRNA_seq (detected) is n base less than known rep_miRSeq in the left side;
	R-n means the miRNA_seq (detected) is n base less than known rep_miRSeq in the right side;
	L+n means the miRNA_seq (detected) is n base more than known rep_miRSeq in the left side;
	R+n means the miRNA_seq (detected) is n base more than known rep_miRSeq in the right side;
	2ss5TC13TA means 2 substitution (ss), which are T->C at position 5 and T->A at position 13
	if there is no matching annotation, the miRNA_seq (detected) is exactly same as known rep_miRSeq.
	New discovered 5p/3p sequence has been annotated as p3/p5: which is directly differentiate with the reported sequences,
miR_seq	is a read at 5' or 3' of maximum mapped score in each cluster.
len	miR_seq length
genome ID	Reference Genome Information
strand	strand "+" or "-"
start	pre-miRNA start position
end	Pre-miRNA end position
pre-miRNA_seq	pre-miRNA sequence
#mir/MIR	mapped mir numbers in miRbase, the number in this item eaquals to the sum of mirIDs
mirIDs	is all mirID in a cluster, seprated by ,
rep_mirID	is the representative known mirID
rep_mirSeq	is the representative known mir sequence
rep_miRID	is the representative known miRID
rep_miRSeq	is the representative known miR sequence
type	is 5' or 3', which means the cluster appears at 5' or 3' end
Sequence in miRbase	New, miRNA identified in this study and not reported in miRBase,mainly for new reported 5p or 3p sequence; Diff, confirming miRNA sequences in miRBase, but different sequences are reported in our study; and Yes, confirming miRNA sequences in miRBase.
	gp2a:Reads were mapped to miRNAs/pre-miRNAs of selected species in miRbase and the mapped pre-miRNAs were not further mapped to genome, but the reads (and of course the miRNAs of the pre-miRNAs) were mapped to genome. The extended genome sequences from the genome loci may form hairpins.
	gp2b:Reads were mapped to miRNAs/pre-miRNAs of selected species in miRbase and the mapped pre-miRNAs were not further mapped to genome, but the reads (and of course the miRNAs of the pre-miRNAs) were mapped to genome. The extended genome sequences from the genome loci may not form hairpins.
	gp1:Reads were mapped to miRNAs/pre-miRNAs of specific species in miRbase and the pre-miRNAs were further mapped to genome & EST.
	gp3:Reads were mapped to miRNAs/pre-miRNAs of selected species in miRbase and the mapped pre-miRNAs were not further mapped to genome, and the reads were not mapped to genome, either. but the reads were mapped to the miRNAS(Matures)
	gp4:Reads were not mapped to pre-miRNAs of selected species in miRbase. But the reads were mapped to genome & the extended genome sequences from genome may form hairpins.
SS	Secondary Structure
	Criteria:
	1.number of nucleotides in one bulge in stem : <= 12
	2.number of base pairs in the stem region of the predicted hairpin : >= 16
	3.cutoff of free energy : kCal/mol <= -15
	4.length of hairpin : up and down stems + terminal loop >= 50
	5.length of hairpin loop : <= 20
	6.number of nucleotides in one bulge in mature region : <= 8
	7.number of biased errors in one bulge in mature region : <= 4
	8.number of biased bulges in mature region : <= 2
	9.number of errors in mature region : <= 7
	10.number of base pairs in the mature region of the predicted hairpin : >= 12
	11.percent of mature in stem : >= 80
hairpinLen	pre-miRNA length
CG%	GC Content
dG	Free energy
raw	Raw data; from #reads(all),is the number of reads for isoform at 5' or 3' end.
norm	Normalized data
Expression Level	High:The number of reads in the following reported miRNAs is higher than the average copy of the data set.Medium:The number of reads in the following reported miRNAs is higher than 10 and less than average copy of the data set.Low:The number of reads in the following reported miRNAs is less than 10
Summary of known and predicted miRNA in this study.
Pre-miRNA Index	miRNA_Index	miR_name	miR_seq	len	genomeID	strand	start	end	pre-miRNA_seq	#mir/MIR	mirIDs,	rep_mirID	rep_mirSeq	rep_miRID	rep_miRSeq	type	Sequence in miRbase	group	SS	hairpinLen	CG%	dG	Control_1(raw)	Control_2(raw)	Control_3(raw)	LPS_1(raw)	LPS_2(raw)	LPS_3(raw)	LPS_EV_1(raw)	LPS_EV_2(raw)	LPS_EV_3(raw)	Control_1(norm)	Control_2(norm)	Control_3(norm)	LPS_1(norm)	LPS_2(norm)	LPS_3(norm)	LPS_EV_1(norm)	LPS_EV_2(norm)	LPS_EV_3(norm)	Expression level
1	1	aae-mir-2b-p5	ACTCTCAAAGTGGCTGTGAAATG	23	chr2	-	107235873	107235959	gggcgtattctagACTCTCAAAGTGGCTGTGAAATGgtttgattttgctcataTCACAGCCAGCTTTGATGAGCtggactgcgcacc	1	aae-mir-2b,	aae-mir-2b	gggcgtattctagactctcaaagtggctgtgaaatggttttattttgctcaTATCACAGCCAGCTTTGATGAGCtggactgcgcacc	aae-mir-2b-p5	actctcaaagtggctgtgaaatg	5'	New	gp1	(((((((.(((((.((((((((((((((((((.(((((........)).))).))))))))).)))))).)))))))).))))).))	87	48.3	-45.6	178	96.5	102	83	141.5	207	93.5	95	86.5	128.468	122.67	178.998	103.663	89.6511	109.389	162.104	73.7606	92.8009	middle
1	2	aae-miR-2c_L-2	TCACAGCCAGCTTTGATGAGC	21	chr2	-	107235873	107235959	gggcgtattctagACTCTCAAAGTGGCTGTGAAATGgtttgattttgctcataTCACAGCCAGCTTTGATGAGCtggactgcgcacc	1	aae-mir-2b,	aae-mir-2b	gggcgtattctagactctcaaagtggctgtgaaatggttttattttgctcaTATCACAGCCAGCTTTGATGAGCtggactgcgcacc	aae-miR-2c	TATCACAGCCAGCTTTGATGAGC	3'	Diff	gp1	(((((((.(((((.((((((((((((((((((.(((((........)).))).))))))))).)))))).)))))))).))))).))	87	48.3	-45.6	3315.5	1685	1601.5	2129.17	4404	7295	1634.5	5784	3061.5	2392.89	2141.95	2810.44	2659.23	2790.27	3855.04	2833.78	4490.85	3284.51	high
2	3	aae-miR-2c_L-2R+1	TCACAGCCAGCTTTGATGAGCA	22	chr2	-	107237991	107238068	tgcgttggcatcaaatttggttgttttagtacgacctctttgaaacccctaTCACAGCCAGCTTTGATGAGCAacgca	1	aae-mir-2c,	aae-mir-2c	tgcgttggcatcaaatttggttgttttagtacgacctctttgaaaccccTATCACAGCCAGCTTTGATGAGCaacgca	aae-miR-2c	TATCACAGCCAGCTTTGATGAGC	3'	Diff	gp1	.((((((.(((((((..(((((((..(((...................)))..)))))))..)))))))..)))))).	76	44.9	-27.7	7114	3876	3168.5	4864.67	8974.5	14364.5	3098	10259	6845.5	5134.37	4927.12	5560.34	6075.74	5686.03	7590.91	5371.1	7965.36	7344.15	high
3	4	aae-miR-2a-5p_R+2_1ss14TC	ACTCTCAAAGTGGCTGTGAAATG	23	chr2	-	107237487	107237583	tgggaactgtttccACTCTCAAAGTGGTTGTGAAATGagttactcttgaacgatctcaTATCACAGCCAGCTTTGAAGAgcgaaacggtttctcgca	2	aae-mir-2a,cqu-mir-2,	aae-mir-2a	tgggaactgtttccACTCTCAAAGTGGTTGTGAAAtgagttactcttgaacgatctcaTATCACAGCCAGCTTTGAAGAGCgaaacggtttctcgca	aae-miR-2a-5p	ACTCTCAAAGTGGTTGTGAAA	5'	Diff	gp1	.((((((((((((..((((((((((((((((((.(((((...............))))).))))))))).))))).)))).))))))))))))....	92	44.3	-43.2	178	96.5	102	83	141.5	207	93.5	95	86.5	128.468	122.67	178.998	103.663	89.6511	109.389	162.104	73.7606	92.8009	middle
3	5	aae-miR-2a-3p_R-2	TATCACAGCCAGCTTTGAAGA	21	chr2	-	107237487	107237583	tgggaactgtttccACTCTCAAAGTGGTTGTGAAATGagttactcttgaacgatctcaTATCACAGCCAGCTTTGAAGAgcgaaacggtttctcgca	2	aae-mir-2a,cqu-mir-2,	aae-mir-2a	tgggaactgtttccACTCTCAAAGTGGTTGTGAAAtgagttactcttgaacgatctcaTATCACAGCCAGCTTTGAAGAGCgaaacggtttctcgca	aae-miR-2a-3p	TATCACAGCCAGCTTTGAAGAGC	3'	Diff	gp1	.((((((((((((..((((((((((((((((((.(((((...............))))).))))))))).))))).)))).))))))))))))....	92	44.3	-43.2	4957.5	2868	2306	3449.17	4756.5	8499.5	2234.5	4673	3806	3577.96	3645.77	4046.76	4307.85	3013.61	4491.55	3874.02	3628.24	4083.24	high
4	6	aae-let-7	TGAGGTAGTTGGTTGTATAGT	21	chr2	+	375131493	375131563	cacgtTGAGGTAGTTGGTTGTATAGTagtgactgattaaatatctgctatgcaatctgctagcttgtcgtg	1	aae-let-7,	aae-let-7	cacgtTGAGGTAGTTGGTTGTATAGTagtgactgattaaatatctgctatgcaatctgctagcttgtcgtg	aae-let-7	TGAGGTAGTTGGTTGTATAGT	5'	Yes	gp1	((((..(((.(((..(((((((((((((...............)))))))))))))..))).)))..))))	71	40.8	-28.2	5	6	0	11	16	9	7	10	7	3.60864	7.62713	0	13.7385	10.1372	4.75604	12.1361	7.76427	7.5099	middle
5	7	aae-miR-7_R+1	TGGAAGACTAGTGATTTTGTTGTT	24	chr2	+	222802530	222802618	tcgcaatattttgtaTGGAAGACTAGTGATTTTGTTGTTttgcttacgataataaCAATAAATCTCAAGTCTTTCTAcaaagtttgctg	3	aae-mir-7,aga-mir-7,cqu-mir-7,	aae-mir-7	tcgcaatattttgtaTGGAAGACTAGTGATTTTGTTGTtttgcttacgataataacaataaatctcaagtctttctacaaagtttgctg	aae-miR-7	TGGAAGACTAGTGATTTTGTTGT	5'	Diff	gp1	..((((.((((((((.((((((((...(((((((((((((((....))).)))))))..)))))...))))))))))))))))))))..	85	30.3	-28.4	6006	3978	2866	3153	6635	7517	3480	4412	3364	4334.7	5056.79	5029.49	3937.95	4203.78	3972.35	6033.38	3425.6	3609.04	high
5	8	aae-mir-7-p3	CAATAAATCTCAAGTCTTTCTA	22	chr2	+	222802530	222802618	tcgcaatattttgtaTGGAAGACTAGTGATTTTGTTGTTttgcttacgataataaCAATAAATCTCAAGTCTTTCTAcaaagtttgctg	3	aae-mir-7,aga-mir-7,cqu-mir-7,	aae-mir-7	tcgcaatattttgtaTGGAAGACTAGTGATTTTGTTGTtttgcttacgataataacaataaatctcaagtctttctacaaagtttgctg	aae-mir-7-p3	caataaatctcaagtctttcta	3'	New	gp1	..((((.((((((((.((((((((...(((((((((((((((....))).)))))))..)))))...))))))))))))))))))))..	85	30.3	-28.4	5	0	0	0	0	0	0	0	0	3.60864	0	0	0	0	0	0	0	0	low
6	9	aae-miR-8-5p	CATCTTACCGGGCAGCATTAGA	22	chr3	+	328527943	328528025	gggtgtctgttcaCATCTTACCGGGCAGCATTAGAtatttttgaaatacttcTAATACTGTCAGGTAAAGATGTCgtccgaac	7	aae-mir-8,aga-mir-8,cqu-mir-8,tca-mir-8,tcf-mir-8,bdo-mir-8,dqu-mir-8,	aae-mir-8	gtctgttcaCATCTTACCGGGCAGCATTAGAtatttttgaaatacttcTAATACTGTCAGGTAAAGATGTCgtccgaac	aae-miR-8-5p	CATCTTACCGGGCAGCATTAGA	5'	Yes	gp1	((..(.......((((((((((.(((((.((((((...............)))))).))))).))).))))))))..))....	79	41	-24.8	1548	1083	651	1074	2142	2396	732	1733	1188	1117.23	1376.7	1142.43	1341.38	1357.12	1266.16	1269.09	1345.55	1274.54	middle
6	10	aae-miR-8-3p	TAATACTGTCAGGTAAAGATGTC	23	chr3	+	328527943	328528025	gggtgtctgttcaCATCTTACCGGGCAGCATTAGAtatttttgaaatacttcTAATACTGTCAGGTAAAGATGTCgtccgaac	7	aae-mir-8,aga-mir-8,cqu-mir-8,tca-mir-8,tcf-mir-8,bdo-mir-8,dqu-mir-8,	aae-mir-8	gtctgttcaCATCTTACCGGGCAGCATTAGAtatttttgaaatacttcTAATACTGTCAGGTAAAGATGTCgtccgaac	aae-miR-8-3p	TAATACTGTCAGGTAAAGATGTC	3'	Yes	gp1	((..(.......((((((((((.(((((.((((((...............)))))).))))).))).))))))))..))....	79	41	-24.8	4484	3143	2158	3305	6319	6663	2673	4819	2832	3236.23	3995.34	3787.04	4127.79	4003.57	3521.06	4634.26	3741.6	3038.29	high
7	11	aae-miR-9c-5p	TCTTTGGTATTCTAGCTGTAGA	22	chr2	-	335810346	335810455	cgtatgatttccggctgaaTCTTTGGTATTCTAGCTGTAGAatgttgagctttgtgatatggtatcttcTAAAGCTTTAGTACCAGAGGTCcaactgggaattgcttgct	2	aae-mir-9c,cqu-mir-9,	aae-mir-9c	ctgaaTCTTTGGTATTCTAGCTGTAGAatgttgagctttgtgatatggtatcttcTAAAGCTTTAGTACCAGAGGTCcaactg	aae-miR-9c-5p	TCTTTGGTATTCTAGCTGTAGA	5'	Yes	gp1	.(((.(((((((((.((.((((((((((((..((((.(((((....(((((.........))).))))))).))))..)))))))))))).)).)))))))))...))).	108	40.9	-36.5	153	79	54	92	154	190	71	107	102	110.424	100.424	94.7636	114.904	97.5708	100.405	123.095	83.0777	109.43	middle
7	12	aae-miR-9c-3p	TAAAGCTTTAGTACCAGAGGTC	22	chr2	-	335810346	335810455	cgtatgatttccggctgaaTCTTTGGTATTCTAGCTGTAGAatgttgagctttgtgatatggtatcttcTAAAGCTTTAGTACCAGAGGTCcaactgggaattgcttgct	2	aae-mir-9c,cqu-mir-9,	aae-mir-9c	ctgaaTCTTTGGTATTCTAGCTGTAGAatgttgagctttgtgatatggtatcttcTAAAGCTTTAGTACCAGAGGTCcaactg	aae-miR-9c-3p	TAAAGCTTTAGTACCAGAGGTC	3'	Yes	gp1	.(((.(((((((((.((.((((((((((((..((((.(((((....(((((.........))).))))))).))))..)))))))))))).)).)))))))))...))).	108	40.9	-36.5	1306	997	568	1014	2402	2399	668	1932	1041	942.576	1267.37	996.773	1266.44	1521.85	1267.75	1158.13	1500.06	1116.83	middle
8	13	aae-miR-9a_R-1	TCTTTGGTTATCTAGCTGTATG	22	chr2	+	108461938	108462018	gtcaaagttcTCTTTGGTTATCTAGCTGTATGagtgaatttagaacatcaTAAAGCTAGCATACCGAAGTTAatagttgac	4	aae-mir-9a-2,aae-mir-9a-1,aga-mir-9a,pte-mir-9,	aae-mir-9a-2	gtcaaagttcTCTTTGGTTATCTAGCTGTATGAgtgaatttagaacatcataaagctagcataccgaagttaatagttgac	aae-miR-9a	TCTTTGGTTATCTAGCTGTATGA	5'	Diff	gp1	(((((.(((..(((((((...((((((.(((((((.........)).))))).))))))...)))))))..)))..)))))	81	34.6	-26.9	30	0	0	0	0	0	0	0	0	21.6518	0	0	0	0	0	0	0	0	middle
8	14	aae-mir-9a-2-p3	TAAAGCTAGCATACCGAAGTTA	22	chr2	+	108461938	108462018	gtcaaagttcTCTTTGGTTATCTAGCTGTATGagtgaatttagaacatcaTAAAGCTAGCATACCGAAGTTAatagttgac	4	aae-mir-9a-2,aae-mir-9a-1,aga-mir-9a,pte-mir-9,	aae-mir-9a-2	gtcaaagttcTCTTTGGTTATCTAGCTGTATGAgtgaatttagaacatcataaagctagcataccgaagttaatagttgac	aae-mir-9a-2-p3	taaagctagcataccgaagtta	3'	New	gp1	(((((.(((..(((((((...((((((.(((((((.........)).))))).))))))...)))))))..)))..)))))	81	34.6	-26.9	0	0	0	0	7	0	0	0	0	0	0	0	0	4.43504	0	0	0	0	low
9	15	aae-miR-9b_R-1	TCTTTGGTGATTTTAGCTGTATG	23	chr2	-	335780562	335780653	tcacgtttattggaTCTTTGGTGATTTTAGCTGTATGctgatacgtttctgattgcaTATAGCTTTATCACCAAAAACCtaatgaatggtga	1	aae-mir-9b,	aae-mir-9b	tcacgtttattggaTCTTTGGTGATTTTAGCTGTATGCtgatacgtttctgattgcatatagctttatcaccaaaaacctaatgaatggtga	aae-miR-9b	TCTTTGGTGATTTTAGCTGTATGC	5'	Diff	gp1	(((((((((((((...(((((((((...((((((((((................))))))))))..)))))))))...)))))))))).)))	92	34.8	-36.4	1254	565	537	469	946	1150	523	605	605	905.046	718.221	942.372	585.759	599.364	607.716	906.741	469.738	649.07	middle
9	16	aae-mir-9b-p3	TATAGCTTTATCACCAAAAACC	22	chr2	-	335780562	335780653	tcacgtttattggaTCTTTGGTGATTTTAGCTGTATGctgatacgtttctgattgcaTATAGCTTTATCACCAAAAACCtaatgaatggtga	1	aae-mir-9b,	aae-mir-9b	tcacgtttattggaTCTTTGGTGATTTTAGCTGTATGCtgatacgtttctgattgcatatagctttatcaccaaaaacctaatgaatggtga	aae-mir-9b-p3	tatagctttatcaccaaaaacc	3'	New	gp1	(((((((((((((...(((((((((...((((((((((................))))))))))..)))))))))...)))))))))).)))	92	34.8	-36.4	30	22	28	20	51	40	35	39	10	21.6518	27.9661	49.1367	24.9791	32.3124	21.138	60.6806	30.2807	10.7284	middle
10	17	aae-miR-10_L+1R-1_1ss12TA	TACCCTGTAGAACCGAATTTGT	22	chr1	+	310530455	310530552	gtcgatttttgttctacatcTACCCTGTAGATCCGAATTTGTttgaatatttaacaagcgacaaattcggttctagagaggtttgtgtggggcatttg	9	aae-mir-10,aga-mir-10,cqu-mir-10,dan-mir-10,dya-mir-10,dwi-mir-10,tca-mir-10,dqu-mir-10,api-mir-10,	aae-mir-10	tttgttctacatctACCCTGTAGATCCGAATTTGTTtgaatatttaacaagcgacaaattcggttctagagaggtttgtgtggggcatt	aae-miR-10	ACCCTGTAGATCCGAATTTGTT	5'	Diff	gp1	.........((..((((((..(((((.((((.(((((((((((................))))))))))).)))).)).)))..))))))..))....	85	38.8	-37	156	47	0	0	103	0	0	57	0	112.59	59.7458	0	0	65.2584	0	0	44.2563	0	middle
11	18	aae-miR-11-5p_L+2	CGAGAACTCCGGCTGTGACCTGTG	24	chr3	-	75489839	75489952	aacattgatgcgagtagtgccgcgCGAGAACTCCGGCTGTGACCTGTGtacactttatccaaatcaCATCACAGTCTGAGTTCTTGCTtggaggctcgtcgatcaactaatgga	1	aae-mir-11,	aae-mir-11	aacattgatgcgagtagtgccgcgcgAGAACTCCGGCTGTGACCTGTGtacactttatccaaatcaCATCACAGTCTGAGTTCTTGCTtggaggctcgtcgatcaactaatgga	aae-miR-11-5p	AGAACTCCGGCTGTGACCTGTG	5'	Diff	gp1	....(((((((((((....((..((((((((((.((((((((..((((................)))))))))))).))))))))))..))..))))))..)))))........	102	49.1	-45.2	848	860	391	677	2130	1814	538	1129	627	612.025	1093.22	686.159	845.542	1349.52	958.607	932.747	876.586	672.673	middle
11	19	aae-miR-11-3p	CATCACAGTCTGAGTTCTTGCT	22	chr3	-	75489839	75489952	aacattgatgcgagtagtgccgcgCGAGAACTCCGGCTGTGACCTGTGtacactttatccaaatcaCATCACAGTCTGAGTTCTTGCTtggaggctcgtcgatcaactaatgga	1	aae-mir-11,	aae-mir-11	aacattgatgcgagtagtgccgcgcgAGAACTCCGGCTGTGACCTGTGtacactttatccaaatcaCATCACAGTCTGAGTTCTTGCTtggaggctcgtcgatcaactaatgga	aae-miR-11-3p	CATCACAGTCTGAGTTCTTGCT	3'	Yes	gp1	....(((((((((((....((..((((((((((.((((((((..((((................)))))))))))).))))))))))..))..))))))..)))))........	102	49.1	-45.2	20151	17577	8501	18131	37644	39639	10844	27909	15883	14543.5	22343.7	14918.3	22644.8	23850.4	20947.2	18800.6	21669.3	17040	high
12	20	aae-miR-12-5p	TGAGTATTACATCAGGTACTGGT	23	chr1	-	305613546	305613647	ttcggacTGAGTATTACATCAGGTACTGGTgtcgatattcgaatcaccaacgaatcgggttcctttgattaacttacCAGTACTTATGTTATGCTCTCTccg	1	aae-mir-12,	aae-mir-12	ttcggacTGAGTATTACATCAGGTACTGGTgtcgatattcgaatcaccaacgaatcgggttcctttgattaacttacCAGTACTTATGTTATGCTCTCTccg	aae-miR-12-5p	TGAGTATTACATCAGGTACTGGT	5'	Yes	gp1	..((((..((((((.((((.((((((((((((((.....)))..........((((..(....)..))))....))))))))))))))).))))))..))))	100	42.2	-37.2	1903	1371	828	1275	3104	2991	974	2147	1237	1373.45	1742.8	1453.04	1592.42	1966.62	1580.59	1688.65	1666.99	1327.11	middle
12	21	aae-miR-12-3p	CAGTACTTATGTTATGCTCTCT	22	chr1	-	305613546	305613647	ttcggacTGAGTATTACATCAGGTACTGGTgtcgatattcgaatcaccaacgaatcgggttcctttgattaacttacCAGTACTTATGTTATGCTCTCTccg	1	aae-mir-12,	aae-mir-12	ttcggacTGAGTATTACATCAGGTACTGGTgtcgatattcgaatcaccaacgaatcgggttcctttgattaacttacCAGTACTTATGTTATGCTCTCTccg	aae-miR-12-3p	CAGTACTTATGTTATGCTCTCT	3'	Yes	gp1	..((((..((((((.((((.((((((((((((((.....)))..........((((..(....)..))))....))))))))))))))).))))))..))))	100	42.2	-37.2	132	93	35	86	197	225	63	220	70	95.268	118.22	61.4209	107.41	124.815	118.901	109.225	170.814	75.099	middle
13	22	aae-miR-13-5p	TCGTAAAAATGGTTGTGCTGTG	22	chr2	-	107237642	107237725	gtcgtgatcggaTCGTAAAAATGGTTGTGCTGTGttgttacgctcgaaattcaTATCACAGCCATTTTGACGAGTTcgatcctg	1	aae-mir-13,	aae-mir-13	gtcgtgatcggaTCGTAAAAATGGTTGTGCTGTGttgttacgctcgaaattcaTATCACAGCCATTTTGACGAGTTcgatcctg	aae-miR-13-5p	TCGTAAAAATGGTTGTGCTGTG	5'	Yes	gp1	.....(((((((((((.((((((((((((.((((..(((........))).)))).)))))))))))).)))).)))))))...	76	44	-31.8	359	163	169	149	262	370	168	178	201	259.1	207.204	296.575	186.094	165.997	195.526	291.267	138.204	215.641	middle
13	23	aae-miR-13-3p	TATCACAGCCATTTTGACGAGTT	23	chr2	-	107237642	107237725	gtcgtgatcggaTCGTAAAAATGGTTGTGCTGTGttgttacgctcgaaattcaTATCACAGCCATTTTGACGAGTTcgatcctg	1	aae-mir-13,	aae-mir-13	gtcgtgatcggaTCGTAAAAATGGTTGTGCTGTGttgttacgctcgaaattcaTATCACAGCCATTTTGACGAGTTcgatcctg	aae-miR-13-3p	TATCACAGCCATTTTGACGAGTT	3'	Yes	gp1	.....(((((((((((.((((((((((((.((((..(((........))).)))).)))))))))))).)))).)))))))...	76	44	-31.8	8087	3860	3790	4822	9116	10569	3966	9133	5299	5836.61	4906.79	6651	6022.46	5775.69	5585.18	6875.98	7091.11	5685	high
14	24	aae-mir-14-p5	GGGAGCGAGATTAAGGCTTGCT	22	chr2	+	344767522	344767694	gtggaattacacctcaacgaatttgaactctgctctacccgataagcctgtGGGAGCGAGATTAAGGCTTGCTggtcatttattacactcgaagTCAGTCTTTTTCTCTCTCCTATtggtataacggtgtttcaacgagtccgagttcccgcaccgtagtcatccacatcatc	1	aae-mir-14,	aae-mir-14	gtggaattacacctcaacgaatttgaactctgctctacccgataagcctgtgggagcgagattaaggcttgctggtcatttattacactcgaagTCAGTCTTTTTCTCTCTCCTATtggtataacggtgtttcaacgagtccgagttcccgcaccgtagtcatccacatcatc	aae-mir-14-p5	gggagcgagattaaggcttgct	5'	New	gp1	((((((((((........(((((((.((((......(((((.((..((..((((((.((((..((((((..((...................))..))))))..)))).))))))..))..)).))).))......)))).))))))).......)))))..)))))......	130	46.2	-53.5	73	63	25	60	129	173	41	154	126	52.6861	80.0848	43.8721	74.9372	81.7314	91.4217	71.083	119.57	135.178	middle
14	25	aae-miR-14	TCAGTCTTTTTCTCTCTCCTAT	22	chr2	+	344767522	344767694	gtggaattacacctcaacgaatttgaactctgctctacccgataagcctgtGGGAGCGAGATTAAGGCTTGCTggtcatttattacactcgaagTCAGTCTTTTTCTCTCTCCTATtggtataacggtgtttcaacgagtccgagttcccgcaccgtagtcatccacatcatc	1	aae-mir-14,	aae-mir-14	gtggaattacacctcaacgaatttgaactctgctctacccgataagcctgtgggagcgagattaaggcttgctggtcatttattacactcgaagTCAGTCTTTTTCTCTCTCCTATtggtataacggtgtttcaacgagtccgagttcccgcaccgtagtcatccacatcatc	aae-miR-14	TCAGTCTTTTTCTCTCTCCTAT	3'	Yes	gp1	((((((((((........(((((((.((((......(((((.((..((..((((((.((((..((((((..((...................))..))))))..)))).))))))..))..)).))).))......)))).))))))).......)))))..)))))......	130	46.2	-53.5	81119	33183	31402	32299	63522	73198	28308	55258	42887	58545.8	42181.8	55106.8	40340	40246.1	38681.4	49078.5	42903.8	46011	high
15	26	aae-miR-33_R-1	GTGCATTGTAGTTGCATTGC	20	chr1	-	50888875	50888954	ccacccggGTGCATTGTAGTTGCATTGCacttttgcgttcgataacacggtgCAATACTTCTGCAATGCAAGCCaggtgg	2	aae-mir-33,cqu-mir-33,	aae-mir-33	ccacccggGTGCATTGTAGTTGCATTGCActtttgcgttcgataacacggtgcaatacttctgcaatgcaagccaggtgg	aae-miR-33	GTGCATTGTAGTTGCATTGCA	5'	Diff	gp1	(((((.((.((((((((((....((((((((...(.(((....))).)))))))))....))))))))))..)).)))))	80	51.2	-35.3	97	45	21	100	86	107	25	122	96	70.0076	57.2035	36.8525	124.895	54.4876	56.544	43.3433	94.7241	102.993	middle
15	27	aae-mir-33-p3	CAATACTTCTGCAATGCAAGCC	22	chr1	-	50888875	50888954	ccacccggGTGCATTGTAGTTGCATTGCacttttgcgttcgataacacggtgCAATACTTCTGCAATGCAAGCCaggtgg	2	aae-mir-33,cqu-mir-33,	aae-mir-33	ccacccggGTGCATTGTAGTTGCATTGCActtttgcgttcgataacacggtgcaatacttctgcaatgcaagccaggtgg	aae-mir-33-p3	caatacttctgcaatgcaagcc	3'	New	gp1	(((((.((.((((((((((....((((((((...(.(((....))).)))))))))....))))))))))..)).)))))	80	51.2	-35.3	138	66	51	108	249	260	91	312	112	99.5984	83.8984	89.499	134.887	157.761	137.397	157.77	242.245	120.158	middle
16	28	aae-miR-34-5p_R-1	TGGCAGTGTGGTTAGCTGGTT	21	chr1	-	302603045	302603173	caaggcaatacgctaTGGCAGTGTGGTTAGCTGGTTgtgtagaactttggggggcttccgtggcgttcgcgcgcacatgggggctcagattcaCAACCACTATCCGCCCTGCCGCCgcgaggtgccagg	1	aae-mir-34,	aae-mir-34	caaggcaatacgctaTGGCAGTGTGGTTAGCTGGTTGtgtagaactttggggggcttccgtggcgttcgcgcgcacacgggggctcagattcaCAACCACTATCCGCCCTGCCGCCgcgaggtgccagg	aae-miR-34-5p	TGGCAGTGTGGTTAGCTGGTTG	5'	Diff	gp1	...((((...(((..((((((.((((.(((.((((((((............((((..(((((((((....)))).)))))..)))).....))))))))))).)))).))))))..)))...))))...	123	61.2	-64.9	4570	2887	1739	3022	4569	6349	1749	4093	3483	3298.3	3669.92	3051.74	3774.34	2894.81	3355.12	3032.3	3177.92	3736.71	high
16	29	aae-miR-34-3p	CAACCACTATCCGCCCTGCCGCC	23	chr1	-	302603045	302603173	caaggcaatacgctaTGGCAGTGTGGTTAGCTGGTTgtgtagaactttggggggcttccgtggcgttcgcgcgcacatgggggctcagattcaCAACCACTATCCGCCCTGCCGCCgcgaggtgccagg	1	aae-mir-34,	aae-mir-34	caaggcaatacgctaTGGCAGTGTGGTTAGCTGGTTGtgtagaactttggggggcttccgtggcgttcgcgcgcacacgggggctcagattcaCAACCACTATCCGCCCTGCCGCCgcgaggtgccagg	aae-miR-34-3p	CAACCACTATCCGCCCTGCCGCC	3'	Yes	gp1	...((((...(((..((((((.((((.(((.((((((((............((((..(((((((((....)))).)))))..)))).....))))))))))).)))).))))))..)))...))))...	123	61.2	-64.9	451	168	176	232	530	571	180	428	315	325.499	213.56	308.859	289.757	335.796	301.744	312.072	332.311	337.946	middle
17	30	aae-miR-71-5p	AGAAAGACATGGGTAGTGAGAT	22	chr2	-	107238283	107238359	cggcaAGAAAGACATGGGTAGTGAGATagtttcaccctattgcactgggaTCTCACTACCTTGTCTTTCATGctgat	2	aae-mir-71,cqu-mir-71,	aae-mir-71	cggcaAGAAAGACATGGGTAGTGAGATagtttcaccctattgcactgggaTCTCACTACCTTGTCTTTCATGctgat	aae-miR-71-5p	AGAAAGACATGGGTAGTGAGAT	5'	Yes	gp1	(((((.((((((((.((((((((((((.......(((.........))))))))))))))))))))))).)))))..	75	45.5	-39.2	10247	7376	4118	6826	11722	14577	4790	9340	7253	7395.54	9376.28	7226.6	8525.36	7426.79	7703.2	8304.57	7251.83	7781.33	high
17	31	aae-miR-71-3p	TCTCACTACCTTGTCTTTCATG	22	chr2	-	107238283	107238359	cggcaAGAAAGACATGGGTAGTGAGATagtttcaccctattgcactgggaTCTCACTACCTTGTCTTTCATGctgat	2	aae-mir-71,cqu-mir-71,	aae-mir-71	cggcaAGAAAGACATGGGTAGTGAGATagtttcaccctattgcactgggaTCTCACTACCTTGTCTTTCATGctgat	aae-miR-71-3p	TCTCACTACCTTGTCTTTCATG	3'	Yes	gp1	(((((.((((((((.((((((((((((.......(((.........))))))))))))))))))))))).)))))..	75	45.5	-39.2	7969	3225	2991	3248	4339	6651	2091	4595	4773	5751.45	4099.58	5248.85	4056.6	2749.09	3514.71	3625.23	3567.68	5120.68	high
18	32	aae-miR-79-5p	GCTTTGGCGCTTTAGCTGTATGA	23	chr2	-	335780866	335780961	gaacccatcgtccatGCTTTGGCGCTTTAGCTGTATGAtagaatttaatatttcATAAAGCTAGATTACCAAAGCATggaaggcttgggcggtgtc	5	aae-mir-79,cqu-mir-79,dwi-mir-79-1,dwi-mir-79-2,bdo-mir-79,	aae-mir-79	gaacccatcgtccatGCTTTGGCGCTTTAGCTGTATGAtagaatttaatatttcaTAAAGCTAGATTACCAAAGCATggaaggcttgggcggtgtc	aae-miR-79-5p	GCTTTGGCGCTTTAGCTGTATGA	5'	Yes	gp1	...((((...((((((((((((...(((((((.(((((..............))))).)))))))...)))))))))))).....)))).......	86	42.7	-38.1	58	22	24	35	79	106	13	62	53	41.8602	27.9661	42.1172	43.7134	50.0526	56.0156	22.5385	48.1385	56.8607	middle
18	33	aae-miR-79-3p_L+1	ATAAAGCTAGATTACCAAAGCAT	23	chr2	-	335780866	335780961	gaacccatcgtccatGCTTTGGCGCTTTAGCTGTATGAtagaatttaatatttcATAAAGCTAGATTACCAAAGCATggaaggcttgggcggtgtc	5	aae-mir-79,cqu-mir-79,dwi-mir-79-1,dwi-mir-79-2,bdo-mir-79,	aae-mir-79	gaacccatcgtccatGCTTTGGCGCTTTAGCTGTATGAtagaatttaatatttcaTAAAGCTAGATTACCAAAGCATggaaggcttgggcggtgtc	aae-miR-79-3p	TAAAGCTAGATTACCAAAGCAT	3'	Diff	gp1	...((((...((((((((((((...(((((((.(((((..............))))).)))))))...)))))))))))).....)))).......	86	42.7	-38.1	145	39	56	60	83	99	22	103	68	104.651	49.5763	98.2734	74.9372	52.5869	52.3165	38.1421	79.972	72.9533	middle
19	34	aae-mir-87-p5	CAGCCTGAAATTTGCTAAACCT	22	chr1	-	80682382	80682488	accagattgtcactgacCAGCCTGAAATTTGCTAAACCTgtgtgtatttgattcaaacaatcaagGTGAGCAAATTTTCAGGTGTGTcggagaacaatcgcaatcat	1	aae-mir-87,	aae-mir-87	accagattgtcactggccagcctgaaatttgctaaacctgtgtgtatttgattcaaacaatcaagGTGAGCAAATTTTCAGGTGTGTcggagaacaatcgcaatcat	aae-mir-87-p5	cagcctgaaatttgctaaacct	5'	New	gp1	....(((((((.(((((..((((((((((((((..((((...(((...........)))....)))).))))))))).)))))..))))).)).)))))........	95	40.2	-36.3	23	11	15	11	53	35	19	26	9	16.5997	13.9831	26.3232	13.7385	33.5796	18.4957	32.9409	20.1871	9.65559	middle
19	35	aae-miR-87	GTGAGCAAATTTTCAGGTGTGT	22	chr1	-	80682382	80682488	accagattgtcactgacCAGCCTGAAATTTGCTAAACCTgtgtgtatttgattcaaacaatcaagGTGAGCAAATTTTCAGGTGTGTcggagaacaatcgcaatcat	1	aae-mir-87,	aae-mir-87	accagattgtcactggccagcctgaaatttgctaaacctgtgtgtatttgattcaaacaatcaagGTGAGCAAATTTTCAGGTGTGTcggagaacaatcgcaatcat	aae-miR-87	GTGAGCAAATTTTCAGGTGTGT	3'	Yes	gp1	....(((((((.(((((..((((((((((((((..((((...(((...........)))....)))).))))))))).)))))..))))).)).)))))........	95	40.2	-36.3	2043	917	800	951	1414	2050	650	1394	1454	1474.49	1165.68	1403.91	1187.76	895.877	1083.32	1126.93	1082.34	1559.91	middle
20	36	aae-miR-92a-5p	CGGTACGGACAGGGGCAACATT	22	chr3	-	93477584	93477672	atcaatctacgcatCGGTACGGACAGGGGCAACATTgtgacatttgaaagctaaTATTGCACTTGTCCCGGCCTATgcgtggagttggc	2	aae-mir-92a,cqu-mir-92,	aae-mir-92a	aatctacgcatCGGTACGGACAGGGGCAACATTgtgacatttgaaagctaaTATTGCACTTGTCCCGGCCTAtgcgtggagt	aae-miR-92a-5p	CGGTACGGACAGGGGCAACATT	5'	Yes	gp1	.(((((((((((((.(((..(((((((.((((.(((((...........)).))).)))).)))))))..))).))))))))).)))).	87	49.4	-35.1	187	81	54	69	158	197	60	133	102	134.963	102.966	94.7636	86.1778	100.105	104.104	104.024	103.265	109.43	middle
20	37	aae-miR-92a-3p_R+1	TATTGCACTTGTCCCGGCCTAT	22	chr3	-	93477584	93477672	atcaatctacgcatCGGTACGGACAGGGGCAACATTgtgacatttgaaagctaaTATTGCACTTGTCCCGGCCTATgcgtggagttggc	2	aae-mir-92a,cqu-mir-92,	aae-mir-92a	aatctacgcatCGGTACGGACAGGGGCAACATTgtgacatttgaaagctaaTATTGCACTTGTCCCGGCCTAtgcgtggagt	aae-miR-92a-3p	TATTGCACTTGTCCCGGCCTA	3'	Diff	gp1	.(((((((((((((.(((..(((((((.((((.(((((...........)).))).)))).)))))))..))).))))))))).)))).	87	49.4	-35.1	20356.5	10349	6934	12520.5	18296	26607.5	6350	16251.5	14540.5	14691.8	13155.5	12168.4	15637.5	11591.9	14060.7	11009.2	12618.1	15599.7	high
21	38	aae-miR-92b-5p	AGGTCGTGACTTGTGCCCGTTTG	23	chr3	-	93418506	93418588	gctccgaatgtAGGTCGTGACTTGTGCCCATTTGctgaattttaatggtcaAATTGCACTTGTCCCGGCCTGCagccaagagc	1	aae-mir-92b,	aae-mir-92b	gctccgaatgtAGGTCGTGACTTGTGCCCGTTTGctgaattttaatggtcaAATTGCACTTGTCCCGGCCTGCagccaagagc	aae-miR-92b-5p	AGGTCGTGACTTGTGCCCGTTTG	5'	Yes	gp1	((((....(((((((((.(((..((((..(((((((..........)).))))).))))..))).))))))))).....))))	83	50.6	-32.9	161	87	64	91	175	177	69	98	82	116.198	110.593	112.312	113.655	110.876	93.5355	119.627	76.0898	87.9731	middle
21	39	aae-miR-92b-3p	AATTGCACTTGTCCCGGCCTGC	22	chr3	-	93418506	93418588	gctccgaatgtAGGTCGTGACTTGTGCCCATTTGctgaattttaatggtcaAATTGCACTTGTCCCGGCCTGCagccaagagc	1	aae-mir-92b,	aae-mir-92b	gctccgaatgtAGGTCGTGACTTGTGCCCGTTTGctgaattttaatggtcaAATTGCACTTGTCCCGGCCTGCagccaagagc	aae-miR-92b-3p	AATTGCACTTGTCCCGGCCTGC	3'	Yes	gp1	((((....(((((((((.(((..((((..(((((((..........)).))))).))))..))).))))))))).....))))	83	50.6	-32.9	14223.5	9546	4986	10530.5	19668	22120.5	5111	14938.5	11686.5	10265.5	12134.8	8749.84	13152.1	12461.2	11689.6	8861.1	11598.7	12537.8	high
22	40	aae-miR-100	AACCCGTAGATCCGAACTTGTG	22	chr2	+	375117322	375117447	gcgtagtggttgtagttacccatttgcaggAACCCGTAGATCCGAACTTGTGctgccgtttcacatgttacaagaacggatgtatgggattctgccgatgtatggctaaagcatcgatcgatttgt	1	aae-mir-100,	aae-mir-100	gcgtagtggttgtagttacccatttgcaggAACCCGTAGATCCGAACTTGTGctgccgtttcacatgttacaagaacggatgtatgggattctgccgatgtatggctaaagcatcgatcgatttgt	aae-miR-100	AACCCGTAGATCCGAACTTGTG	5'	Yes	gp1	(((...(((((((((..(..(((..((((((.((((((.(((((..(((((((((........)).).))))))..))))).)))))).))))))..)))..)..)))......))))))...)))	126	46.8	-43.2	629	243	14	29	529	86	24	300	43	453.967	308.899	24.5684	36.2197	335.162	45.4466	41.6095	232.928	46.1323	middle
23	41	aae-miR-124_R+2	TAAGGCACGCGGTGAATGCCA	21	chr2	+	369307267	369307352	acgtttttctcctggtatccactgccggcctatatgtcctatttcggtactcaTAAGGCACGCGGTGAATGCCAagagcgaacgca	8	aae-mir-124,aga-mir-124,cqu-mir-124,der-mir-124,dse-mir-124,dsi-mir-124,dya-mir-124,bdo-mir-124,	aae-mir-124	ttttctcctggtatccactgccggcctatatgtcctatttcggtactcaTAAGGCACGCGGTGAATGCcaagagcg	aae-miR-124	TAAGGCACGCGGTGAATGC	3'	Diff	gp1	.(((((..(((.((((((.((((((..((((.((((.((......))....))))))))..)))))).)))))).))).)))))..	83	51.2	-33.3	7	0	0	0	0	0	0	0	0	5.05209	0	0	0	0	0	0	0	0	low
24	42	aae-miR-125-5p	TCCCTGAGACCCTAACTTGTGA	22	chr2	+	375131762	375131856	ttagttttgtttctgctgatTCCCTGAGACCCTAACTTGTGActatagttgaagtttcacaagttttgatctccggtattagcggtcgagattca	3	aae-mir-125,cqu-mir-125,bdo-mir-125,	aae-mir-125	ttagttttgtttctgctgatTCCCTGAGACCCTAACTTGTGActatagttgaagtttcacaagttttgatctccggtattagcggtcgagattca	aae-miR-125-5p	TCCCTGAGACCCTAACTTGTGA	5'	Yes	gp1	..(((((((...((((((((..((.((((....(((((((((((........))..)))))))))....)))).)).)))))))).)))))))..	91	40	-29.2	540	173	0	5	291	12	0	143	0	389.733	219.915	0	6.24477	184.371	6.34139	0	111.029	0	middle
25	43	aae-miR-133	TTGGTCCCCTTCAACCAGCTGT	22	chr2	+	330417048	330417166	ctcggaatcgctgaatatagctggttgacttcgggtcaaatcgtcaaatatttgcaaagatatttcctcagtgaaattatTTGGTCCCCTTCAACCAGCTGTagcagtgatgcattaca	1	aae-mir-133,	aae-mir-133	ctcggaatcgctgaatatagctggttgacttcgggtcaaatcgtcaaatatttgcaaagatatttcctcagtgaaatcatTTGGTCCCCTTCAACCAGCTGTagcagtgatgcattaca	aae-miR-133	TTGGTCCCCTTCAACCAGCTGT	3'	Yes	gp1	......(((((((..(((((((((((((....((..(((((..((((((((((....))))))).......)))....)))))..))...))))))))))))).)))))))........	105	41.2	-40.7	12	5	0	8	12	21	5	12	14	8.66073	6.35594	0	9.99163	7.60292	11.0974	8.66865	9.31712	15.0198	middle
26	44	aae-mir-184-p5	CCTTATCATTCTTGCGCCCCGT	22	chr2	-	417599369	417599456	ccggtgtattcgtacCCTTATCATTCTTGCGCCCCGTgttatattgttggcgacTGGACGGAGAACTGATAAGGGCccgggtcacctt	3	aae-mir-184,cqu-mir-184,bdo-mir-184,	aae-mir-184	ccggtgtattcgtacccttatcattcttgcgccccgtgttatattgttggcgacTGGACGGAGAACTGATAAGGGCccgggtcacctt	aae-mir-184-p5	ccttatcattcttgcgccccgt	5'	New	gp1	..((((.(..((..((((((((((((((.((.((.(((..(......)..).)).)).))))))).)))))))))..))..)))))..	84	53.4	-35	268	112	69	126	236	275	74	283	205	193.423	142.373	121.087	157.368	149.524	145.323	128.296	219.729	219.933	middle
26	45	aae-miR-184	TGGACGGAGAACTGATAAGGGC	22	chr2	-	417599369	417599456	ccggtgtattcgtacCCTTATCATTCTTGCGCCCCGTgttatattgttggcgacTGGACGGAGAACTGATAAGGGCccgggtcacctt	3	aae-mir-184,cqu-mir-184,bdo-mir-184,	aae-mir-184	ccggtgtattcgtacccttatcattcttgcgccccgtgttatattgttggcgacTGGACGGAGAACTGATAAGGGCccgggtcacctt	aae-miR-184	TGGACGGAGAACTGATAAGGGC	3'	Yes	gp1	..((((.(..((..((((((((((((((.((.((.(((..(......)..).)).)).))))))).)))))))))..))..)))))..	84	53.4	-35	96405	94468	38556	81288	173793	173519	48842	107901	72737	69578.2	120087	67661.2	101525	110111	91696	84678.9	83777.3	78035.4	high
27	46	aae-miR-190	AGATATGTTTGATATTCTTGGTTG	24	chr2	-	48811856	48811956	gggtgattccggtgAGATATGTTTGATATTCTTGGTTGttaaattttatattatcaCCCAGGAATCAAACATATTATTActgtggtcatcatgagacttcg	4	aae-mir-190,cqu-mir-190-2,cqu-mir-190-1,bdo-mir-190,	aae-mir-190	gggtgattccggtgAGATATGTTTGATATTCTTGGTTGttaaattttatattatcacccaggaatcaaacatattattactgtggtcatcatgagacttcg	aae-miR-190	AGATATGTTTGATATTCTTGGTTG	5'	Yes	gp1	.((((((..((((((((((((((((((..((((((.((.(((........))).)).)))))))))))))))))).))))))..))))))...........	89	34.7	-36.3	2163	1476	944	1139	2517	2724	1077	1650	1162	1561.1	1876.27	1656.61	1422.56	1594.71	1439.5	1867.23	1281.1	1246.64	middle
27	47	aae-mir-190-p3	CCCAGGAATCAAACATATTATTA	23	chr2	-	48811856	48811956	gggtgattccggtgAGATATGTTTGATATTCTTGGTTGttaaattttatattatcaCCCAGGAATCAAACATATTATTActgtggtcatcatgagacttcg	4	aae-mir-190,cqu-mir-190-2,cqu-mir-190-1,bdo-mir-190,	aae-mir-190	gggtgattccggtgAGATATGTTTGATATTCTTGGTTGttaaattttatattatcacccaggaatcaaacatattattactgtggtcatcatgagacttcg	aae-mir-190-p3	cccaggaatcaaacatattatta	3'	New	gp1	.((((((..((((((((((((((((((..((((((.((.(((........))).)).)))))))))))))))))).))))))..))))))...........	89	34.7	-36.3	35	34	18	18	92	59	34	88	22	25.2605	43.2204	31.5879	22.4812	58.2891	31.1785	58.9468	68.3256	23.6025	middle
28	48	aae-miR-210_R+4	CTTGTGCGTGTGACAACGGCTAT	23	chr1	+	54892610	54892681	ctcattgcagctgctgaccactgcacaagattagattatgactCTTGTGCGTGTGACAACGGCTATtgtggg	3	aae-mir-210,cqu-mir-210,aga-mir-210,	aae-mir-210	ctcattgcagctgctgaccactgcacaagattagattatgactCTTGTGCGTGTGACAACGGctattg	aae-miR-210	CTTGTGCGTGTGACAACGG	3'	Diff	gp1	(((((...(((((.((..(((((((((((((((.....))).))))))))).))).)).)))))...)))))	72	48.6	-26.5	41	6	7	0	23	26	0	12	14	29.5908	7.62713	12.2842	0	14.5723	13.7397	0	9.31712	15.0198	middle
29	49	aae-miR-252-5p_L+1	CTAAGTACTAGTGCCGCAGGAG	22	chr1	-	175818152	175818222	gaattctttaCTAAGTACTAGTGCCGCAGGAGagatttgaaccCCTGCTGCCCAAGTGCTTATCGaagagt	3	aae-mir-252,cqu-mir-252-2,cqu-mir-252-1,	aae-mir-252	gaattctttacTAAGTACTAGTGCCGCAGGAGagatttgaacccCTGCTGCCCAAGTGCTTATCGaagagt	aae-miR-252-5p	TAAGTACTAGTGCCGCAGGAG	5'	Diff	gp1	..(((((((..((((((((...((.(((((.............))))).))...))))))))..)))))))	69	46.5	-24	2985	1340	974	1485	2278	2980	909	1871	1935	2154.36	1703.39	1709.26	1854.7	1443.29	1574.78	1575.96	1452.69	2075.95	middle
29	50	aae-miR-252-3p_L+1	CCTGCTGCCCAAGTGCTTATCG	22	chr1	-	175818152	175818222	gaattctttaCTAAGTACTAGTGCCGCAGGAGagatttgaaccCCTGCTGCCCAAGTGCTTATCGaagagt	3	aae-mir-252,cqu-mir-252-2,cqu-mir-252-1,	aae-mir-252	gaattctttacTAAGTACTAGTGCCGCAGGAGagatttgaacccCTGCTGCCCAAGTGCTTATCGaagagt	aae-miR-252-3p	CTGCTGCCCAAGTGCTTATCG	3'	Diff	gp1	..(((((((..((((((((...((.(((((.............))))).))...))))))))..)))))))	69	46.5	-24	11	6	0	5	6	10	5	8	7	7.939	7.62713	0	6.24477	3.80146	5.28449	8.66865	6.21142	7.5099	low
30	51	aae-miR-263b-5p	CTTGGCACTGGGAGAATTCACAG	23	chr2	-	153371120	153371210	gaccaattacgaacCTTGGCACTGGGAGAATTCACAGgcgctatttgctatcattctgtggatcttttcgtgccatcgtttaaattcggtc	1	aae-mir-263b,	aae-mir-263b	gaccaattacgaacCTTGGCACTGGGAGAATTCACAGgcgctatttgctatcattctgTGGATCTTTTCGTGCCATCGTttaaattcggtc	aae-miR-263b-5p	CTTGGCACTGGGAGAATTCACAG	5'	Yes	gp1	((((((((..((((..((((((.(..(..(((((((((.((.....))......)))))))))..)..)))))))..)))).)))).))))	91	45.1	-31.3	7	5	0	0	24	23	15	20	9	5.05209	6.35594	0	0	15.2058	12.1543	26.006	15.5285	9.65559	middle
31	52	aae-miR-263a-5p_R+1	AATGGCACTGGAAGAATTCACGGG	24	chr2	-	348784427	348784523	tcctagtacacgtAATGGCACTGGAAGAATTCACGGGtatattttgaaatcccCGTGTTCTGGCAGTGGCATCCCtggtactaaggtgattcatcag	2	aae-mir-263a,cqu-mir-263,	aae-mir-263a	tcctagtacacgtAATGGCACTGGAAGAATTCACGGgtatattttgaaatcccCGTGTTCTGGCAGTGGCATCCCtggtactaaggtgattcatcag	aae-miR-263a-5p	AATGGCACTGGAAGAATTCACGG	5'	Diff	gp1	.((((((((.....(((.(((((..((((..((((((.((........)).))))))))))..))))).))).....)))))).))...........	85	46.4	-32.7	51	31	21	29	140	60	19	63	26	36.8081	39.4068	36.8525	36.2197	88.7007	31.7069	32.9409	48.9149	27.8939	middle
31	53	aae-miR-263a-3p	CGTGTTCTGGCAGTGGCATCCC	22	chr2	-	348784427	348784523	tcctagtacacgtAATGGCACTGGAAGAATTCACGGGtatattttgaaatcccCGTGTTCTGGCAGTGGCATCCCtggtactaaggtgattcatcag	2	aae-mir-263a,cqu-mir-263,	aae-mir-263a	tcctagtacacgtAATGGCACTGGAAGAATTCACGGgtatattttgaaatcccCGTGTTCTGGCAGTGGCATCCCtggtactaaggtgattcatcag	aae-miR-263a-3p	CGTGTTCTGGCAGTGGCATCCC	3'	Yes	gp1	.((((((((.....(((.(((((..((((..((((((.((........)).))))))))))..))))).))).....)))))).))...........	85	46.4	-32.7	0	0	0	0	5	0	0	0	0	0	0	0	0	3.16788	0	0	0	0	low
32	54	aae-miR-275-5p_R+1	CGCGCTAAGCAGGAACCGAGACT	23	chr2	+	307135654	307135736	atcctttcgatttcgCGCGCTAAGCAGGAACCGAGACTttgtcatttgctagcagTCAGGTACCTGAAGTAGCGCGCgtgatc	1	aae-mir-275,	aae-mir-275	atcctttcgatttcgCGCGCTAAGCAGGAACCGAGACtttgtcatttgctagcagTCAGGTACCTGAAGTAGCGCgcgtgatc	aae-miR-275-5p	CGCGCTAAGCAGGAACCGAGAC	5'	Diff	gp1	........(((..(((((((((..((((.(((..((((..((.....))....)))).))).))))...)))))))))..)))	75	51.8	-35.2	394	321	153	371	1300	1025	286	946	412	284.361	408.051	268.497	463.362	823.65	541.66	495.847	734.5	442.011	middle
32	55	aae-miR-275-3p_R+2	TCAGGTACCTGAAGTAGCGCGC	22	chr2	+	307135654	307135736	atcctttcgatttcgCGCGCTAAGCAGGAACCGAGACTttgtcatttgctagcagTCAGGTACCTGAAGTAGCGCGCgtgatc	1	aae-mir-275,	aae-mir-275	atcctttcgatttcgCGCGCTAAGCAGGAACCGAGACtttgtcatttgctagcagTCAGGTACCTGAAGTAGCGCgcgtgatc	aae-miR-275-3p	TCAGGTACCTGAAGTAGCGC	3'	Diff	gp1	........(((..(((((((((..((((.(((..((((..((.....))....)))).))).))))...)))))))))..)))	75	51.8	-35.2	31682	28458	11429	27594	49831	56154	12537	33525	27561	22865.8	36175.5	20056.5	34463.6	31571.8	29674.5	21735.8	26029.7	29568.6	high
33	56	aae-miR-276-5p_R+1	AGCGAGGTATAGAGTTCCTACG	22	chr2	-	73120440	73120530	actggtgattgccatcAGCGAGGTATAGAGTTCCTACGttgcgtgtgcgaaattggTAGGAACTTCATACCGTGCTCTtggctagccgtga	1	aae-mir-276-1,	aae-mir-276-1	actggtgattgccatcAGCGAGGTATAGAGTTCCTACgttgcgtgtgcgaaattggTAGGAACTTCATACCGTGCTCttggctagccgtga	aae-miR-276-5p	AGCGAGGTATAGAGTTCCTAC	5'	Diff	gp1	..((((....((((..(((..(((((..((((((((((((.((....)).)))..)))))))))..)))))..)))..))))..))))...	86	50.5	-38.6	42	8	13	24	40	61	5	54	24	30.3126	10.1695	22.8135	29.9749	25.3431	32.2354	8.66865	41.9271	25.7482	middle
33	57	aae-miR-276-3p_R+1	TAGGAACTTCATACCGTGCTCT	22	chr2	-	73120440	73120530	actggtgattgccatcAGCGAGGTATAGAGTTCCTACGttgcgtgtgcgaaattggTAGGAACTTCATACCGTGCTCTtggctagccgtga	1	aae-mir-276-1,	aae-mir-276-1	actggtgattgccatcAGCGAGGTATAGAGTTCCTACgttgcgtgtgcgaaattggTAGGAACTTCATACCGTGCTCttggctagccgtga	aae-miR-276-3p	TAGGAACTTCATACCGTGCTC	3'	Diff	gp1	..((((....((((..(((..(((((..((((((((((((.((....)).)))..)))))))))..)))))..)))..))))..))))...	86	50.5	-38.6	10354.5	7992.5	4377.5	8290.5	14855	22132	4928.5	13321.5	8775.5	7473.13	10160	7682	10354.5	9411.78	11695.6	8544.69	10343.2	9414.74	high
34	58	aae-miR-276-3p_R+1	TAGGAACTTCATACCGTGCTCT	22	chr2	-	73509337	73509526	ggtgaagtgtgcagtaattagtgccaggtaggttagatttccagtgtctcgagttaatccgtcagcgaggtatagagttcctatgcgttcggataaaatattccaTAGGAACTTCATACCGTGCTCTtggattgcttggaagtcatcgagagggtaatggtggaagttcgtggctaatttgtaaatcatc	1	aae-mir-276-2,	aae-mir-276-2	ggtgaagtgtgcagtaattagtgccaggtaggttagatttccagtgtctcgagttaatccgtcagcgaggtatagagttcctatgcgttcggataaaatattccaTAGGAACTTCATACCGTGCTCttggattgcttggaagtcatcgagagggtaatggtggaagttcgtggctaatttgtaaatcatc	aae-miR-276-3p	TAGGAACTTCATACCGTGCTC	3'	Diff	gp1	(((((....((((..((((((((((.....)))..((((((((...((.((((.(((((((..(((..(((((..((((((((((.....(((((...)))))))))))))))..)))))..)))..))))))))))))).....((....)).......))))))))....)))))))))))..)))))	94	43.7	-58.7	10354.5	7992.5	4377.5	8290.5	14855	22132	4928.5	13321.5	8775.5	7473.13	10160	7682	10354.5	9411.78	11695.6	8544.69	10343.2	9414.74	high
35	59	aae-miR-277-5p	CGTGTCAGAAGTGCATTTACA	21	chr1	-	302603802	302603896	tagttttggagtgCGTGTCAGAAGTGCATTTACAtaggtatttcccgtttagcagtatttgTAAATGCACTATCTGGTACGACAttccagaatca	3	aae-mir-277,aga-mir-277,cqu-mir-277,	aae-mir-277	tagttttggagtgCGTGTCAGAAGTGCATTTACAtaggtatttcccgtttagcagtatttgTAAATGCACTATCTGGTACGACattccagaatca	aae-miR-277-5p	CGTGTCAGAAGTGCATTTACA	5'	Yes	gp1	..((((((((((((((..((((((((((((((((..((.....)).(.....)......)))))))))))).))))..))).)))))))))))..	91	38.9	-41	0	0	0	0	5	0	0	8	0	0	0	0	0	3.16788	0	0	6.21142	0	low
35	60	aae-miR-277-3p_R+1	TAAATGCACTATCTGGTACGACA	23	chr1	-	302603802	302603896	tagttttggagtgCGTGTCAGAAGTGCATTTACAtaggtatttcccgtttagcagtatttgTAAATGCACTATCTGGTACGACAttccagaatca	3	aae-mir-277,aga-mir-277,cqu-mir-277,	aae-mir-277	tagttttggagtgCGTGTCAGAAGTGCATTTACAtaggtatttcccgtttagcagtatttgTAAATGCACTATCTGGTACGACattccagaatca	aae-miR-277-3p	TAAATGCACTATCTGGTACGAC	3'	Diff	gp1	..((((((((((((((..((((((((((((((((..((.....)).(.....)......)))))))))))).))))..))).)))))))))))..	91	38.9	-41	1872	711	678	833	1286	1806	679	1193	1071	1351.07	903.815	1189.81	1040.38	814.78	954.379	1177.2	926.277	1149.02	middle
36	61	aae-miR-278-5p	ACGGACGATAGTCTTCAGCGGCC	23	chr3	-	243123880	243123960	tggtgcgaACGGACGATAGTCTTCAGCGGCCgtgcatttgatagaagtggTCGGTGGGACTTTCGTCCGTTTgtaaccgcc	1	aae-mir-278,	aae-mir-278	tggtgcgaACGGACGATAGTCTTCAGCGGCCgtgcatttgatagaattggTCGGTGGGACTTTCGTCCGTTTgtaaccgcc	aae-miR-278-5p	ACGGACGATAGTCTTCAGCGGCC	5'	Yes	gp1	.(((((((((((((((.(((((.((.((((((...............)))))).))))))).))))))))))))).))...	77	55.6	-40.5	49	33	31	30	84	84	29	69	47	35.3647	41.9492	54.4013	37.4686	53.2204	44.3897	50.2782	53.5735	50.4236	middle
36	62	aae-miR-278-3p	TCGGTGGGACTTTCGTCCGTTT	22	chr3	-	243123880	243123960	tggtgcgaACGGACGATAGTCTTCAGCGGCCgtgcatttgatagaagtggTCGGTGGGACTTTCGTCCGTTTgtaaccgcc	1	aae-mir-278,	aae-mir-278	tggtgcgaACGGACGATAGTCTTCAGCGGCCgtgcatttgatagaattggTCGGTGGGACTTTCGTCCGTTTgtaaccgcc	aae-miR-278-3p	TCGGTGGGACTTTCGTCCGTTT	3'	Yes	gp1	.(((((((((((((((.(((((.((.((((((...............)))))).))))))).))))))))))))).))...	77	55.6	-40.5	1144	657	465	856	1462	1997	402	1450	950	825.656	835.17	816.02	1069.1	926.289	1055.31	696.96	1125.82	1019.2	middle
37	63	cqu-miR-279-5p_R+3_1ss20GT	GATGGGTGTGAATCTAGTGTTTCACA	26	chr1	+	207007772	207007866	acatcccaacggttgtcGATGGGTGTGAATCTAGTGTTTCACAtgattttcgatagcctgTGACTAGATCCACACTCATTAAcaaaagttgccgg	2	aae-mir-279,cqu-mir-279,	cqu-mir-279	ttgtcGATGGGTGTGAATCTAGTGGTTCacatgagctttgccaaactgTGACTAGATCCACACTCATTAAcaa	cqu-miR-279-5p	GATGGGTGTGAATCTAGTGGTTC	5'	Diff	gp1	......((((..((((..(((((((((.((((((....(((((...............))))))))))).)))))))))..))))..))))....	85	44.2	-33.2	30	11	12	5	18	27	16	6	7	21.6518	13.9831	21.0586	6.24477	11.4044	14.2681	27.7397	4.65856	7.5099	middle
37	64	aae-miR-279	TGACTAGATCCACACTCATTAA	22	chr1	+	207007772	207007866	acatcccaacggttgtcGATGGGTGTGAATCTAGTGTTTCACAtgattttcgatagcctgTGACTAGATCCACACTCATTAAcaaaagttgccgg	2	aae-mir-279,cqu-mir-279,	aae-mir-279	acatcccaacggttgtcgatgggtgtgaatctagtgtttcacatgattttcgatagcctgTGACTAGATCCACACTCATTAAcaaaagttgccgg	aae-miR-279	TGACTAGATCCACACTCATTAA	3'	Yes	gp1	......((((..((((..(((((((((.((((((....(((((...............))))))))))).)))))))))..))))..))))....	85	44.2	-33.2	3025	1907	1290	2683	3283	4427	1684	3671	2350	2183.23	2424.16	2263.8	3350.94	2080.03	2339.44	2919.6	2850.26	2521.18	middle
38	65	aae-miR-281-5p_R+3	AAGAGAGCTATCCGTCGACAGT	22	chr2	-	96469341	96469440	tggtttcgaatatgaaaataAAGAGAGCTATCCGTCGACAGTagggatatgattcacTGTCATGGAATTGCTCTCTTTAtgtacaattcgatattcaaca	4	aae-mir-281,aga-mir-281,cqu-mir-281-1,cqu-mir-281-2,	aae-mir-281	tggtttcgaatatgaaaataAAGAGAGCTATCCGTCGACagtagggatatgattcacTGTCATGGAATTGCTCTCTTTAtgtacaattcgatattca	aae-miR-281-5p	AAGAGAGCTATCCGTCGAC	5'	Diff	gp1	(((..((((((.((...(((((((((((..(((((.((((((..(.......)..)))))))))))...)))))))))))...))))))))...)))...	97	36	-37.6	3645	3037	1523	2756	5679	6214	1506	4057	3102	2630.7	3860.6	2672.69	3442.12	3598.08	3283.78	2611	3149.96	3327.96	high
38	66	aae-miR-281-3p	TGTCATGGAATTGCTCTCTTTA	22	chr2	-	96469341	96469440	tggtttcgaatatgaaaataAAGAGAGCTATCCGTCGACAGTagggatatgattcacTGTCATGGAATTGCTCTCTTTAtgtacaattcgatattcaaca	4	aae-mir-281,aga-mir-281,cqu-mir-281-1,cqu-mir-281-2,	aae-mir-281	tggtttcgaatatgaaaataAAGAGAGCTATCCGTCGACagtagggatatgattcacTGTCATGGAATTGCTCTCTTTAtgtacaattcgatattca	aae-miR-281-3p	TGTCATGGAATTGCTCTCTTTA	3'	Yes	gp1	(((..((((((.((...(((((((((((..(((((.((((((..(.......)..)))))))))))...)))))))))))...))))))))...)))...	97	36	-37.6	963	553	473	580	1115	1202	522	885	603	695.024	702.967	830.059	724.393	706.438	635.196	905.007	687.138	646.924	middle
39	67	aae-miR-282-5p_L-4R-1	TAGCCTCTCCTAGGCTTTGTCT	22	chr2	-	96911938	96912072	atcgtcatcgtcatcgtcgcacaggtgtaatcTAGCCTCTCCTAGGCTTTGTCTgttaccttccttgggaattccactagccagACATAGCCTGACAGAGGTTAGGtgaaatctgaaaagtcaacggccaacggt	2	aae-mir-282-1,aae-mir-282-2,	aae-mir-282-1	atcgtcatcgtcatcgtcgcacaggtgtAATCTAGCCTCTCCTAGGCTTTGTCTGttaccttccttgggaattccactagccagACATAGCCTGACAGAGGTTAGGtgaaatctgaaaagtcaacggccaacggt	aae-miR-282-5p	AATCTAGCCTCTCCTAGGCTTTGTCTG	5'	Diff	gp1	......(((((..((((.((.(((((...(((((((((((..((((((.((((((....((....((((...))))..)).)))))).))))))..)))))))))))...)))))....))..))))...)))))	129	48.9	-47.1	1228	645	466	674	2104	2142	534	1825	896	886.282	819.916	817.775	841.795	1333.05	1131.94	925.812	1416.98	961.267	middle
39	68	aae-miR-282-3p	ACATAGCCTGACAGAGGTTAGG	22	chr2	-	96911938	96912072	atcgtcatcgtcatcgtcgcacaggtgtaatcTAGCCTCTCCTAGGCTTTGTCTgttaccttccttgggaattccactagccagACATAGCCTGACAGAGGTTAGGtgaaatctgaaaagtcaacggccaacggt	2	aae-mir-282-1,aae-mir-282-2,	aae-mir-282-1	atcgtcatcgtcatcgtcgcacaggtgtAATCTAGCCTCTCCTAGGCTTTGTCTGttaccttccttgggaattccactagccagACATAGCCTGACAGAGGTTAGGtgaaatctgaaaagtcaacggccaacggt	aae-miR-282-3p	ACATAGCCTGACAGAGGTTAGG	3'	Yes	gp1	......(((((..((((.((.(((((...(((((((((((..((((((.((((((....((....((((...))))..)).)))))).))))))..)))))))))))...)))))....))..))))...)))))	129	48.9	-47.1	19	0	0	5	10	23	0	14	13	13.7128	0	0	6.24477	6.33577	12.1543	0	10.87	13.947	middle
40	69	aae-miR-283_R-1	CAATATCAGCTGGTAATTCTGGG	23	chr1	-	305625582	305625684	gttcgactgaaaggtCAATATCAGCTGGTAATTCTGGGcttaccccaccgttatacgcttccCGGAATTCCAACTGATATCCACtttttagtcgagatggtca	2	aae-mir-283,cqu-mir-283,	aae-mir-283	gttcgactgaaaggtCAATATCAGCTGGTAATTCTGGGCttaccccaccgttatacgcttcccggaattccaactgatatccactttttagtcgagatggtca	aae-miR-283	CAATATCAGCTGGTAATTCTGGGC	5'	Diff	gp1	.((((((((((((((..(((((((.(((.(((((((((......................)))))))))))).)))))))..)))))))))))))).......	95	45.6	-40.7	25597	12138	13290	11334	19007	25731	13761	14462	11805	18474.1	15429.7	23322.4	14155.6	12042.4	13597.5	23857.9	11228.7	12664.9	high
40	70	aae-mir-283-p3	CGGAATTCCAACTGATATCCAC	22	chr1	-	305625582	305625684	gttcgactgaaaggtCAATATCAGCTGGTAATTCTGGGcttaccccaccgttatacgcttccCGGAATTCCAACTGATATCCACtttttagtcgagatggtca	2	aae-mir-283,cqu-mir-283,	aae-mir-283	gttcgactgaaaggtCAATATCAGCTGGTAATTCTGGGCttaccccaccgttatacgcttcccggaattccaactgatatccactttttagtcgagatggtca	aae-mir-283-p3	cggaattccaactgatatccac	3'	New	gp1	.((((((((((((((..(((((((.(((.(((((((((......................)))))))))))).)))))))..)))))))))))))).......	95	45.6	-40.7	84	43	44	55	211	162	57	193	38	60.6251	54.6611	77.2148	68.6925	133.685	85.6087	98.8227	149.85	40.768	middle
41	71	aae-miR-285	TAGCACCATTCGAAATCAGTAC	22	chr3	-	406875021	406875124	gttaatcttcctaagtactggcttccaaaggtgagtagatggcattcgatacactcTAGCACCATTCGAAATCAGTACtgaaggcgaagatttgttctgcgtga	2	aae-mir-285,cqu-mir-285,	aae-mir-285	gttaatcttcctaagtactggcttccaaaggtgagtagatggcattcgatacactcTAGCACCATTCGAAATCAGTACtgaaggcgaagatttgttctgcgtga	aae-miR-285	TAGCACCATTCGAAATCAGTAC	3'	Yes	gp1	...(((((((((.(((((((..(((.((.((((..((((((..........)).)))).)))).)).)))..)))))))...)).)))))))............	89	43.3	-29.2	0	0	0	0	5	0	0	0	0	0	0	0	0	3.16788	0	0	0	0	low
42	72	aae-miR-305-5p	ATTGTACTTCATCAGGTGCTCTGG	24	chr2	+	307145432	307145519	aatgtcacatgtctATTGTACTTCATCAGGTGCTCTGGttgttttcgataccCGGCACATGTTGGAGTACACTTAatgtgctgacagt	11	aae-mir-305,aga-mir-305,cqu-mir-305,der-mir-305,dgr-mir-305,dme-mir-305,dse-mir-305,dmo-mir-305,dpe-mir-305,dps-mir-305,dvi-mir-305,	aae-mir-305	aatgtcacatgtctATTGTACTTCATCAGGTGCTCTGGttgttttcgataccCGGCACATGTTGGAGTACACTTAatgtgctgacagt	aae-miR-305-5p	ATTGTACTTCATCAGGTGCTCTGG	5'	Yes	gp1	..(((((((..(....(((((((((.((.(((((...((((....))))....))))).)).)))))))))....)..)).)))))..	84	43.2	-29.6	9781	4491	3667	6009	8830	11072	3058	8190	6578	7059.22	5708.9	6435.15	7504.96	5594.48	5850.99	5301.75	6358.94	7057.16	high
42	73	aae-miR-305-3p	CGGCACATGTTGGAGTACACTTA	23	chr2	+	307145432	307145519	aatgtcacatgtctATTGTACTTCATCAGGTGCTCTGGttgttttcgataccCGGCACATGTTGGAGTACACTTAatgtgctgacagt	11	aae-mir-305,aga-mir-305,cqu-mir-305,der-mir-305,dgr-mir-305,dme-mir-305,dse-mir-305,dmo-mir-305,dpe-mir-305,dps-mir-305,dvi-mir-305,	aae-mir-305	aatgtcacatgtctATTGTACTTCATCAGGTGCTCTGGttgttttcgataccCGGCACATGTTGGAGTACACTTAatgtgctgacagt	aae-miR-305-3p	CGGCACATGTTGGAGTACACTTA	3'	Yes	gp1	..(((((((..(....(((((((((.((.(((((...((((....))))....))))).)).)))))))))....)..)).)))))..	84	43.2	-29.6	138	121	39	126	317	274	95	252	137	99.5984	153.814	68.4404	157.368	200.844	144.795	164.704	195.66	146.98	middle
43	74	aae-miR-306-5p_R-1	TCAGGTACTGAGTGACTCTCA	21	chr2	-	335781036	335781164	cattcgcaatttcaccggtTCAGGTACTGAGTGACTCTCAgatgtgcatttctcaagcaatctcgtcctcaggacctgaggttgaaaaaccctGAGAGCACCTCGGTATCTAAGCcagtgttgcgaaaa	1	aae-mir-306,	aae-mir-306	cattcgcaatttcaccggtTCAGGTACTGAGTGACTCTCAGatgtgcatttctcaagcaatctcgtcctcaggacctgaggttgaaaaaccctGAGAGCACCTCGGTATCTAAGCcagtgttgcgaaaa	aae-miR-306-5p	TCAGGTACTGAGTGACTCTCAG	5'	Diff	gp1	..(((((((...(((.((((.((((((((((((.(((((((...(((.........)))...((..((((((...))))))..))......))))))))).)))))))))).)))).))))))))))..	125	48.1	-53.5	3252	1956	1094	2547	3248	5241	1218	2929	2675	2347.06	2486.44	1919.84	3181.09	2057.86	2769.6	2111.68	2274.15	2869.86	middle
43	75	aae-miR-306-3p	GAGAGCACCTCGGTATCTAAGC	22	chr2	-	335781036	335781164	cattcgcaatttcaccggtTCAGGTACTGAGTGACTCTCAgatgtgcatttctcaagcaatctcgtcctcaggacctgaggttgaaaaaccctGAGAGCACCTCGGTATCTAAGCcagtgttgcgaaaa	1	aae-mir-306,	aae-mir-306	cattcgcaatttcaccggtTCAGGTACTGAGTGACTCTCAGatgtgcatttctcaagcaatctcgtcctcaggacctgaggttgaaaaaccctGAGAGCACCTCGGTATCTAAGCcagtgttgcgaaaa	aae-miR-306-3p	GAGAGCACCTCGGTATCTAAGC	3'	Yes	gp1	..(((((((...(((.((((.((((((((((((.(((((((...(((.........)))...((..((((((...))))))..))......))))))))).)))))))))).)))).))))))))))..	125	48.1	-53.5	53	49	17	44	170	121	22	102	72	38.2516	62.2882	29.833	54.954	107.708	63.9423	38.1421	79.1956	77.2447	middle
44	76	aae-miR-308-5p	CGCGGTATATTCTTGTGGCTTG	22	chr3	-	403338481	403338556	agcgctgtttCGCGGTATATTCTTGTGGCTTGatgcatttgaaaaatctcaaatcacaggagtatactgtgagaga	1	aae-mir-308,	aae-mir-308	agcgctgtttCGCGGTATATTCTTGTGGCTTGatgcatttgaaaaatctcaAATCACAGGAGTATACTGtgagaga	aae-miR-308-5p	CGCGGTATATTCTTGTGGCTTG	5'	Yes	gp1	.......((((((((((((((((((((..((((.....((....))..))))..))))))))))))))))))))..	67	40.8	-31.4	191	100	71	96	134	227	59	134	123	137.85	127.119	124.597	119.9	84.8993	119.958	102.29	104.041	131.96	middle
45	77	cqu-miR-317-5p_R-4	CGGGATACACCCTGTGCTCGCT	22	chr1	-	302667117	302667208	gaggaatttcggctacCGGGATACACCCTGTGCTCGCTttgcattcgaaactagTGAACACAGCTGGTGGTATCTcagtggccctaatccga	4	aae-mir-317-1,aae-mir-317-2,cqu-mir-317-2,cqu-mir-317-1,	cqu-mir-317-2	gaggaatttcggctacCGGGATACACCCTGTGCTCGCTTTGCattcgaaactagTGAACACAGCTGGTGGTATCTcagtggccctgatccga	cqu-miR-317-5p	CGGGATACACCCTGTGCTCGCTTTGC	5'	Diff	gp1	..((.(((..((((((.(((((((((((((((.(((((..............))))).)))))..))).))))))).))))))..)))))..	88	52.2	-37.1	111	103	46	101	324	285	77	203	105	80.1118	130.932	80.7246	126.144	205.279	150.608	133.497	157.615	112.649	middle
45	78	aae-miR-317	TGAACACAGCTGGTGGTATCT	21	chr1	-	302667117	302667208	gaggaatttcggctacCGGGATACACCCTGTGCTCGCTttgcattcgaaactagTGAACACAGCTGGTGGTATCTcagtggccctaatccga	4	aae-mir-317-1,aae-mir-317-2,cqu-mir-317-2,cqu-mir-317-1,	aae-mir-317-2	ggaatttcggctaccgggatacaccctgtgctcgctttgcattcgaaactagTGAACACAGCTGGTGGTATCTcagtggccctaatcc	aae-miR-317	TGAACACAGCTGGTGGTATCT	3'	Yes	gp1	..((.(((..((((((.(((((((((((((((.(((((..............))))).)))))..))).))))))).))))))..)))))..	88	52.2	-37.1	16613	10434	7300	10959	18072	25447	6697	14025	12491	11990.1	13263.6	12810.6	13687.3	11450	13447.4	11610.8	10889.4	13400.9	high
46	79	aae-miR-932-5p_R+1	TCAATTCCGTAGTGCATTGCAGT	23	chr2	+	231381140	231381234	gtaatcatagaatagctTCAATTCCGTAGTGCATTGCAGTgtgctttagacgaactgcaagcaatgtggaagtgaagcgattctcaatgatcatc	2	aae-mir-932,cqu-mir-932,	aae-mir-932	gtaatcatagaatagctTCAATTCCGTAGTGCATTGCAGtgtgctttagacgaacTGCAAGCAATGTGGAAGTGAAGcgattctcaatgatcatc	aae-miR-932-5p	TCAATTCCGTAGTGCATTGCAG	5'	Diff	gp1	...((((((((((.((((((.(((((...(((.(((((((.............))))))))))...))))).)))))).)))))..)))))....	88	41.1	-34.6	0	0	0	0	0	5	0	0	0	0	0	0	0	0	2.64225	0	0	0	low
47	80	aae-mir-965-p5	GGGGGAAATCCTGTACGCTGTATG	24	chr2	+	429778741	429778819	gattctgaaGGGGGAAATCCTGTACGCTGTATGttgtatttgaataatccaTAAGCGTATAGCTTTTCCCATTcggcgt	1	aae-mir-965,	aae-mir-965	gattctgaagggggaaatcctgtacgctgtatgttgtatttgaataatccaTAAGCGTATAGCTTTTCCCATTcggcgt	aae-mir-965-p5	gggggaaatcctgtacgctgtatg	5'	New	gp1	....(((((..((((((..(((((((((.((((...(((....)))...)))))))))))))..)))))).)))))...	72	41.8	-29.1	92	93	62	60	151	135	64	70	52	66.3989	118.22	108.803	74.9372	95.6701	71.3406	110.959	54.3499	55.7878	middle
47	81	aae-miR-965	TAAGCGTATAGCTTTTCCCATT	22	chr2	+	429778741	429778819	gattctgaaGGGGGAAATCCTGTACGCTGTATGttgtatttgaataatccaTAAGCGTATAGCTTTTCCCATTcggcgt	1	aae-mir-965,	aae-mir-965	gattctgaagggggaaatcctgtacgctgtatgttgtatttgaataatccaTAAGCGTATAGCTTTTCCCATTcggcgt	aae-miR-965	TAAGCGTATAGCTTTTCCCATT	3'	Yes	gp1	....(((((..((((((..(((((((((.((((...(((....)))...)))))))))))))..)))))).)))))...	72	41.8	-29.1	160	31	55	61	70	102	41	175	119	115.476	39.4068	96.5185	76.1862	44.3504	53.9018	71.083	135.875	127.668	middle
48	82	aae-mir-970-p5	AGCTTGCGTTTGTCTTAGCTGGTA	24	chr1	+	157238400	157238507	aacggtattgcggctttcataggtAGCTTGCGTTTGTCTTAGCTGGTAttgaatgtgataggtaTCATAAGACACACGCGGCTATttttgagagtatcaagcatcttg	1	aae-mir-970,	aae-mir-970	aacggtattgcggctttcataggtagcttgcgtttgtcttagctggtattgaatgtgataggtaTCATAAGACACACGCGGCTATttttgagagtatcaagcatcttg	aae-mir-970-p5	agcttgcgtttgtcttagctggta	5'	New	gp1	...(((.(((..(((((((.(..((((.(((((.(((((((..((((((............))))))))))))).)))))))))..).)))))))..)))..)))...	102	41.7	-35.5	5	0	0	0	8	5	0	6	6	3.60864	0	0	0	5.06861	2.64225	0	4.65856	6.43706	low
48	83	aae-miR-970	TCATAAGACACACGCGGCTAT	21	chr1	+	157238400	157238507	aacggtattgcggctttcataggtAGCTTGCGTTTGTCTTAGCTGGTAttgaatgtgataggtaTCATAAGACACACGCGGCTATttttgagagtatcaagcatcttg	1	aae-mir-970,	aae-mir-970	aacggtattgcggctttcataggtagcttgcgtttgtcttagctggtattgaatgtgataggtaTCATAAGACACACGCGGCTATttttgagagtatcaagcatcttg	aae-miR-970	TCATAAGACACACGCGGCTAT	3'	Yes	gp1	...(((.(((..(((((((.(..((((.(((((.(((((((..((((((............))))))))))))).)))))))))..).)))))))..)))..)))...	102	41.7	-35.5	4470	2881	1643	3801	4434	8406	1653	5011	4097	3226.12	3662.29	2883.27	4747.27	2809.28	4442.14	2865.86	3890.68	4395.44	high
49	84	aae-miR-980-5p	CGGCCGTTCATTGGGTCATCTAGC	24	chr3	-	1054519	1054594	actacaattCGGCCGTTCATTGGGTCATCTAGCtcgtgttggaaacagtTAGCTGCCTAGTGAAGGGCAATattgt	2	aae-mir-980,cqu-mir-980,	aae-mir-980	actacaattCGGCCGTTCATTGGGTCATCTAGCtcgtgttggaaacagtTAGCTGCCTAGTGAAGGGCaatattgt	aae-miR-980-5p	CGGCCGTTCATTGGGTCATCTAGC	5'	Yes	gp1	...(((((...(((.(((((((((.((.((((((.((.......)))))))).))))))))))).)))...)))))	73	46.1	-31.8	0	6	0	5	10	8	0	6	0	0	7.62713	0	6.24477	6.33577	4.22759	0	4.65856	0	low
49	85	aae-miR-980-3p_R+3	TAGCTGCCTAGTGAAGGGCAAT	22	chr3	-	1054519	1054594	actacaattCGGCCGTTCATTGGGTCATCTAGCtcgtgttggaaacagtTAGCTGCCTAGTGAAGGGCAATattgt	2	aae-mir-980,cqu-mir-980,	aae-mir-980	actacaattCGGCCGTTCATTGGGTCATCTAGCtcgtgttggaaacagtTAGCTGCCTAGTGAAGGGCaatattgt	aae-miR-980-3p	TAGCTGCCTAGTGAAGGGC	3'	Diff	gp1	...(((((...(((.(((((((((.((.((((((.((.......)))))))).))))))))))).)))...)))))	73	46.1	-31.8	0	0	0	0	0	7	0	0	0	0	0	0	0	0	3.69914	0	0	0	low
50	86	aae-miR-988-5p_R+1	GTGTGCTTTGTGACAATGAGAT	22	chr2	+	93351372	93351446	gctgcgggtGTGTGCTTTGTGACAATGAGATtcggttcgatatcatCCCCTTGTTGCAAACCTCACGCttgcggt	2	aae-mir-988,cqu-mir-988,	aae-mir-988	gctgcgggtGTGTGCTTTGTGACAATGAGAttcggttcgatatcatCCCCTTGTTGCAAACCTCACGCttgcggt	aae-miR-988-5p	GTGTGCTTTGTGACAATGAGA	5'	Diff	gp1	(((((..(((((...((((..((((.((((((((...))).))).))...))))..))))...)))))..)))))	75	52	-27.7	77	74	45	64	139	143	33	108	61	55.573	94.0679	78.9697	79.9331	88.0672	75.5682	57.2131	83.8541	65.4434	middle
50	87	aae-miR-988-3p	CCCCTTGTTGCAAACCTCACGC	22	chr2	+	93351372	93351446	gctgcgggtGTGTGCTTTGTGACAATGAGATtcggttcgatatcatCCCCTTGTTGCAAACCTCACGCttgcggt	2	aae-mir-988,cqu-mir-988,	aae-mir-988	gctgcgggtGTGTGCTTTGTGACAATGAGAttcggttcgatatcatCCCCTTGTTGCAAACCTCACGCttgcggt	aae-miR-988-3p	CCCCTTGTTGCAAACCTCACGC	3'	Yes	gp1	(((((..(((((...((((..((((.((((((((...))).))).))...))))..))))...)))))..)))))	75	52	-27.7	4137	1785	1201	2301	2933	4789	1083	3279	3355	2985.79	2269.07	2107.61	2873.84	1858.28	2530.74	1877.63	2545.9	3599.39	middle
51	88	aae-miR-996_R+1	TGACTAGATTACATGCTCGTCT	22	chr1	+	207012521	207012618	aactcaattttcgtcggcgtgcatgaatctggtgcacggttttccagttgtaatatcgcttcgTGACTAGATTACATGCTCGTCTatgaagttgagat	2	aae-mir-996,cqu-mir-996,	aae-mir-996	aactcaattttcgtcggcgtgcatgaatctggtgcacggttttccagttgtaatatcgcttcgTGACTAGATTACATGCTCGTCtatgaagttgagat	aae-miR-996	TGACTAGATTACATGCTCGTC	3'	Diff	gp1	..((((((((.(((.((((.(((((((((((((.(((((.....................))))))))))))).))))).)))).)))))))))))..	94	42.9	-38.2	307	92	79	141	170	243	61	264	197	221.57	116.949	138.636	176.103	107.708	128.413	105.758	204.977	211.35	middle
52	89	aae-mir-998-p5	ACTGAACTCTCGTGGGTCTGCA	22	chr3	-	75489577	75489668	aagaaccaatacccgaACTGAACTCTCGTGGGTCTGCAgttgatatttcgaaagcttgTAGCACCATGAGATTCAGCTCcggtgttggttcg	1	aae-mir-998,	aae-mir-998	aagaaccaatacccgaactgaactctcgtgggtctgcagttgatatttcgaaagcttgTAGCACCATGAGATTCAGCtccggtgttggttcg	aae-mir-998-p5	actgaactctcgtgggtctgca	5'	New	gp1	..(((((((((((.((.(((((.((((((((..((((((((((....))))....))))))..))))))))))))).)).))))))))))).	89	47.8	-46.2	91	30	31	61	57	119	26	56	48	65.6772	38.1356	54.4013	76.1862	36.1139	62.8854	45.077	43.4799	51.4965	middle
52	90	aae-miR-998_R+2	TAGCACCATGAGATTCAGCTC	21	chr3	-	75489577	75489668	aagaaccaatacccgaACTGAACTCTCGTGGGTCTGCAgttgatatttcgaaagcttgTAGCACCATGAGATTCAGCTCcggtgttggttcg	1	aae-mir-998,	aae-mir-998	aagaaccaatacccgaactgaactctcgtgggtctgcagttgatatttcgaaagcttgTAGCACCATGAGATTCAGCtccggtgttggttcg	aae-miR-998	TAGCACCATGAGATTCAGC	3'	Diff	gp1	..(((((((((((.((.(((((.((((((((..((((((((((....))))....))))))..))))))))))))).)).))))))))))).	89	47.8	-46.2	10294	11919	4572	13621	40687	32433	6769	32378	11175	7429.46	15151.3	8023.32	17012	25778.3	17139.2	11735.6	25139.2	11989	high
53	91	aae-miR-1000_R+1	ATATTGTCCTGTCACAGCAGTA	22	chr3	-	74204045	74204141	cgatttttgctagaaaccgattATATTGTCCTGTCACAGCAGTActgttacaaatttactgttgtttcgggacatttacattgattctagccgtcac	3	aae-mir-1000-1,aae-mir-1000-2,cqu-mir-1000,	aae-mir-1000-1	cgatttttgctagaaaccgattATATTGTCCTGTCACAGCAGTactgttacaaatttactgttgtttcgggacatttacattgattctagccgtcac	aae-miR-1000	ATATTGTCCTGTCACAGCAGT	5'	Diff	gp1	.(((....(((((((..((((.....(((((((..(((((((((............)))))))))..))))))).....)))).))))))).)))..	94	38.1	-32.3	39	0	5	23	25	38	10	45	33	28.1474	0	8.77441	28.7259	15.8394	20.0811	17.3373	34.9392	35.4038	middle
54	92	aae-mir-1174-p5	CTGGGTATTTTAGATCCTTGGCA	23	chr1	-	307010201	307010318	actccaattCTGGGTATTTTAGATCCTTGGCAtagttacgtgattgaatgcactgttcttctttggtttacccagtatcgaacacgcgtcaatctgTCAGATCTACTTAATACCCATA	1	aae-mir-1174,	aae-mir-1174	actccaattctgggtattttagatccttggcatagttacgtgattgaatgcactgttcttctttggtttacccagtatcgaacacgcgtcaatctgTCAGATCTACTTAATACCCATa	aae-mir-1174-p5	ctgggtattttagatccttggca	5'	New	gp1	..........((((((((.((((((..(((((.........((((((.(((..(((((....((((.....))))....))))).))))))))))))))))))))...))))))))..	106	39.8	-34.3	10	11	7	0	21	16	13	12	5	7.21728	13.9831	12.2842	0	13.3051	8.45518	22.5385	9.31712	5.36422	middle
54	93	aae-miR-1174_R+1	TCAGATCTACTTAATACCCATA	22	chr1	-	307010201	307010318	actccaattCTGGGTATTTTAGATCCTTGGCAtagttacgtgattgaatgcactgttcttctttggtttacccagtatcgaacacgcgtcaatctgTCAGATCTACTTAATACCCATA	1	aae-mir-1174,	aae-mir-1174	actccaattctgggtattttagatccttggcatagttacgtgattgaatgcactgttcttctttggtttacccagtatcgaacacgcgtcaatctgTCAGATCTACTTAATACCCATa	aae-miR-1174	TCAGATCTACTTAATACCCAT	3'	Diff	gp1	..........((((((((.((((((..(((((.........((((((.(((..(((((....((((.....))))....))))).))))))))))))))))))))...))))))))..	106	39.8	-34.3	5	0	0	0	0	0	0	5	0	3.60864	0	0	0	0	0	0	3.88214	0	low
55	94	aae-miR-1175-5p_R+2	AAGTGGAGTAGTGGTCTCATCGCT	24	chr1	-	307010026	307010121	atcacgatatgaaatAAGTGGAGTAGTGGTCTCATCGCTtagtattagaaaagTGAGATTCTACTTCTCCGACTTAAttcatatctagctagaaac	3	aae-mir-1175,aga-mir-1175,cqu-mir-1175,	aae-mir-1175	acgatatgaaatAAGTGGAGTAGTGGTCTCATCGcttagtattagaaaagTGAGATTCTACTTCTCCGACTTAAttcatatcta	aae-miR-1175-5p	AAGTGGAGTAGTGGTCTCATCG	5'	Diff	gp1	.....((((((((.(((((((((.(((((..((.((((((..........))))))))..))))).)))).))))).))))))))...........	80	35.4	-33.1	214	107	73	127	253	263	70	165	111	154.45	136.017	128.106	158.617	160.295	138.982	121.361	128.11	119.086	middle
55	95	aae-miR-1175-3p	TGAGATTCTACTTCTCCGACTTAA	24	chr1	-	307010026	307010121	atcacgatatgaaatAAGTGGAGTAGTGGTCTCATCGCTtagtattagaaaagTGAGATTCTACTTCTCCGACTTAAttcatatctagctagaaac	3	aae-mir-1175,aga-mir-1175,cqu-mir-1175,	aae-mir-1175	acgatatgaaatAAGTGGAGTAGTGGTCTCATCGcttagtattagaaaagTGAGATTCTACTTCTCCGACTTAAttcatatcta	aae-miR-1175-3p	TGAGATTCTACTTCTCCGACTTAA	3'	Yes	gp1	.....((((((((.(((((((((.(((((..((.((((((..........))))))))..))))).)))).))))).))))))))...........	80	35.4	-33.1	282	109	141	149	329	375	135	287	174	203.527	138.559	247.438	186.094	208.447	198.168	234.054	222.835	186.675	middle
56	96	aae-miR-1889-5p_R-3	TAATCTCAAATTGTAACAG	19	chr2	-	351169956	351170016	cTAATCTCAAATTATAACAGtcttaaattctgttgtagagtttctcctgctttgagatatt	2	aae-mir-1889,cqu-mir-1889,	aae-mir-1889	gaggTAATCTCAAATTGTAACAGTGGgttgattttcctggtgaatcccggccttgtcctccgtcacaagtgtgacaagtgtctcgaaaacgtgttcgctataccCACGTTACAGATTGGGGTTTCCcc	aae-miR-1889-5p	TAATCTCAAATTGTAACAGTGG	5'	Diff	gp1	...((((((((.((((((((.........))))))))(((...)))....))))))))...	55	29.5	-13.3	0	5.5	0	2.5	5.5	5.5	0	4.5	3.5	0	6.99153	0	3.12238	3.48467	2.90647	0	3.49392	3.75495	low
57	97	aae-miR-1889-5p_R+1	TAATCTCAAATTGTAACAGTGGG	23	chr1	-	305614009	305614121	ttccccgaggTAATCTCAAATTGTAACAGTGGGttgattttcctggtgaatcccggccttgtctcgaaaacgtgttcgctataccCACGTTACAGATTGGGGTTTCCccgggt	2	aae-mir-1889,cqu-mir-1889,	aae-mir-1889	gaggTAATCTCAAATTGTAACAGTGGgttgattttcctggtgaatcccggccttgtcctccgtcacaagtgtgacaagtgtctcgaaaacgtgttcgctataccCACGTTACAGATTGGGGTTTCCcc	aae-miR-1889-5p	TAATCTCAAATTGTAACAGTGG	5'	Diff	gp1	...((((.((.((((((((..((((((.((((((.(((....((((......))))....))).((((......))))....))))))))))))..)))))))).)).)))).	109	49.6	-41.9	2802	1387.5	1236	1478.5	1760.5	2643.5	1087	2358.5	1660.5	2022.28	1763.77	2169.03	1846.58	1115.41	1396.96	1884.57	1831.2	1781.46	middle
57	98	aae-miR-1889-3p	CACGTTACAGATTGGGGTTTCC	22	chr1	-	305614009	305614121	ttccccgaggTAATCTCAAATTGTAACAGTGGGttgattttcctggtgaatcccggccttgtctcgaaaacgtgttcgctataccCACGTTACAGATTGGGGTTTCCccgggt	2	aae-mir-1889,cqu-mir-1889,	aae-mir-1889	gaggTAATCTCAAATTGTAACAGTGGgttgattttcctggtgaatcccggccttgtcctccgtcacaagtgtgacaagtgtctcgaaaacgtgttcgctataccCACGTTACAGATTGGGGTTTCCcc	aae-miR-1889-3p	CACGTTACAGATTGGGGTTTCC	3'	Yes	gp1	...((((.((.((((((((..((((((.((((((.(((....((((......))))....))).((((......))))....))))))))))))..)))))))).)).)))).	109	49.6	-41.9	466	236	213	281	546	688	252	498	352	336.325	300	373.79	350.956	345.933	363.573	436.9	386.661	377.641	middle
58	99	aae-miR-1890	TGAAATCTTTGATTAGGTCTGG	22	chr2	-	413654954	413655039	atcgacatacggctagagctaattggagagttcttgaatagtgttgtgaaccttcaTGAAATCTTTGATTAGGTCTGGtcgtggtg	2	aae-mir-1890,cqu-mir-1890,	aae-mir-1890	atcgacatacggctagagctaattggagagttcttgaatagtgttgtgaaccttcaTGAAATCTTTGATTAGGTCTGGtcgtggtg	aae-miR-1890	TGAAATCTTTGATTAGGTCTGG	3'	Yes	gp1	....((.((((((((((.(((((..((((.(((.((((..((.......)).)))).))).))))..))))).)))))))))))).	81	41.9	-33.8	43	25	14	13	36	44	15	21	11	31.0343	31.7797	24.5684	16.2364	22.8088	23.2518	26.006	16.305	11.8013	middle
59	100	aae-miR-1891	TGAGGAGTTAATTTGCGTGTTT	22	chr2	-	360084847	360084942	atctttttccgtcatgtTGAGGAGTTAATTTGCGTGTTTttgtatttgattaaacacgtccattaactctggtacatgatgataaaagcgaacaac	4	aae-mir-1891-2,aae-mir-1891-1,aga-mir-1891,cqu-mir-1891,	aae-mir-1891-1	ctttttccgtcatgtTGAGGAGTTAATTTGCGTGTTTttgtatttgattaaacacgtccattaactctggtacatgatgataaaagc	aae-miR-1891	TGAGGAGTTAATTTGCGTGTTT	5'	Yes	gp1	..(((((..((((((((...(((((((((..((((((((............))))))))..)))))))))...))))))))..)))))........	86	34.4	-33.2	0	0	5	0	0	0	0	0	0	0	0	8.77441	0	0	0	0	0	0	low
60	101	aae-miR-2765	TGGTAACTCCACCACCGTTGGC	22	chr3	-	101895442	101895528	aaacgtttccggagccTGGTAACTCCACCACCGTTGGCgatatttgacagccaatgggagctggagttcccgcgtgccgaacgttca	1	aae-mir-2765,	aae-mir-2765	aaacgtttccggagccTGGTAACTCCACCACCGTTGGCgatatttgacagccaatgggagctggagttcccgcgtgccgaacgttca	aae-miR-2765	TGGTAACTCCACCACCGTTGGC	5'	Yes	gp1	.((((((..(((..(..((.(((((((...((((((((...........))))))))....))))))).))..)..)))))))))..	84	56.3	-35.5	204	143	77	156	326	409	98	290	202	147.232	181.78	135.126	194.837	206.546	216.136	169.906	225.164	216.714	middle
61	102	aae-miR-2940-5p_R-1	TGGTTTATCTTATCTGTCGAGG	22	chr1	+	53172118	53172226	catTGGTTTATCTTATCTGTCGAGGcaagttattttaccggatagtgtttcttttcgtgagcaatcaccactatccagctcttcttGTCGACAGGGAGATAAATCACTg	1	aae-mir-2940,	aae-mir-2940	catTGGTTTATCTTATCTGTCGAGGCaagttattttaccggatagtgtttcttttcgtgagcaatcaccactatccagctcttcttGTCGACAGGGAGATAAATCACTg	aae-miR-2940-5p	TGGTTTATCTTATCTGTCGAGGC	5'	Diff	gp1	((.(((((((((...(((((((..(((((..........((((((((.........((((....)))))))))))).......))))))))))))..))))))))).))	109	41.3	-36.6	76991	44386	34189	38811	76037	86696	33736	53435	44695	55566.5	56422.9	59997.7	48473.2	48175.3	45814.4	58489.1	41488.4	47950.7	high
61	103	aae-miR-2940-3p	GTCGACAGGGAGATAAATCACT	22	chr1	+	53172118	53172226	catTGGTTTATCTTATCTGTCGAGGcaagttattttaccggatagtgtttcttttcgtgagcaatcaccactatccagctcttcttGTCGACAGGGAGATAAATCACTg	1	aae-mir-2940,	aae-mir-2940	catTGGTTTATCTTATCTGTCGAGGCaagttattttaccggatagtgtttcttttcgtgagcaatcaccactatccagctcttcttGTCGACAGGGAGATAAATCACTg	aae-miR-2940-3p	GTCGACAGGGAGATAAATCACT	3'	Yes	gp1	((.(((((((((...(((((((..(((((..........((((((((.........((((....)))))))))))).......))))))))))))..))))))))).))	109	41.3	-36.6	222954	131188	122497	129179	347069	368600	140320	274401	147488	160912	166765	214968	161339	219895	194786	243277	213052	158231	high
62	104	aae-miR-2941_R+1	TAGTACGGCTAGAACTCCACGGA	23	chr2	-	268455992	268456097	atggattaagttgtaccactttcgtggtgtttagacgtattacatgattttttgaacataactgTAGTACGGCTAGAACTCCACGGAtgttggcaatatagtcatc	1	aae-mir-2941-1,	aae-mir-2941-1	atggattaagttgtaccactttcgtggtgtttagacgtattacatgattttttgaacataactgTAGTACGGCTAGAACTCCACGGatgttggcaatatagtcatc	aae-miR-2941	TAGTACGGCTAGAACTCCACGG	3'	Diff	gp1	...(((((..((((...((.(((((((..(((((.(((((((((..................))))))))).)))))...))))))).))..))))..)))))...	100	37.7	-33.3	18	18	13.5	20.5	22	32	11.5	18	12	12.9911	22.8814	23.6909	25.6036	13.9387	16.9104	19.9379	13.9757	12.8741	middle
63	105	aae-miR-2941_R+1	TAGTACGGCTAGAACTCCACGGA	23	chr2	-	268456301	268456395	caagaatggcgattgttcgtgaagctcagctgcattacacgatatggaatacggtttgTAGTACGGCTAGAACTCCACGGAcaattacatttgta	1	aae-mir-2941-2,	aae-mir-2941-2	caagaatggcgattgttcgtgaagctcagctgcattacacgatatggaatacggtttgTAGTACGGCTAGAACTCCACGGacaattacatttgta	aae-miR-2941	TAGTACGGCTAGAACTCCACGG	3'	Diff	gp1	...(((((..(((((((((((.((.(((((((.((((((.....((.....))...)))))).))))).)).)).))))))))))).)))))...	89	43.2	-32	18	18	13.5	20.5	22	32	11.5	18	12	12.9911	22.8814	23.6909	25.6036	13.9387	16.9104	19.9379	13.9757	12.8741	middle
64	106	aae-miR-2942	TATTCGAGACTTCACGAGTTAAT	23	chr3	-	390116453	390116534	aatgttatcaattcgctgtggtctcgaacgtacctacattggatatttttggTATTCGAGACTTCACGAGTTAATtcccatt	1	aae-mir-2942,	aae-mir-2942	aatgttatcaattcgctgtggtctcgaacgtacctacattggatatttttggTATTCGAGACTTCACGAGTTAATtcccatt	aae-miR-2942	TATTCGAGACTTCACGAGTTAAT	3'	Yes	gp1	((((..((.((((((.((..(((((((..(((((................))))))))))))..)))))))).))...))))	82	37.8	-23.2	7	0	0	0	6	5	5	0	0	5.05209	0	0	0	3.80146	2.64225	8.66865	0	0	low
65	107	aae-miR-2943_R-1	TTAAGTAGGCACTTGCAGGCAA	22	chr2	+	158468837	158468917	cccaattgatgTTAAGTAGGCACTTGCAGGCAAagtttcattcacaatttgactgctttttcctaccttacattgagtggg	1	aae-mir-2943-1,	aae-mir-2943-1	cccaattgatgTTAAGTAGGCACTTGCAGGCAAAgtttcattcacaatttgactgctttttcctaccttacattgagtggg	aae-miR-2943	TTAAGTAGGCACTTGCAGGCAAA	5'	Diff	gp1	((((.(..((((...(((((.....((((.((((.............)))).)))).....)))))...))))..).))))	81	40.7	-25.8	7	0	0	2.5	2.5	7.5	0	2.5	2.5	5.05209	0	0	3.12238	1.58394	3.96337	0	1.94107	2.68211	low
66	108	aae-miR-2943_R-1	TTAAGTAGGCACTTGCAGGCAA	22	chr2	+	158468999	158469069	gatgTTAAGTAGGCACTTGCAGGCAAatttgtagctttaatatgattgactgctttttcctactttacatt	1	aae-mir-2943-2,	aae-mir-2943-2	gatgTTAAGTAGGCACTTGCAGGCAAAtttgtagctttaatatgattgactgctttttcctactttacatt	aae-miR-2943	TTAAGTAGGCACTTGCAGGCAAA	5'	Diff	gp1	(((((.(((((((.....((((.(((..(..((.......))..)))).)))).....))))))).)))))	71	33.8	-19.9	7	0	0	2.5	2.5	7.5	0	2.5	2.5	5.05209	0	0	3.12238	1.58394	3.96337	0	1.94107	2.68211	low
67	109	aae-miR-2945-5p	AGCGGGTCCGTTTCTAGTGTCATG	24	chr2	+	374947134	374947215	tctgatctgAGCGGGTCCGTTTCTAGTGTCATGtgctgtattcgaatatcaTGACTAGAGGCAGACTCGTTTAggtctggga	1	aae-mir-2945,	aae-mir-2945	tctgatctgAGCGGGTCCGTTTCTAGTGTCATGtgctgtattcgaatatcaTGACTAGAGGCAGACTCGTTTAggtctggga	aae-miR-2945-5p	AGCGGGTCCGTTTCTAGTGTCATG	5'	Yes	gp1	(((((((((((((((((.(..((((..((((((................))))))))))..).)))))))))))))).))).	81	47.6	-33.9	33	16	17	16	36	25	12	19	33	23.817	20.339	29.833	19.9833	22.8088	13.2112	20.8048	14.7521	35.4038	middle
67	110	aae-miR-2945-3p	TGACTAGAGGCAGACTCGTTTA	22	chr2	+	374947134	374947215	tctgatctgAGCGGGTCCGTTTCTAGTGTCATGtgctgtattcgaatatcaTGACTAGAGGCAGACTCGTTTAggtctggga	1	aae-mir-2945,	aae-mir-2945	tctgatctgAGCGGGTCCGTTTCTAGTGTCATGtgctgtattcgaatatcaTGACTAGAGGCAGACTCGTTTAggtctggga	aae-miR-2945-3p	TGACTAGAGGCAGACTCGTTTA	3'	Yes	gp1	(((((((((((((((((.(..((((..((((((................))))))))))..).)))))))))))))).))).	81	47.6	-33.9	1744	1075	691	1395	2434	3219	703	1983	1401	1258.69	1366.53	1212.62	1742.29	1542.13	1701.08	1218.81	1539.65	1503.05	middle
68	111	aae-miR-2946	TAGTACGGAAAAGATATGGGGA	22	chr2	-	268456430	268456517	tatgaacaatgatcgccatatttttaccgctactgcatttcattgtaataattgTAGTACGGAAAAGATATGGGGAttggggttcata	1	aae-mir-2946,	aae-mir-2946	tatgaacaatgatcgccatatttttaccgctactgcatttcattgtaataattgTAGTACGGAAAAGATATGGGGAttggggttcata	aae-miR-2946	TAGTACGGAAAAGATATGGGGA	3'	Yes	gp1	(((((((...((((.((((((((((.(((.(((((((...............)))))))))).)))))))))).))))...)))))))	88	35.2	-35.4	27	12	6	22	37	29	16	24	27	19.4866	15.2543	10.5293	27.477	23.4423	15.325	27.7397	18.6342	28.9668	middle
69	112	aae-miR-10365_R+1	ATTAGAATGTGGAATCTGTTTTT	23	chr3	-	320775620	320775698	gaccATTAGAATGTGGAATCTGTTTTTgtacatcaagtgttacgaaacgaagcaaAAAAGTTTTCATATTCTTGCGGtc	2	aae-mir-10365,aga-mir-10365,	aae-mir-10365	gaccATTAGAATGTGGAATCTGTTTTtgtacatcaagtgttacgaaacgaagcaaaaaagttttcatattcttgcggtc	aae-miR-10365	ATTAGAATGTGGAATCTGTTTT	5'	Diff	gp1	((((...(((((((((((.((.(((((((.......((........))...))))))))).)))))))))))...))))	79	35.4	-20.9	0	0	5	0	0	5	0	0	0	0	0	8.77441	0	0	2.64225	0	0	0	low
69	113	aga-miR-10365-3p	AAAAGTTTTCATATTCTTGCGG	22	chr3	-	320775620	320775698	gaccATTAGAATGTGGAATCTGTTTTTgtacatcaagtgttacgaaacgaagcaaAAAAGTTTTCATATTCTTGCGGtc	2	aae-mir-10365,aga-mir-10365,	aga-mir-10365	ATTAGAATGTGGAATCTGTTTTTgtacctgttacagaaatatgcaaAAAAGTTTTCATATTCTTGCGG	aga-miR-10365-3p	AAAAGTTTTCATATTCTTGCGG	3'	Yes	gp1	((((...(((((((((((.((.(((((((.......((........))...))))))))).)))))))))))...))))	79	35.4	-20.9	0	0	0	0	5	0	0	0	0	0	0	0	0	3.16788	0	0	0	0	low
70	114	aae-miR-11893	TTCCTGACTTATACGCTTACCT	22	chr2	+	257889037	257889100	gatggtaagtagataaatcagaaagacgtttatatcgtttcTTCCTGACTTATACGCTTACCTc	2	aae-mir-11893-1,aae-mir-11893-2,	aae-mir-11893-2	atggtaagtagataaatcagaaagacgtttttatcgtttcTTCCTGACTTATACGCTTACCTc	aae-miR-11893	TTCCTGACTTATACGCTTACCT	3'	Yes	gp1	...(((((((..((((.((((.((((((.......))..)))).)))).))))..)))))))..	59	35.9	-19	94	85	48	66	186	185	36	132	61	67.8424	108.051	84.2343	82.431	117.845	97.7631	62.4143	102.488	65.4434	middle
71	115	aae-mir-11894b-1-p5	GGTCGTCTTGAAATGGGAAAGA	22	chr2	-	58784589	58784653	gatgGGTCGTATTGAAATGGTAAAGAgtgtcaatcatcatcTTTACCATTTCAATATGACCTAtt	2	aae-mir-11894b-2,aae-mir-11894b-1,	aae-mir-11894b-1	gatgggtcgtcttgaaatgggaaagagtgtcaatcatcatcTTTACCATTTCAATATGACCTAtt	aae-mir-11894b-1-p5	ggtcgtcttgaaatgggaaaga	5'	New	gp1	(((((((((((((((((((((((((((((.....)))..))))))))))))))))))))))))))	65	33.8	-37.2	7	6	6	7	13	24	5	16	6	5.05209	7.62713	10.5293	8.74268	8.2365	12.6828	8.66865	12.4228	6.43706	middle
71	116	aae-miR-11894b	TTTACCATTTCAATATGACCTA	22	chr2	-	58784589	58784653	gatgGGTCGTATTGAAATGGTAAAGAgtgtcaatcatcatcTTTACCATTTCAATATGACCTAtt	2	aae-mir-11894b-2,aae-mir-11894b-1,	aae-mir-11894b-1	gatgggtcgtcttgaaatgggaaagagtgtcaatcatcatcTTTACCATTTCAATATGACCTAtt	aae-miR-11894b	TTTACCATTTCAATATGACCTA	3'	Yes	gp1	(((((((((((((((((((((((((((((.....)))..))))))))))))))))))))))))))	65	33.8	-37.2	179	75	50	64	75	87	31	81	102	129.189	95.3391	87.7441	79.9331	47.5183	45.9751	53.7457	62.8906	109.43	middle
72	117	aae-mir-11894a-1-p5	GGTCGTCTTGAAATGGTAAAGA	22	chr2	-	58785157	58785221	gatgGGTCGTCTTGAAATGGTAAAGAgtgtcaatcatcatcTTTACCATTTCAAGATGACCTAtt	2	aae-mir-11894a-1,aae-mir-11894a-2,	aae-mir-11894a-1	gatgggtcgtcttgaaatggtaaagagtgtcaatcatcgtcTTTACCATTTCAAGATGACCTAtt	aae-mir-11894a-1-p5	ggtcgtcttgaaatggtaaaga	5'	New	gp1	(((((((((((((((((((((((((((((.....)))..))))))))))))))))))))))))))	65	36.9	-39.3	195	148	80	177	223	373	94	240	189	140.737	188.136	140.391	221.065	141.288	197.111	162.971	186.342	202.767	middle
72	118	aae-miR-11894a	TTTACCATTTCAAGATGACCTA	22	chr2	-	58785157	58785221	gatgGGTCGTCTTGAAATGGTAAAGAgtgtcaatcatcatcTTTACCATTTCAAGATGACCTAtt	2	aae-mir-11894a-1,aae-mir-11894a-2,	aae-mir-11894a-2	gatgggtcgtcttgaaatggtaaagagtgttgatcatcatcTTTACCATTTCAAGATGACCTAtt	aae-miR-11894a	TTTACCATTTCAAGATGACCTA	3'	Yes	gp1	(((((((((((((((((((((((((((((.....)))..))))))))))))))))))))))))))	65	36.9	-39.3	4738.5	1005	1356.5	1808.5	1494	2730	998.5	2225	2900	3419.91	1277.54	2380.5	2258.73	946.564	1442.67	1731.13	1727.55	3111.25	middle
73	119	aae-mir-11894a-3-p5	GGTTGTCTTGAAATGGTAAAGA	22	chr2	-	58783349	58783413	gatgGGTTGTCTTGAAATGGTAAAGAgtgtcaaccatcatcTTTACCATTTCAAGATGACCTAtt	1	aae-mir-11894a-3,	aae-mir-11894a-3	gatgggttgtcttgaaatggtaaagagtgtcaaccatcatcTTTACCATTTCAAGATGACCTAtt	aae-mir-11894a-3-p5	ggttgtcttgaaatggtaaaga	5'	New	gp1	(((((((..(((((((((((((((((.((........)))))))))))))))))))..)))))))	65	36.9	-36.3	25	23	10	17	27	55	12	24	26	18.0432	29.2373	17.5488	21.2322	17.1066	29.0647	20.8048	18.6342	27.8939	middle
73	120	aae-miR-11894a	TTTACCATTTCAAGATGACCTA	22	chr2	-	58783349	58783413	gatgGGTTGTCTTGAAATGGTAAAGAgtgtcaaccatcatcTTTACCATTTCAAGATGACCTAtt	1	aae-mir-11894a-3,	aae-mir-11894a-3	gatgggttgtcttgaaatggtaaagagtgtcaaccatcatcTTTACCATTTCAAGATGACCTAtt	aae-miR-11894a	TTTACCATTTCAAGATGACCTA	3'	Yes	gp1	(((((((..(((((((((((((((((.((........)))))))))))))))))))..)))))))	65	36.9	-36.3	4738.5	1005	1356.5	1808.5	1494	2730	998.5	2225	2900	3419.91	1277.54	2380.5	2258.73	946.564	1442.67	1731.13	1727.55	3111.25	middle
74	121	aae-mir-11895-2-p5	AGCAGGAGTGAATGCATGAGTT	22	chr2	-	324949493	324949558	gataAGCAGGAGTGAATGCATGAGTTtgacatctgaaactaaTTCATGCATTCACTTCTGCTGAtc	2	aae-mir-11895-2,aae-mir-11895-1,	aae-mir-11895-2	gataagcaggagtgaatgcatgagtttggcatttgaaactaaTTCATGCATTCACTTCTGCTGAtc	aae-mir-11895-2-p5	agcaggagtgaatgcatgagtt	5'	New	gp1	(((.((((((((((((((((((((((..............)))))))))))))))))))))).)))	66	39.4	-35.1	58	53	10	64	111	160	35	110	49	41.8602	67.373	17.5488	79.9331	70.327	84.5518	60.6806	85.407	52.5693	middle
74	122	aae-miR-11895	TTCATGCATTCACTTCTGCTGA	22	chr2	-	324949493	324949558	gataAGCAGGAGTGAATGCATGAGTTtgacatctgaaactaaTTCATGCATTCACTTCTGCTGAtc	2	aae-mir-11895-2,aae-mir-11895-1,	aae-mir-11895-2	gataagcaggagtgaatgcatgagtttggcatttgaaactaaTTCATGCATTCACTTCTGCTGAtc	aae-miR-11895	TTCATGCATTCACTTCTGCTGA	3'	Yes	gp1	(((.((((((((((((((((((((((..............)))))))))))))))))))))).)))	66	39.4	-35.1	191	50	55	89	99	109	45	136	127	137.85	63.5594	96.5185	111.157	62.7241	57.6009	78.0179	105.594	136.251	middle
75	123	aae-miR-11897a	TAGTAAACCTTGATTTTGTAGC	22	chr2	+	46313960	46314020	atgctacagaatcgaggctcacgatgatttccaatcaTAGTAAACCTTGATTTTGTAGCat	1	aae-mir-11897a,	aae-mir-11897a	atgctacagaatcgaggctcacgatgatttccaatcaTAGTAAACCTTGATTTTGTAGCat	aae-miR-11897a	TAGTAAACCTTGATTTTGTAGC	3'	Yes	gp1	(((((((((((((((((...((.((((((...)))))).))...)))))))))))))))))	61	37.7	-28	8	0	0	0	6	8	6	0	0	5.77382	0	0	0	3.80146	4.22759	10.4024	0	0	middle
76	124	aae-miR-11912_L+1_1ss19GA	AGTGTGTGAACCGTTGGCAGC	21	chr3	+	383491517	383491567	agcAGTGTGTGAACCGTTGGCGGCgcaacgcctgatggtattgatgctgct	1	aae-mir-11912,	aae-mir-11912	agcaGTGTGTGAACCGTTGGCGGCgcaacgcctgatggtattgatgctgct	aae-miR-11912	GTGTGTGAACCGTTGGCGGC	5'	Diff	gp1	(((((..(....((((((((((......)))).))))))....)..)))))	51	56.9	-22.3	16	0	0	10	16	26	0	15	14	11.5476	0	0	12.4895	10.1372	13.7397	0	11.6464	15.0198	middle
77	125	aae-miR-11917	CTGAAAACTTAATCGATTGGTC	22	chr3	+	130861782	130861846	taacCTGAAAACTCAATCGATTGGTCactagctggtgttgaCCAATCGATTAAGTTTTCAGCTta	1	aae-mir-11917,	aae-mir-11917	taacCTGAAAACTTAATCGATTGGTCactagctgcgcggtgaccaatcgattaagttttcagctta	aae-miR-11917	CTGAAAACTTAATCGATTGGTC	5'	Yes	gp1	....(((((((((.((((((((((((((........).))))))))))))).)))))))))....	57	38.5	-30.7	390	204	173	154	471	531	147	328	251	281.474	259.322	303.595	192.339	298.415	280.606	254.858	254.668	269.284	middle
77	126	aae-mir-11917-p3	CCAATCGATTAAGTTTTCAGCT	22	chr3	+	130861782	130861846	taacCTGAAAACTCAATCGATTGGTCactagctggtgttgaCCAATCGATTAAGTTTTCAGCTta	1	aae-mir-11917,	aae-mir-11917	taacCTGAAAACTTAATCGATTGGTCactagctgcgcggtgaccaatcgattaagttttcagctta	aae-mir-11917-p3	ccaatcgattaagttttcagct	3'	New	gp1	....(((((((((.((((((((((((((........).))))))))))))).)))))))))....	57	38.5	-30.7	236	86	95	111	285	303	112	273	150	170.328	109.322	166.714	138.634	180.569	160.12	194.178	211.965	160.926	middle
78	127	aae-miR-11919_R-1	TAGCTAGGTTGCGGTGCACTGC	22	chr2	-	129145072	129145136	gaagtcagtgtactctgcctggccggcgctgctgcgagtcTAGCTAGGTTGCGGTGCACTGCttc	1	aae-mir-11919,	aae-mir-11919	gaagtcagtgtactctgcctggccggcgctgctgcgagtcTAGCTAGGTTGCGGTGCACTGCTtc	aae-miR-11919	TAGCTAGGTTGCGGTGCACTGCT	3'	Diff	gp1	((((.(((((((((..(((((((..((((....)))...)..)))))))...)))))))))))))	65	61.5	-33.2	5	0	0	0	6	0	0	0	0	3.60864	0	0	0	3.80146	0	0	0	0	low
79	128	aae-mir-11921-p3_1ss14AT	ATAAATGGGACTGTTATGCGAG	22	chr2	-	423579106	423579172	ccatactcgcataacagtcccatattatatgggattccctatATAAATGGGACTGATATGCGAGtat	1	aae-mir-11921,	aae-mir-11921	ccattctcgcataacagtaccatattcttgggatttctcatatAAATGGGACTGATATGCGAGTATgg	aae-mir-11921-p3	atAAATGGGACTGATATGCGAG	3'	New	gp1	..(((((((((((.(((((((((.(((((((((....)))))))))))))))))).)))))))))))	65	38.8	-41.8	5	0	0	0	0	9	0	0	0	3.60864	0	0	0	0	4.75604	0	0	0	low
80	129	aae-mir-11926-1-p5	TAAACGCATAATTGTCCCATGT	22	chr3	+	290661308	290661377	cccaTAAACGCATAATTGTCCCATGTgaatagaaaatccagcaaacaTTGGACTGGCATGCGTTTATGGg	2	aae-mir-11926-1,aae-mir-11926-2,	aae-mir-11926-1	cccataaacgcataattgtcccatgtgaatagaaaatccagcaaacaTTGGACTGGCATGCGTTTATGGg	aae-mir-11926-1-p5	taaacgcataattgtcccatgt	5'	New	gp1	(((((((((((((....((((.((((..................)))).))))....)))))))))))))	70	42.9	-28.3	0	0	0	0	0	5	0	0	0	0	0	0	0	0	2.64225	0	0	0	low
80	130	aae-miR-11926	TTGGACTGGCATGCGTTTATGG	22	chr3	+	290661308	290661377	cccaTAAACGCATAATTGTCCCATGTgaatagaaaatccagcaaacaTTGGACTGGCATGCGTTTATGGg	2	aae-mir-11926-1,aae-mir-11926-2,	aae-mir-11926-2	cccataaacgcataattgtcccatgtgaatagaaaatccagccacaTTGGACTGGCATGCGTTTATGGg	aae-miR-11926	TTGGACTGGCATGCGTTTATGG	3'	Yes	gp1	(((((((((((((....((((.((((..................)))).))))....)))))))))))))	70	42.9	-28.3	0	0	0	0	5	0	0	0	0	0	0	0	0	3.16788	0	0	0	0	low
1	1	aga-miR-2_L-2R+2	TCACAGCCAGCTTTGATGAGCAT	23	chr2	-	107237932	107238031	tgctgagtggcatgcgttggcatcaaatttggttgttttagtacgacctctttgaaacccctaTCACAGCCAGCTTTGATGAGCAAcgcaccactcatac	30	aga-mir-2-2,ame-mir-2-1,ame-mir-2-3,ame-mir-2-2,bmo-mir-2a-2,bmo-mir-2a-1,hme-mir-2b,hme-mir-2a,mse-mir-2b,mse-mir-2a,ngi-mir-2,nlo-mir-2,nvi-mir-2c,nvi-mir-2b,pxy-mir-2b,tca-mir-2-1,tca-mir-2-2,tca-mir-2-3,pte-mir-2b-1,pte-mir-2b-2,isc-mir-2a,tur-mir-2-2,tur-mir-2-1,dpu-mir-2-1,dpu-mir-2-2,sfr-mir-2b,sfr-mir-2a,dqu-mir-2a,dqu-mir-2b,api-mir-2a,	aga-mir-2-2	tattgggtgccatgcattgtcatcaaacttggttgttgtagcttgctttgatagttgcTATCACAGCCAGCTTTGATGAGCaatgcgtcacttaccta	aga-miR-2	TATCACAGCCAGCTTTGATGAGC	3'	Diff	gp2a	...(((((((..(((((((.(((((((..(((((((..(((...................)))..)))))))..)))))))..))))))))))))))...	94	47	-39.3	298	105	127	150	196	400	76	221	222	215.075	133.475	222.87	187.343	124.181	211.38	131.764	171.59	238.171	middle
2	2	ame-miR-7-5p_R+2	TGGAAGACTAGTGATTTTGTTGTTC	25	chr2	+	222802529	222802619	atcgcaatattttgtaTGGAAGACTAGTGATTTTGTTGTTTtgcttacgataataacaataaatctcaagtctttctacaaagtttgctgc	10	ame-mir-7,nlo-mir-7,nvi-mir-7,tca-mir-7,isc-mir-7,tcf-mir-7,dpu-mir-7,dqu-mir-7,pca-mir-7,sko-mir-7,	ame-mir-7	cgagcgccgttgcaTGGAAGACTAGTGATTTTGTTGTtctactttcgatataacaaggaatcactaatcatcctacaaaggcgctcg	ame-miR-7-5p	TGGAAGACTAGTGATTTTGTTGT	5'	Diff	gp2a	...((((.((((((((.((((((((...(((((((((((((((....))).)))))))..)))))...))))))))))))))))))))...	85	30.8	-28.4	72	35	16	24	59	68	30	26	24	51.9644	44.4916	28.0781	29.9749	37.381	35.9345	52.0119	20.1871	25.7482	middle
3	3	dpu-mir-8-p5	CCATCTTACCGGGCAGCATTAGA	23	chr3	+	328527952	328528019	ttcACATCTTACCGGGCAGCATTAGAtatttttgaaatacttctaatactgtcaggtaaagatgtcgt	1	dpu-mir-8,	dpu-mir-8	atcggtttccatcttaccgggcagcattagattggctttttaaacaagcatcgtgatttcTAATACTGTCAGGTAAAGATGTCctccgtgcttgtgaa	dpu-mir-8-p5	ccatcttaccgggcagcattaga	5'	New	gp2a	...((((((((((.(((((.((((((...............)))))).))))).))).)))))))...	62	35.3	-22.6	7	0	0	0	0	0	0	0	0	5.05209	0	0	0	0	0	0	0	0	low
4	4	pte-miR-10-5p_L-1R+1	ACCCTGTAGATCCGAATTTGTG	22	chr1	+	310530461	310530551	ttttgttctacatctACCCTGTAGATCCGAATTTGTTtgaatatttaacaagcgacaaattcggttctagagaggtttgtgtggggcattt	2	pte-mir-10,sko-mir-10,	pte-mir-10	TACCCTGTAGATCCGAATTTGTggcaaaaagcataaCAAATTCGGTTCTAGAGAGGTTC	pte-miR-10-5p	TACCCTGTAGATCCGAATTTGT	5'	Diff	gp2a	...((..((((((..(((((.((((.(((((((((((................))))))))))).)))).)).)))..))))))..))...	85	37.4	-37	5	0	0	0	0	0	0	0	0	3.60864	0	0	0	0	0	0	0	0	low
5	5	aga-miR-13b_R+2	TATCACAGCCATTTTGACGAGTTT	24	chr2	-	107237598	107237679	cgtgatcggatcgtaaaaatggttgtgctgtgttgttacgctcgaaattcaTATCACAGCCATTTTGACGAGTTCgatcctg	44	aga-mir-13b,aga-mir-2c,ame-mir-13a,cqu-mir-13,dan-mir-13b-1,dan-mir-13b-2,dan-mir-13a,der-mir-13b-1,dse-mir-13b-1,dsi-mir-13b-1,dya-mir-13b-1,der-mir-13b-2,der-mir-13a,dme-mir-13a,dse-mir-13a,dsi-mir-13a,dgr-mir-13b-2,dgr-mir-13b-1,dgr-mir-13a,dme-mir-13b-2,dme-mir-13b-1,dmo-mir-13b-1,dmo-mir-13b-2,dmo-mir-13a,dpe-mir-13b-2,dpe-mir-13b-1,dps-mir-13b-1,dpe-mir-13a,dps-mir-13a,dps-mir-13b-2,dse-mir…	aga-mir-13b	tgctcgtggtcaggtcgtaaaaatggttgtgccgtgtcgatttaagaaaagttcaTATCACAGCCATTTTGACGAGTttgaccactcttgagca	aga-miR-13b	TATCACAGCCATTTTGACGAGT	3'	Diff	gp2a	...(((((((((((.((((((((((((.((((..(((........))).)))).)))))))))))).)))).)))))))...	76	43.9	-31.8	707	244	394	285	516	636	382	502	335	510.261	310.17	691.424	355.952	326.926	336.094	662.285	389.766	359.402	middle
6	6	aga-miR-14_R+2	TCAGTCTTTTTCTCTCTCCTATA	23	chr2	+	344767537	344767672	aacgaatttgaactctgctctacccgataagcctgtgggagcgagattaaggcttgctggtcatttattacactcgaagTCAGTCTTTTTCTCTCTCCTATTggtataacggtgtttcaacgagtccgagttcccg	22	aga-mir-14,ame-mir-14,bmo-mir-14,dan-mir-14,der-mir-14,dme-mir-14,dse-mir-14,dsi-mir-14,dya-mir-14,dgr-mir-14,dvi-mir-14,dmo-mir-14,dpe-mir-14,dps-mir-14,dwi-mir-14,hme-mir-14,mse-mir-14,tca-mir-14,sfr-mir-14,dqu-mir-14,pca-mir-14,api-mir-14,	aga-mir-14	gcccgataagcctgtgggagcgagattaaggcttgctggttatcacgttaaacgtagTCAGTCTTTTTCTCTCTCCTAtcggtactaacggtgc	aga-miR-14	TCAGTCTTTTTCTCTCTCCTA	3'	Diff	gp2a	...(((((((.((((......(((((.((..((..((((((.((((..((((((..((...................))..))))))..)))).))))))..))..)).))).))......)))).)))))))...	130	45.6	-44.7	555	174	258	138	319	343	213	323	215	400.559	221.187	452.76	172.356	202.111	181.258	369.285	250.786	230.661	middle
7	7	ame-miR-71-5p_R+3	TGAAAGACATGGGTAGTGAGAT	22	chr2	-	107238317	107238413	tcggtatttggcggcaAGAAAGACATGGGTAGTGAGATagtttcaccctattgcactgggatctcactaccttgtctttcatgctgatgaatacaca	15	ame-mir-71,bmo-mir-71,mse-mir-71,nvi-mir-71,tca-mir-71,pte-mir-71-1,pte-mir-71-2,isc-mir-71,tur-mir-71-2,tur-mir-71-1,tcf-mir-71,dpu-mir-71,dqu-mir-71,pca-mir-71,api-mir-71,	ame-mir-71	gtcctccttcgggcggattccgtcTGAAAGACATGGGTAGTGAgatgttctcacgctatcgcgtctcactatcttgtctttcatccggcgttcgttctgc	ame-miR-71-5p	TGAAAGACATGGGTAGTGA	5'	Diff	gp2a	...((((((..(((((.((((((((.((((((((((((.......(((.........))))))))))))))))))))))).)))))..))))))...	91	44.3	-45.6	0	0	0	0	0	13	0	0	12	0	0	0	0	0	6.86984	0	0	12.8741	middle
8	8	tca-miR-92b-3p_L+1R+1	TATTGCACTTGTCCCGGCCTGC	22	chr3	-	93418461	93418551	tagggctccgaatgtaggtcgtgacttgtgcccatttgctgaattttaatggtcaAATTGCACTTGTCCCGGCCTGCagccaagagccaga	2	tca-mir-92b,sko-mir-92b,	tca-mir-92b	ctgtgtcgtttAGGTCGTGTCTTGTGCAACTTGtggttttttcattagtcaaATTGCACTTGTCCCGGCCTGcaaggcacag	tca-miR-92b-3p	ATTGCACTTGTCCCGGCCTG	3'	Diff	gp2a	...(((((....(((((((((.(((..((((..(((((((..........)).))))).))))..))).))))))))).....)))))...	85	50.5	-37.9	16.5	8	15	10	20	42	9	21	19	11.9085	10.1695	26.3232	12.4895	12.6715	22.1949	15.6036	16.305	20.384	middle
9	9	ame-miR-92a-3p_L+1_1ss22TA	TATTGCACTTGTCCCGGCCTAA	22	chr3	-	93477545	93477628	caatctacgcatcggtacggacaggggcaacattgtgacatttgaaagctaaTATTGCACTTGTCCCGGCCTATgcgtggagtt	20	ame-mir-92a,dan-mir-92a,der-mir-92a,dse-mir-92a,dsi-mir-92a,dgr-mir-92a,dme-mir-92a,dmo-mir-92a,dpe-mir-92a,dps-mir-92a,dvi-mir-92a,dwi-mir-92a,dya-mir-92a,ngi-mir-92a,nlo-mir-92a,nvi-mir-92a,dqu-mir-92a-1,dqu-mir-92a-2,sko-mir-92a,sko-mir-92b,	ame-mir-92a	ttattttgcatagaagataggccgagatttgtgacaatgtttcgtgatgatgtaatcttcaatATTGCACTTGTCCCGGCCTATcggaatgcattatatt	ame-miR-92a-3p	ATTGCACTTGTCCCGGCCTAT	3'	Diff	gp2a	...(((((((((.(((..(((((((.((((.(((((...........)).))).)))).)))))))..))).)))))))))...	78	48.8	-33.5	96.5	61	47	60	120	134	37	90	72	69.6467	77.5425	82.4795	74.9372	76.0292	70.8122	64.148	69.8784	77.2447	middle
10	10	bmo-miR-184-3p_L-2R+1	TGGACGGAGAACTGATAAGGGCT	23	chr2	-	417599337	417599403	gtacccttatcattcttgcgccccgtgttatattgttggcgacTGGACGGAGAACTGATAAGGGCCc	22	bmo-mir-184,dan-mir-184,der-mir-184,dse-mir-184,dsi-mir-184,dgr-mir-184,dme-mir-184,dmo-mir-184,dpe-mir-184,dps-mir-184,dvi-mir-184,dwi-mir-184,dya-mir-184,hme-mir-184,mse-mir-184,tca-mir-184,pte-mir-184-2,isc-mir-184,tur-mir-184,api-mir-184a,api-mir-184b,sko-mir-184,	bmo-mir-184	gtgcagtgacgtgcCCTTGTCATTCTTCAGGCCCTGtgtatttacaactACTGGACGGAGAACTGATAAGGGCacgccgtgtac	bmo-miR-184-3p	ACTGGACGGAGAACTGATAAGGGC	3'	Diff	gp2a	...((((((((((((((.((.((.(((..(......)..).)).)).))))))).)))))))))...	61	52.2	-23	4675	3606	2014	2977	7294	6913	2265	4223	2812	3374.08	4583.9	3534.33	3718.14	4621.31	3653.17	3926.9	3278.85	3016.83	high
11	11	aga-miR-275_R+1	TCAGGTACCTGAAGTAGCGCGCGC	24	chr2	+	307135659	307135739	ttcgatttcgcgcgctaagcaggaaccgagactttgtcatttgctagcagTCAGGTACCTGAAGTAGCGCGCGTgatcaaa	13	aga-mir-275,ame-mir-275,bmo-mir-275,mse-mir-275,ngi-mir-275,nlo-mir-275,nvi-mir-275,tca-mir-275,pte-mir-275,isc-mir-275,dpu-mir-275,dqu-mir-275,pca-mir-275,	aga-mir-275	tgagccgtctaatgacacgcgctaagcaggaaccgggacttggtacacattcgctagcagTCAGGTACCTGAAGTAGCGCGCGttattcggctca	aga-miR-275	TCAGGTACCTGAAGTAGCGCGCG	3'	Diff	gp2a	...(((..(((((((((..((((.(((..((((..((.....))....)))).))).))))...)))))))))..)))...	75	50.6	-36.6	239	118	80	92	221	194	85	117	97	172.493	150	140.391	114.904	140.02	102.519	147.367	90.842	104.066	middle
12	12	dan-miR-276b_R+1_1ss10AC	TAGGAACTTCATACCGTGCTCTC	23	chr2	-	73120376	73120516	ccagttataacctgcgtaaaactggtgattgccatcagcgaggtatagagttcctacgttgcgtgtgcgaaattggTAGGAACTTCATACCGTGCTCTTggctagccgtgaatcatccgatagtgcgacaaatgtgacaaa	15	dan-mir-276b,der-mir-276b,dse-mir-276b,dsi-mir-276b,dya-mir-276b,dgr-mir-276b,dme-mir-276b,dmo-mir-276b,dpe-mir-276b,dps-mir-276b,dvi-mir-276b,dwi-mir-276b,dpu-mir-276,bdo-mir-276b,pca-mir-276,	dan-mir-276b	accgaagcctatttgccatcagcgaggtatagagttcctacgtgccacttaaactagtcgTAGGAACTTAATACCGTGCTCTtggagggctgtcgac	dan-miR-276b	TAGGAACTTAATACCGTGCTCT	3'	Diff	gp2a	...((((((...((((((....((((((((((((..(((..(((((..((((((((((((.((....)).)))..)))))))))..)))))..)))..))))........))))).)))....)))).))..))))))...	135	46.8	-47.3	16.5	4	0	8.5	18	31	6	13.5	7.5	11.9085	5.08475	0	10.6161	11.4044	16.3819	10.4024	10.4818	8.04632	middle
13	12	dan-miR-276b_R+1_1ss10AC	TAGGAACTTCATACCGTGCTCTC	23	chr2	-	73509337	73509436	gtgtctcgagttaatccgtcagcgaggtatagagttcctatgcgttcggataaaatattccaTAGGAACTTCATACCGTGCTCTTggattgcttggaagt	15	dan-mir-276b,der-mir-276b,dse-mir-276b,dsi-mir-276b,dya-mir-276b,dgr-mir-276b,dme-mir-276b,dmo-mir-276b,dpe-mir-276b,dps-mir-276b,dvi-mir-276b,dwi-mir-276b,dpu-mir-276,bdo-mir-276b,pca-mir-276,	dan-mir-276b	accgaagcctatttgccatcagcgaggtatagagttcctacgtgccacttaaactagtcgTAGGAACTTAATACCGTGCTCTtggagggctgtcgac	dan-miR-276b	TAGGAACTTAATACCGTGCTCT	3'	Diff	gp2a	...((.((((.(((((((..(((..(((((..((((((((((.....(((((...)))))))))))))))..)))))..)))..)))))))))))))...	94	44	-39.1	16.5	4	0	8.5	18	31	6	13.5	7.5	11.9085	5.08475	0	10.6161	11.4044	16.3819	10.4024	10.4818	8.04632	middle
14	13	aga-miR-279_R+1	TGACTAGATCCACACTCATTAAA	23	chr1	+	207007772	207007870	acatcccaacggttgtcgatgggtgtgaatctagtgtttcacatgattttcgatagcctgTGACTAGATCCACACTCATTAACaaaagttgccggaaag	16	aga-mir-279,ame-mir-279a,dan-mir-279,der-mir-279,dgr-mir-279,dme-mir-279,dmo-mir-279,dpe-mir-279,dps-mir-279,dse-mir-279,dsi-mir-279,dwi-mir-279,dya-mir-279,nvi-mir-279,tca-mir-279a,dqu-mir-279a,	aga-mir-279	ttcctatcagtgtaaatgggtgtgaatctagtgatttcacatgaattttcgattgTGACTAGATCCACACTCATTAAtgttgtttggaa	aga-miR-279	TGACTAGATCCACACTCATTAA	3'	Diff	gp2a	...(((((((..((((..(((((((((.((((((....(((((...............))))))))))).)))))))))..))))..))))..)))...	93	43.4	-35.7	583	325	273	377	458	634	374	488	351	420.767	413.136	479.083	470.856	290.178	335.037	648.415	378.896	376.568	middle
15	14	bmo-miR-281-5p_R+2	AAGAGAGCTATCCGTCGACAGTAT	24	chr2	-	96469342	96469500	gacgtgggatttttttgttcattttgttctttcgctggtttcgaatatgaaaataAAGAGAGCTATCCGTCGACAGTAGggatatgattcactgtcatggaattgctctctttatgtacaattcgatattcaacatgtgcccacctacagttctacctt	20	bmo-mir-281,dan-mir-281-2,der-mir-281-2,dgr-mir-281-2,dme-mir-281-2,dse-mir-281-2,dmo-mir-281-2,dpe-mir-281-2,dps-mir-281-2,dvi-mir-281-2,dwi-mir-281-2,dya-mir-281-2,hme-mir-281,lmi-mir-281,mse-mir-281,pxy-mir-281,tca-mir-281,tcf-mir-281,sfr-mir-281,api-mir-281,	bmo-mir-281	tctgttaatgAAGAGAGCTATCCGTCGACAGTattgctgataaacACTGTCATGGAGTTGCTCTCTTtatgaacgga	bmo-miR-281-5p	AAGAGAGCTATCCGTCGACAGT	5'	Diff	gp2a	...((((((((....((..(((..(((........(((..((((((.((...(((((((((((..(((((.((((((..(.......)..)))))))))))...)))))))))))...))))))))...)))))).)))..)).....))))))))...	153	38.4	-45.7	152	68	59	57	132	150	56	96	74	109.703	86.4408	103.538	71.1904	83.6321	79.2674	97.0889	74.537	79.3904	middle
16	15	bmo-miR-305-5p_R+2	ATTGTACTTCATCAGGTGCTCTGGA	25	chr2	+	307145431	307145520	aaatgtcacatgtctATTGTACTTCATCAGGTGCTCTGGTtgttttcgatacccggcacatgttggagtacacttaatgtgctgacagta	5	bmo-mir-305,hme-mir-305,isc-mir-305,tur-mir-305,pca-mir-305,	bmo-mir-305	cgaccgccgcacgcccATTGTACTTCATCAGGTGCTCTGgtgatcatagttccaGGCGCTTGTTGGAGTACACTTaccgtgtcggcggtta	bmo-miR-305-5p	ATTGTACTTCATCAGGTGCTCTG	5'	Diff	gp2a	...(((((((..(....(((((((((.((.(((((...((((....))))....))))).)).)))))))))....)..)).)))))...	84	42.2	-29.6	135	41	47	70	68	132	30	79	91	97.4332	52.1187	82.4795	87.4268	43.0832	69.7553	52.0119	61.3377	97.6287	middle
17	16	ame-miR-317-3p_R+1	TGAACACAGCTGGTGGTATCTCAGTT	26	chr1	-	302667064	302667173	ccggcggtgtagaggaatttcggctaccgggatacaccctgtgctcgctttgcattcgaaactagTGAACACAGCTGGTGGTATCTCAGTGgccctaatccgatcgcaac	24	ame-mir-317,bmo-mir-317,dan-mir-317,der-mir-317,dya-mir-317,dgr-mir-317,dme-mir-317,dse-mir-317,dsi-mir-317,dmo-mir-317,dpe-mir-317-2,dpe-mir-317-1,dps-mir-317,dvi-mir-317,dwi-mir-317,mse-mir-317,ngi-mir-317,nvi-mir-317,tca-mir-317,tur-mir-317,dpu-mir-317,sfr-mir-317,dqu-mir-317,pca-mir-317,	ame-mir-317	gctctcggagaacagggagccactctgcgttcactcggtgggtaatgaagcgggTGAACACAGCTGGTGGTATCTCAGTtttctgagggc	ame-miR-317-3p	TGAACACAGCTGGTGGTATCTCAGT	3'	Diff	gp2a	...(((((.....((.(((..((((((.(((((((((((((((.(((((..............))))).)))))..))).))))))).))))))..))))).)))))...	104	54.5	-41.1	162	58	92	97	125	202	73	95	84	116.92	73.7289	161.449	121.149	79.1971	106.747	126.562	73.7606	90.1188	middle
18	17	dme-miR-970-3p_R+1	TCATAAGACACACGCGGCTATA	22	chr1	+	157238405	157238505	tattgcggctttcataggtagcttgcgtttgtcttagctggtattgaatgtgataggtaTCATAAGACACACGCGGCTATTtttgagagtatcaagcatct	4	dme-mir-970,dsi-mir-970,dvi-mir-970,tca-mir-970,	dme-mir-970	gaaaggcatctgttgcAGCTAGCGGGTGTTTTATTTGGTAgctgtaatgatttgaatctaTCATAAGACACACGCGGCTATaaccgttgtctaag	dme-miR-970-3p	TCATAAGACACACGCGGCTAT	3'	Diff	gp2a	..(((..(((((((.(..((((.(((((.(((((((..((((((............))))))))))))).)))))))))..).)))))))..)))......	93	40.6	-33.6	47	22	15	37	61	84	24	64	40	33.9212	27.9661	26.3232	46.2113	38.6482	44.3897	41.6095	49.6913	42.9137	middle
19	18	bmo-miR-998_R+2_1ss11GA	TAGCACCATGAGATTCAGCTCT	22	chr3	-	75489530	75489624	aaagaaccaatacccgaactgaactctcgtgggtctgcagttgatatttcgaaagcttgTAGCACCATGAGATTCAGCTCCggtgttggttcgtt	6	bmo-mir-998,dme-mir-998,dvi-mir-998,hme-mir-998,mse-mir-998,tca-mir-998,	bmo-mir-998	ctcggtcgcgagctgcctcccgtgcggctgcagtgctcgcgtgTAGCACCATGGGATTCAGCTcacggccgct	bmo-miR-998	TAGCACCATGGGATTCAGCT	3'	Diff	gp2a	...(((((((((((.((.(((((.((((((((..((((((((((....))))....))))))..))))))))))))).)).)))))))))))...	89	46.3	-46.2	943	865	344	901	2884	2557	612	2509	930	680.589	1099.58	603.679	1125.31	1827.24	1351.24	1061.04	1948.06	997.744	middle
20	19	ame-let-7-5p	TGAGGTAGTAGGTTGTATAGT	21	chr2	+	375131481	375131576	tactgcttcttccacgtTGAGGTAGTTGGTTGTATAGTagtgactgattaaatatctgctatgcaatctgctagcttgtcgtgtgagtatgcaacc	27	ame-let-7,bmo-let-7,dan-let-7,der-let-7,dme-let-7,dse-let-7,dsi-let-7,dya-let-7,dgr-let-7-2,dgr-let-7-1,dmo-let-7,dpe-let-7-1,dpe-let-7-2,dps-let-7,dvi-let-7,dwi-let-7,hme-let-7,mse-let-7a,ngi-let-7,nvi-let-7,tca-let-7,pte-let-7,isc-let-7,bdo-let-7,dqu-let-7,pca-let-7,sko-let-7,	ame-let-7	acgatgcctgggTGAGGTAGTAGGTTGTATAGTagggaatggaaattcgcgatatacgaagtccactgtacaacttgctaactttcccggtcgtcgacgc	ame-let-7-5p	TGAGGTAGTAGGTTGTATAGT	5'	Yes	gp2a	...(((..((..((((..(((.(((..(((((((((((((...............)))))))))))))..))).)))..))))..))...)))...	90	41.7	-36.3	164	48	0	0	102	0	0	54	0	118.363	61.017	0	0	64.6248	0	0	41.9271	0	middle
1	1	dan-miR-2a_R+2	TATCACAGCCAGCTTTGATGAGCTT	25	chr2	-	107235830	107235922	aaagggcgtattctagactctcaaagtggctgtgaaatggtttgattttgctcaTATCACAGCCAGCTTTGATGAGCTGgactgcgcaccacg	9	dan-mir-2a-1,der-mir-2a-1,dgr-mir-2a-1,dme-mir-2a-1,dse-mir-2a-1,dsi-mir-2a-1,dya-mir-2a-1,dmo-mir-2a-1,dvi-mir-2a-1,	dan-mir-2a-1	gctgggctcacaaagtggttgtgaaatgcatttccattttgcccgcaTATCACAGCCAGCTTTGATGAGCttagc	dan-miR-2a	TATCACAGCCAGCTTTGATGAGC	3'	Diff	gp2b	...(((((((.(((((.((((((((((((((((((.(((((........)).))).))))))))).)))))).)))))))).))))).))...	87	47.3	-47.3	45	26	26	12	60	76	26	56	30	32.4777	33.0509	45.6269	14.9874	38.0146	40.1621	45.077	43.4799	32.1853	middle
2	2	tca-miR-12-5p_R+3	TGAGTATTACATCAGGTACTGGTT	24	chr1	-	305613598	305613720	atcctggccctgttcggacTGAGTATTACATCAGGTACTGGTGtcgatattcgaatcaccaacgaatcgggttcctttgattaacttaccagtacttatgttatgctctctccgcggtcagtg	4	tca-mir-12,tur-mir-12a,tcf-mir-12,dpu-mir-12,	tca-mir-12	taaaagttcagggttTGAGTATTACATCAGGTACTGgttcggttttgaaaaacCGGTCCCTGAGTAACACTTACAttctggctttta	tca-miR-12-5p	TGAGTATTACATCAGGTACTG	5'	Diff	gp2b	...((((((.....((((..((((((.((((.((((((((((((((.....)))..........((((..(....)..))))....))))))))))))))).))))))..)))).))))))..	118	46.3	-45.6	33	21	20	25	55	48	19	42	19	23.817	26.6949	35.0976	31.2238	34.8467	25.3656	32.9409	32.6099	20.384	middle
3	3	aga-miR-34_R+4	TGGCAGTGTGGTTAGCTGGTTGTT	24	chr1	-	302603127	302603238	atacgctaTGGCAGTGTGGTTAGCTGGTTGTGtagaactttggggggcttccgtggcgttcgcgcgcacatgggggctcagattcacaaccactatccgccctgccgccgcg	7	aga-mir-34,hme-mir-34-2,hme-mir-34-1,mse-mir-34,dpu-mir-34,sfr-mir-34,sko-mir-34,	aga-mir-34	gaggcaatatacgctcTGGCAGTGTGGTTAGCTGGTtgtgtggttttcccatcttcacagccactatccgccctgccgtcgcgctaatgc	aga-miR-34	TGGCAGTGTGGTTAGCTGGT	5'	Diff	gp2b	...(((..((((((.((((.(((.((((((((............((((..(((((((((....)))).)))))..)))).....))))))))))).)))).))))))..)))	109	60.7	-56.5	54	19	28	16	46	60	27	25	20	38.9733	24.1526	49.1367	19.9833	29.1445	31.7069	46.8107	19.4107	21.4569	middle
4	4	pte-miR-100b-5p_R+1	AACCCGTAGATCCGAACTTGTGT	23	chr2	+	375117344	375117419	tttgcaggAACCCGTAGATCCGAACTTGTGCtgccgtttcacatgttacaagaacggatgtatgggattctgccga	5	pte-mir-100b,isc-mir-100,tcf-mir-100,dpu-mir-100,sko-mir-100,	pte-mir-100b	AACCCGTAGATCCGAACTTGTGtcctttgtagacctcccACAAGCTCGCCTCTACGGGTCT	pte-miR-100b-5p	AACCCGTAGATCCGAACTTGTG	5'	Diff	gp2b	...((((((.((((((.(((((..(((((((((........)).).))))))..))))).)))))).))))))...	70	48.7	-31.8	15	0	0	0	18	0	0	7	0	10.8259	0	0	0	11.4044	0	0	5.43499	0	middle
5	5	dme-miR-252-5p_R+1	CTAAGTACTAGTGCCGCAGGAGT	23	chr1	-	175818162	175818273	gcttctggtgattgataagaattctttaCTAAGTACTAGTGCCGCAGGAGAgatttgaacccctgctgcccaagtgcttatcgaagagttccgctcgtacatcgttggaacc	14	dme-mir-252,dps-mir-252,dsi-mir-252,dvi-mir-252,hme-mir-252,mse-mir-252,ngi-mir-252,nlo-mir-252,nvi-mir-252,pxy-mir-252,tca-mir-252a,dqu-mir-252a,pca-mir-252,sko-mir-252a,	dme-mir-252	accaagttcgctttcCTAAGTACTAGTGCCGCAGGAGttaggttcgtgtccgcaataccTCCTGCTGCCCAAGTGCTTATTaaagcggcgagt	dme-miR-252-5p	CTAAGTACTAGTGCCGCAGGAG	5'	Diff	gp2b	..((((..(((((((...(((((((((..((((((((...((.(((((.............))))).))...))))))))..)))))))))...)))...))))..))))..	108	47.3	-36.1	15	14	5	11	24	20	0	14	14	10.8259	17.7966	8.77441	13.7385	15.2058	10.569	0	10.87	15.0198	middle
6	6	ame-miR-283-5p_R+3	AAATATCAGCTGGTAATTCTGGG	23	chr1	-	305625632	305625728	gttcgactgaaaggtCAATATCAGCTGGTAATTCTGGGcttaccccaccgttatacgcttcccggaattccaactgatatccactttttagtcgaga	23	ame-mir-283,bmo-mir-283,dan-mir-283,der-mir-283,dse-mir-283,dsi-mir-283,dya-mir-283,dgr-mir-283,dme-mir-283,dmo-mir-283,dpe-mir-283,dps-mir-283,dvi-mir-283,dwi-mir-283,hme-mir-283,mse-mir-283,ngi-mir-283,nvi-mir-283,pxy-mir-283,tca-mir-283,bdo-mir-283,dqu-mir-283,pca-mir-283,	ame-mir-283	aataatctggtgatgtagtcAAATATCAGCTGGTAATTCTgggattttgacaataacccaggattcttgctggtatccggctacgaactggacgatcgcc	ame-miR-283-5p	AAATATCAGCTGGTAATTCT	5'	Diff	gp2b	.((((((((((((((..(((((((.(((.(((((((((......................)))))))))))).)))))))..)))))))))))))).	95	45.4	-40.7	5	0	10	14	6	17	0	0	8	3.60864	0	17.5488	17.4854	3.80146	8.98363	0	0	8.58275	middle
7	7	cqu-miR-306_L+1	CTCAGGTACTGAGTGACTCTCAG	23	chr2	-	335781115	335781226	tttcaccggTTCAGGTACTGAGTGACTCTCAGatgtgcatttctcaagcaatctcgtcctcaggacctgaggttgaaaaaccctgagagcacctcggtatctaagccagtgt	1	cqu-mir-306,	cqu-mir-306	ttggcTCAGGTACTGAGTGACTCTCAGcgtgataccatttccagttcctgtgagcacctcggtaccttggcc	cqu-miR-306	TCAGGTACTGAGTGACTCTCAG	5'	Diff	gp2b	...(((.((((.((((((((((((.(((((((...(((.........)))...((..((((((...))))))..))......))))))))).)))))))))).)))).))).	108	49.1	-45.5	8	5	0	0	11	24	0	7	5	5.77382	6.35594	0	0	6.96934	12.6828	0	5.43499	5.36422	middle
8	8	dme-miR-988-3p_R+1	CCCCTTGTTGCAAACCTCACGCC	23	chr2	+	93351338	93351477	tttgtagaattttcgacaggtttgatggaaacctgctgcgggtgtgtgctttgtgacaatgagattcggttcgatatcatCCCCTTGTTGCAAACCTCACGCTtgcggtaggttccacaactgctgagaggtggcaggta	4	dme-mir-988,dps-mir-988,dsi-mir-988,dvi-mir-988,	dme-mir-988	gacggcggtaccgggcattttgggtGTGTGATTTGTAGCAAAGTGATatgtatttgatcatCCCCTTGTTGCAAACCTCACGCcaaagatgatctgcga	dme-miR-988-3p	CCCCTTGTTGCAAACCTCACGC	3'	Diff	gp2b	.((((....(((((..(((..(((.(((.((((((((((..(((((...((((..((((.((((((((...))).))).))...))))..))))...)))))..)))))))))))))))))))..)))))...))))...	136	48.6	-52.5	0	0	0	0	8	0	0	0	0	0	0	0	0	5.06861	0	0	0	0	low
9	9	bmo-miR-2779_L+2	TCATATCCGGCTCGAAGGACCA	22	chr2	+	454366594	454366634	cacgctggatgcggatcacTCATATCCGGCTCGAAGGACCA	1	bmo-mir-2779,	bmo-mir-2779	ttgctggtttATATCCGGCTCGAAGGACCAtatgttgcgttgtggtaattgagcgtggactgtatttgttatt	bmo-miR-2779	ATATCCGGCTCGAAGGACCA	3'	Diff	gp2b	...((((((((..((....)).))))))))...........	27	58.5	-10.8	4	0	3	0	3.5	4	0	0	3	2.88691	0	5.26465	0	2.21752	2.1138	0	0	3.21853	low
10	9	bmo-miR-2779_L+2	TCATATCCGGCTCGAAGGACCA	22	chr3	+	77161566	77161625	caggtccaccggTCATATCCGGCTCGAAGGACCAaaatggatcacaacgcggcggactaa	1	bmo-mir-2779,	bmo-mir-2779	ttgctggtttATATCCGGCTCGAAGGACCAtatgttgcgttgtggtaattgagcgtggactgtatttgttatt	bmo-miR-2779	ATATCCGGCTCGAAGGACCA	5'	Diff	gp2b	..(((((.(((((...((((((.((....)))).....))))....)).))).)))))..	56	56.7	-19.6	4	0	3	0	3.5	4	0	0	3	2.88691	0	5.26465	0	2.21752	2.1138	0	0	3.21853	low
11	10	cqu-miR-2951-3p_L-9R-2_1ss11AG	TGCCCGGTTCCGTGTACTGGAA	22	chr1	+	80232494	80232551	tcagcacgtaggggcgatgcactgcctgtatcTGCCCGGTTCCGTGTACTGGAAagtt	1	cqu-mir-2951,	cqu-mir-2951	ggaAGAGCTCAGCACGCAGGGGTGGCgcactACCCGCGTCTACCCGGTTCCGTGTACTGGAAATtttgtc	cqu-miR-2951-3p	ACCCGCGTCTACCCGGTTCCGTGTACTGGAAAT	3'	Diff	gp2b	...(((((...((((((((((.....)))))).)))).....)))))(((....))).	44	56.9	-19.2	60.5	48	15	58	153	86.5	28	56.5	27.5	43.6645	61.017	26.3232	72.4393	96.9372	45.7108	48.5445	43.8681	29.5032	middle
12	10	cqu-miR-2951-3p_L-9R-2_1ss11AG	TGCCCGGTTCCGTGTACTGGAA	22	chr1	+	205709016	205709073	tcagcacgtaggggcgatgcactgcctgtatcTGCCCGGTTCCGTGTACTGGAAagtt	1	cqu-mir-2951,	cqu-mir-2951	ggaAGAGCTCAGCACGCAGGGGTGGCgcactACCCGCGTCTACCCGGTTCCGTGTACTGGAAATtttgtc	cqu-miR-2951-3p	ACCCGCGTCTACCCGGTTCCGTGTACTGGAAAT	3'	Diff	gp2b	...(((((...((((((((((.....)))))).)))).....)))))(((....))).	44	56.9	-19.2	60.5	48	15	58	153	86.5	28	56.5	27.5	43.6645	61.017	26.3232	72.4393	96.9372	45.7108	48.5445	43.8681	29.5032	middle
13	11	bmo-mir-6497-p3_1ss16GA	AAGGATTGGCTCTGAAGAC	19	chr1	+	80226017	80226127	gtctccaaggtttagagtctctagtcgatagattaatgtaggtaagggaagtcggcaaattagatccgtaacttcgggatAAGGATTGGCTCTGAAGACtgggatgactcg	2	bmo-mir-6497,pxy-mir-6497,	bmo-mir-6497	ggatccgtaacttcggaataaggattgGCTCTGAGGACCGGGGCGTGTCgggtttggacgggaagcgGATGCGGCCGGTGCCGGGTCTggtcgatgttcgtgcgttatgttcg	bmo-mir-6497-p3	aaggattgGCTCTGAGGAC	3'	New	gp2b	((((((.((.((((((((((((.((((((.....................))))))........((((......))))....)))..)))))))))..)).))).)))...	108	45	-28.8	232.5	160	58.5	96	249.5	287	62.5	183	125.5	167.802	203.39	102.661	119.9	158.077	151.665	108.358	142.086	134.642	middle
14	11	bmo-mir-6497-p3_1ss16GA	AAGGATTGGCTCTGAAGAC	19	chr1	+	306712427	306712537	gtctccaaggtttagagtctctagtcgatagattaatgtaggtaagggaagtcggcaaattagatccgtaacttcgggatAAGGATTGGCTCTGAAGACtgggatgactcg	2	bmo-mir-6497,pxy-mir-6497,	bmo-mir-6497	ggatccgtaacttcggaataaggattgGCTCTGAGGACCGGGGCGTGTCgggtttggacgggaagcgGATGCGGCCGGTGCCGGGTCTggtcgatgttcgtgcgttatgttcg	bmo-mir-6497-p3	aaggattgGCTCTGAGGAC	3'	New	gp2b	((((((.((.((((((((((((.((((((.....................))))))........((((......))))....)))..)))))))))..)).))).)))...	108	45	-28.8	232.5	160	58.5	96	249.5	287	62.5	183	125.5	167.802	203.39	102.661	119.9	158.077	151.665	108.358	142.086	134.642	middle
15	12	bmo-mir-6497-p3_1ss18GA	ATAAGGATTGGCTCTGAAGAC	21	chr1	+	80234643	80234756	aggtctccaaggtttagagtctctagtcgatagattaatgtaggtaagggaagtcggcaaattagatccgtaacttcgggATAAGGATTGGCTCTGAAGACtgggatgactcgg	2	bmo-mir-6497,pxy-mir-6497,	bmo-mir-6497	ggatccgtaacttcggaataaggattgGCTCTGAGGACCGGGGCGTGTCgggtttggacgggaagcgGATGCGGCCGGTGCCGGGTCTggtcgatgttcgtgcgttatgttcg	bmo-mir-6497-p3	ataaggattgGCTCTGAGGAC	3'	New	gp2b	.(((((((.((.((((((((((((.((((((.....................))))))........((((......))))....)))..)))))))))..)).))).))))...	110	45.6	-29.9	225	168	48.5	103	202	281.5	64	146	110	162.389	213.56	85.1118	128.642	127.982	148.758	110.959	113.358	118.013	middle
16	13	bmo-mir-6497-p3_1ss17GA	TAAGGATTGGCTCTGAAGAC	20	chr1	+	205711168	205711280	ggtctccaaggtttagagtctctagtcgatagattaatgtaggtaagggaagtcggcaaattagatccgtaacttcgggaTAAGGATTGGCTCTGAAGACtgggatgactcgg	2	bmo-mir-6497,pxy-mir-6497,	bmo-mir-6497	ggatccgtaacttcggaataaggattgGCTCTGAGGACCGGGGCGTGTCgggtttggacgggaagcgGATGCGGCCGGTGCCGGGTCTggtcgatgttcgtgcgttatgttcg	bmo-mir-6497-p3	taaggattgGCTCTGAGGAC	3'	New	gp2b	(((((((.((.((((((((((((.((((((.....................))))))........((((......))))....)))..)))))))))..)).))).))))...	110	46	-29.3	190.5	182	39.5	113.5	195	285	56	138	111	137.489	231.356	69.3178	141.756	123.547	150.608	97.0889	107.147	119.086	middle
17	13	bmo-mir-6497-p3_1ss17GA	TAAGGATTGGCTCTGAAGAC	20	chr2	+	8723267	8723379	ggtctccaaggtttagagtctctagtcgatagattaatgtaggtaagggaagtcggcaaattagatccgtaacttcgggaTAAGGATTGGCTCTGAAGACtgggatgactcag	2	bmo-mir-6497,pxy-mir-6497,	bmo-mir-6497	ggatccgtaacttcggaataaggattgGCTCTGAGGACCGGGGCGTGTCgggtttggacgggaagcgGATGCGGCCGGTGCCGGGTCTggtcgatgttcgtgcgttatgttcg	bmo-mir-6497-p3	taaggattgGCTCTGAGGAC	3'	New	gp2b	(((((((.((.((((((((((((.((((((.....................))))))........((((......))))....)))..)))))))))..)).))).))))...	110	45.1	-29.3	190.5	182	39.5	113.5	195	285	56	138	111	137.489	231.356	69.3178	141.756	123.547	150.608	97.0889	107.147	119.086	middle
18	14	tcf-let-7-5p_R-2_1ss17AG	TGAGGTAGTAGGTTGTGTGG	20	chr1	-	16423001	16423129	tttccgaaaccatcggggtcggttggcacTGAGGTAGTAGGTTGTGTTGggtatgagtttggggttgacatgaggttgtcatcatttcctgtgcattcatcgtgatcaacgcgttgatggtggtttggg	1	tcf-let-7,	tcf-let-7	TGAGGTAGTAGGTTGTATGGTTcagaattacaccgttcaggcgaaaCTGTACAACTTGCTAACTTTCC	tcf-let-7-5p	TGAGGTAGTAGGTTGTATGGTT	5'	Diff	gp2b	...((.(((((((((....(((((((((((((((((.((((..(((.(..(......)..)....(((((......))))).)))..))))))).))))..))).))))).))....))))))))).))	126	49.6	-39.2	13	0	0	0	0	0	0	5	0	9.38246	0	0	0	0	0	0	3.88214	0	low
1	1	sko-miR-1-3p_1ss11TA	TGGAATGTAAAGAAGTATGTAT	22						2	sko-mir-1,tcf-mir-125,	sko-mir-1	gaggtctcgtttacagaACGTACTTCTTTATAATTCCATAccttattcccatctgtaTGGAATGTAATGAAGTATGTATtgttagtcgggaaaa	sko-miR-1-3p	TGGAATGTAATGAAGTATGTAT	3'	Diff	gp3	....(((((...(((..(((((((((.((((.(((((((((.............))))))))))))).)))))))))..)))....)))))...	87	35.1	-30.7	10	0	0	0	5	0	0	0	0	7.21728	0	0	0	3.16788	0	0	0	0	low
2	2	aga-miR-2c-5p_R+3	GCTCATCAATTGGTTGTGGCTATG	24						41	aga-mir-2c,aga-mir-2-2,ame-mir-13a,dan-mir-13a,dan-mir-2a-1,dan-mir-2c,der-mir-13a,dme-mir-13a,dse-mir-13a,dsi-mir-13a,der-mir-2a-1,der-mir-2c,dya-mir-2c,dgr-mir-13a,dgr-mir-2a-1,dgr-mir-2c,dme-mir-2a-1,dse-mir-2a-1,dsi-mir-2a-1,dya-mir-2a-1,dme-mir-2c,dse-mir-2c,dsi-mir-2c,dmo-mir-13a,dmo-mir-2a-1,dpe-mir-13a,dps-mir-13a,dpe-mir-2c,dps-mir-2c,dvi-mir-13a,dvi-mir-2a-1,dvi-mir-2c,dwi-mir-13a,dwi-m…	aga-mir-2c	cggactggGCTCATCAATTGGTTGTGGCTatgtgtttatcaccaaataaaccggactcgttttccgctattcactatcaTATCACAGCCATTTTGATGAGCtcggtcgg	aga-miR-2c-5p	GCTCATCAATTGGTTGTGGCT	5'	Diff	gp3	..(((((((((((((((.(((((((((.((((.((((((......))))))((((.......))))...........)))))))))))))..)))))))))))))))..	105	45.9	-45.8	72	26	29	23	54	78	18	41	41	51.9644	33.0509	50.8916	28.7259	34.2131	41.219	31.2072	31.8335	43.9866	middle
2	3	aga-miR-2c-3p_R+2_1ss16GA	TATCACAGCCATTTTAATGAGCTC	24						41	aga-mir-2c,aga-mir-2-2,ame-mir-13a,dan-mir-13a,dan-mir-2a-1,dan-mir-2c,der-mir-13a,dme-mir-13a,dse-mir-13a,dsi-mir-13a,der-mir-2a-1,der-mir-2c,dya-mir-2c,dgr-mir-13a,dgr-mir-2a-1,dgr-mir-2c,dme-mir-2a-1,dse-mir-2a-1,dsi-mir-2a-1,dya-mir-2a-1,dme-mir-2c,dse-mir-2c,dsi-mir-2c,dmo-mir-13a,dmo-mir-2a-1,dpe-mir-13a,dps-mir-13a,dpe-mir-2c,dps-mir-2c,dvi-mir-13a,dvi-mir-2a-1,dvi-mir-2c,dwi-mir-13a,dwi-m…	aga-mir-2c	cggactggGCTCATCAATTGGTTGTGGCTatgtgtttatcaccaaataaaccggactcgttttccgctattcactatcaTATCACAGCCATTTTGATGAGCtcggtcgg	aga-miR-2c-3p	TATCACAGCCATTTTGATGAGC	3'	Diff	gp3	..(((((((((((((((.(((((((((.((((.((((((......))))))((((.......))))...........)))))))))))))..)))))))))))))))..	105	45.9	-45.8	381	176	113	184	270	265	124	278	198	274.978	223.729	198.302	229.808	171.066	140.039	214.983	215.847	212.423	middle
3	4	pte-miR-10-5p_R+1_1ss12TA	TACCCTGTAGAACCGAATTTGTG	23						2	pte-mir-10,sko-mir-10,	pte-mir-10	TACCCTGTAGATCCGAATTTGTggcaaaaagcataaCAAATTCGGTTCTAGAGAGGTTC	pte-miR-10-5p	TACCCTGTAGATCCGAATTTGT	5'	Diff	gp3	.(((((.((((.((((((((((.((.....))...)))))))))).)))).)).)))..	56	40.7	-24.4	15	0	0	0	9	0	0	5	0	10.8259	0	0	0	5.70219	0	0	3.88214	0	middle
4	5	aga-miR-11_R+1	CATCACAGTCTGAGTTCTTGCTC	23						2	aga-mir-11,tcf-mir-125,	aga-mir-11	gcatccggcaagaacttggaactgtgatctgtgtggttattagccgcgttcgaagctcttcaCATCACAGTCTGAGTTCTTGCTcgatgg	aga-miR-11	CATCACAGTCTGAGTTCTTGCT	3'	Diff	gp3	.((((..(((((((((..((.(((((((....(((((.....)))))....(((....)))..)))))))))..)))))))))..)))).	88	50	-42.1	11	5	0	8	17	13	7	8	9	7.939	6.35594	0	9.99163	10.7708	6.86984	12.1361	6.21142	9.65559	middle
5	6	aga-miR-13b_R+3	TATCACAGCCATTTTGACGAGTTTT	25						26	aga-mir-13b,cqu-mir-13,dan-mir-13b-2,dan-mir-13b-1,der-mir-13b-2,der-mir-13b-1,dse-mir-13b-1,dsi-mir-13b-1,dya-mir-13b-1,dgr-mir-13b-1,dgr-mir-13b-2,dme-mir-13b-2,dme-mir-13b-1,dmo-mir-13b-1,dmo-mir-13b-2,dpe-mir-13b-1,dps-mir-13b-1,dpe-mir-13b-2,dps-mir-13b-2,dse-mir-13b-2,dsi-mir-13b-2,dvi-mir-13b-1,dvi-mir-13b-2,dwi-mir-13b-1,dya-mir-13b-2,tca-mir-13b,	aga-mir-13b	tgctcgtggtcaggtcgtaaaaatggttgtgccgtgtcgatttaagaaaagttcaTATCACAGCCATTTTGACGAGTttgaccactcttgagca	aga-miR-13b	TATCACAGCCATTTTGACGAGT	3'	Diff	gp3	.(((((((((((..((((.((((((((((((..(((..(((((.....))))))))..)))))))))))).))).)..)))))))....)))).	92	43.6	-38.1	31	8	22	6	21	19	17	21	14	22.3736	10.1695	38.6074	7.49372	13.3051	10.0405	29.4734	16.305	15.0198	middle
6	7	bmo-miR-14-3p_R+3	TCAGTCTTTTTCTCTCTCCTATAT	24						23	bmo-mir-14,aga-mir-14,ame-mir-14,cqu-mir-14,dan-mir-14,der-mir-14,dme-mir-14,dse-mir-14,dsi-mir-14,dya-mir-14,dgr-mir-14,dvi-mir-14,dmo-mir-14,dpe-mir-14,dps-mir-14,dwi-mir-14,hme-mir-14,mse-mir-14,tca-mir-14,sfr-mir-14,dqu-mir-14,pca-mir-14,api-mir-14,	bmo-mir-14	ttgtcatttgtgtCGGGGAGAGAAATCGACGAGGCTgttttatttagTCAGTCTTTTTCTCTCTCCTAtatgagtgacat	bmo-miR-14-3p	TCAGTCTTTTTCTCTCTCCTA	3'	Diff	gp3	.(((((((..(((.(((((((((((..(((..(((((.......))))).)))..))))))))))).)))..))))))).	78	40	-39.9	92	30	27	19	34	43	21	23	35	66.3989	38.1356	47.3818	23.7301	21.5416	22.7233	36.4083	17.8578	37.5495	middle
7	8	sko-miR-29b-3p_R+1	TAGCACCATTTGAAATCAGTGTT	23						5	sko-mir-29b,ame-mir-29b,ngi-mir-29b,nvi-mir-29b,pca-mir-29,	sko-mir-29b	tgaactctctgaccttaggaaCCTGATTTCAAACGGTGGATAGAttccatagcaacagtcTAGCACCATTTGAAATCAGTGTtcctagttcaagaa	sko-miR-29b-3p	TAGCACCATTTGAAATCAGTGT	3'	Diff	gp3	.....(((.(((.(.((((((((((((((((((.((((..((((((..........)))))).)))).))))))))))).)))))))).)))))).	90	40.6	-37.6	28	0	0	0	8	0	0	7	0	20.2084	0	0	0	5.06861	0	0	5.43499	0	middle
8	9	sko-miR-31_R+1_1ss11TC	AGGCAAGATGCTGGCATAGCTGT	23						2	sko-mir-31,tcf-mir-125,	sko-mir-31	aaaattcgcaaatttagtggAGGCAAGATGTTGGCATAGCTGtttcgattgaacagtcagctgtgtcctcatattgccctttctttgtttgtcaccgtcac	sko-miR-31	AGGCAAGATGTTGGCATAGCTG	5'	Diff	gp3	.......((((((..((.((.(((((.(((..((((((((((.(((....)))....))))))))))..))).)))))))..))..)))))).........	85	42.6	-32.5	45	6	0	0	9	0	0	14	0	32.4777	7.62713	0	0	5.70219	0	0	10.87	0	middle
9	10	hme-miR-34_R+2_1ss22GT	TGGCAGTGTGGTTAGCTGGTTTTT	24						5	hme-mir-34-1,hme-mir-34-2,mse-mir-34,sfr-mir-34,sko-mir-34,	hme-mir-34-2	gcacaagacagaagagcagaagcatgggtaggccacagTGGCAGTGTGGTTAGCTGGTTGtttagtcacagcaacagccagtaacgccactgcctctgcgtcttgcctgaagc	hme-miR-34	TGGCAGTGTGGTTAGCTGGTTG	5'	Diff	gp3	(((((((....))...........((((((((...(((.(((((((..(((.((((((((((..((....)))))))))))))))..))))))).)))...))))))))...............)))))	85	50.4	-44.9	7	0	0	0	5	0	7	7	5	5.05209	0	0	0	3.16788	0	12.1361	5.43499	5.36422	middle
10	11	pca-miR-71-3p_R+1	TCTCACTACCTTGTCTTTCATGT	23						3	pca-mir-71,ame-mir-71,tca-mir-71,	pca-mir-71	ccatattataatatcttcgacggattccgccTGAAAGACATGGGTAGTGAGATGttctcacgcaatcgcgTCTCACTACCTTGTCTTTCATGtggcgttcgttgaacccc	pca-miR-71-3p	TCTCACTACCTTGTCTTTCATG	3'	Diff	gp3	...............(((((((((..((((.(((((((((.((((((((((((((............))))))))))))))))))))))).))))..)))))))))....	91	47.3	-52	181	68	50	48	95	146	35	103	89	130.633	86.4408	87.7441	59.9498	60.1898	77.1536	60.6806	79.972	95.483	middle
11	12	aga-miR-92a_R+2	TATTGCACTTGTCCCGGCCTATTT	24						14	aga-mir-92a,ame-mir-92a,ngi-mir-92a,nlo-mir-92a,nvi-mir-92a,tca-mir-92b,tur-mir-92,dpu-mir-92,dqu-mir-92a-1,dqu-mir-92a-2,pca-mir-92c,sko-mir-92a,sko-mir-92b,sko-mir-92c,	aga-mir-92a	tcaggactacgcgtcggccggctcaagagcaaaattgtgtttcatactaaTATTGCACTTGTCCCGGCCTATgtgtggtaaggcctgaa	aga-miR-92a	TATTGCACTTGTCCCGGCCTAT	3'	Diff	gp3	((((((((((((((.((((((..((((.((((.((((.((.....)))))).)))).))))..)))))).)))))))))....))))).	88	49.4	-42.8	257.5	125	83	64	210.5	164	73	107	90	185.845	158.898	145.655	79.9331	133.368	86.6656	126.562	83.0777	96.5559	middle
12	13	pte-miR-92c-3p_1ss18TC	TATTGCACTTGTCCCGGCCTGA	22						2	pte-mir-92c,tcf-mir-125,	pte-mir-92c	AGATCAGGATGAGTGGCAATATTgctatatgatgccacgaaTATTGCACTTGTCCCGGTCTGA	pte-miR-92c-3p	TATTGCACTTGTCCCGGTCTGA	3'	Diff	gp3	(((((.(((..(((.((((((((((........))....)))))))))))..))).)))))..	61	44.4	-24.5	3.5	0	0	0	2.5	0	0	0	0	2.52605	0	0	0	1.58394	0	0	0	0	low
13	14	sko-miR-100_R+1_1ss16AT	AACCCGTAGATCCGATCTTGTGT	23						6	sko-mir-100,aga-mir-100,pte-mir-100b,isc-mir-100,tcf-mir-100,dpu-mir-100,	sko-mir-100	acaactggctggactgtgtaAACCCGTAGATCCGAACTTGTGttagagttcggctcgcaagctcgcatctctgggtctatgccgtcttggcacaagcgatc	sko-miR-100	AACCCGTAGATCCGAACTTGTG	5'	Diff	gp3	.....((((..(((.(..((.((((..((((.(((.(((((....(((.....)))))))).))).))))..)))).))..).)).)..)).)).......	89	53.5	-31.5	40	13	0	0	27	0	0	10	0	28.8691	16.5254	0	0	17.1066	0	0	7.76427	0	middle
14	15	sko-miR-125a_R+2	TCCCTGAGACCCTAACTTGTGAAA	24						2	sko-mir-125a,tcf-mir-125,	sko-mir-125a	ctctatatgtgtattacctaaTCCCTGAGACCCTAACTTGTGAgaattacccagcattcacaggttagtggcttaggaattgggtggtgcattcatagcaac	sko-miR-125a	TCCCTGAGACCCTAACTTGTGA	5'	Diff	gp3	..((((..(((((..(((((((.((((((.((((((((((((((............)))))))))))).)))))))).)))))))..)))))..))))....	96	43.1	-44.7	9	0	0	0	0	0	0	0	0	6.49555	0	0	0	0	0	0	0	0	low
15	16	sko-miR-184-3p_R+2	TGGACGGAGAACTGATAAGGGCAT	24						23	sko-mir-184,aga-mir-184,bmo-mir-184,dan-mir-184,der-mir-184,dse-mir-184,dsi-mir-184,dgr-mir-184,dme-mir-184,dmo-mir-184,dpe-mir-184,dps-mir-184,dvi-mir-184,dwi-mir-184,dya-mir-184,hme-mir-184,mse-mir-184,tca-mir-184,pte-mir-184-2,pte-mir-184-1,isc-mir-184,tur-mir-184,api-mir-184a,	sko-mir-184	tagaagatgacgttttcctcaactCCTTATCATTCCCGCGTCCAGcccgacatgggaagcTGGACGGAGAACTGATAAGGGCttgtggtttacactaatca	sko-miR-184-3p	TGGACGGAGAACTGATAAGGGC	3'	Diff	gp3	.....(((...((...((.(((..(((((((((((...((((((((((......))..))))))))..))).))))))))..))).))...))....))).	95	48.5	-36.4	1799	1216	888	963	2245	2365	973	1220	954	1298.39	1545.76	1558.34	1202.74	1422.38	1249.78	1686.92	947.241	1023.49	middle
16	17	sko-miR-200_R-2_1ss9TC	TAATACTGCCTGGTAATGATG	21						2	sko-mir-200,tcf-mir-125,	sko-mir-200	gatgcgatgtgaattcaattgacatcttacccgacagcattagacttgttatgcattctcTAATACTGTCTGGTAATGATGTTaatagatttcaccatctc	sko-miR-200	TAATACTGTCTGGTAATGATGTT	3'	Diff	gp3	.....((((((((.((.((((((((((((((.(((((.((((((..((.....))...)))))).))))).))))).))))))))).)).))))).)))..	94	36.6	-39.8	9	0	0	0	0	0	0	0	0	6.49555	0	0	0	0	0	0	0	0	low
17	18	aga-miR-275_R+3	TCAGGTACCTGAAGTAGCGCGCGTTT	26						8	aga-mir-275,ame-mir-275,bmo-mir-275,ngi-mir-275,nlo-mir-275,nvi-mir-275,dqu-mir-275,pca-mir-275,	aga-mir-275	tgagccgtctaatgacacgcgctaagcaggaaccgggacttggtacacattcgctagcagTCAGGTACCTGAAGTAGCGCGCGttattcggctca	aga-miR-275	TCAGGTACCTGAAGTAGCGCGCG	3'	Diff	gp3	.((((((...((((((.(((((((..((((.(((..((((((((........))))..)))).))).))))...))))))).)))))))))))).	93	54.7	-47.4	85	37	64	31	74	80	27	43	26	61.3468	47.034	112.312	38.7176	46.8847	42.2759	46.8107	33.3864	27.8939	middle
18	19	dpu-miR-276_R+2	TAGGAACTTCATACCGTGCTCTCT	24						6	dpu-mir-276,aga-mir-276,bmo-mir-276,mse-mir-276,tca-mir-276,bdo-mir-276a,	dpu-mir-276	gacgtgtcgctagcgaggtatagagttcctacgtcttgtcactgaattcaagtcgattggTAGGAACTTCATACCGTGCTCTcgacgccaatccgatagtc	dpu-miR-276	TAGGAACTTCATACCGTGCTCT	3'	Diff	gp3	...((((((..(((..(((((..(((((((((.....((((((.......))).)))..)))))))))..)))))..)))..)))))).............	85	49.5	-37.6	9	0	0	0	7	11	0	7	0	6.49555	0	0	0	4.43504	5.81294	0	5.43499	0	low
19	20	aga-miR-276-3p_L+2	TCTAGGAACTTCATACCGTGCTCT	24						5	aga-mir-276,bmo-mir-276,hme-mir-276,tca-mir-276,bdo-mir-276a,	aga-mir-276	ggtgactgccatcAGCGAGGTATAGAGTTCCTAcggtaatcgattgaaactttgTAGGAACTTCATACCGTGCTCTtggatagccgtttacc	aga-miR-276-3p	TAGGAACTTCATACCGTGCTCT	3'	Diff	gp3	(((.....(((..(((..(((((..((((((((((....((....)).....))))))))))..)))))..)))..)))...))).......	85	46.7	-33.4	7	0	0	0	0	6	5	0	0	5.05209	0	0	0	0	3.17069	8.66865	0	0	low
20	21	dgr-miR-279_R+1_1ss1TN	NGACTAGATCCACACTCATTAAA	23						4	dgr-mir-279,ame-mir-279a,dmo-mir-279,nvi-mir-279,	dgr-mir-279	gtattactgtttttagtgggtgagggtccagtgtttcacattgtttatttgtatttgTGACTAGATCCACACTCATTAAaaacggtagttc	dgr-miR-279	TGACTAGATCCACACTCATTAA	3'	Diff	gp3	..((((((((((((((((((((.(((((.((....(((((...............))))))).))))).))))))))))))))))))))..	87	36.3	-36.2	5	0	0	5	0	0	13	0	6	3.60864	0	0	6.24477	0	0	22.5385	0	6.43706	middle
21	22	dan-miR-281-2-5p_R+3	AAGAGAGCTATCCGTCGACAGTAAA	25						13	dan-mir-281-2,der-mir-281-2,dgr-mir-281-2,dme-mir-281-2,dse-mir-281-2,dmo-mir-281-2,dpe-mir-281-2,dps-mir-281-2,dvi-mir-281-2,dya-mir-281-2,lmi-mir-281,tca-mir-281,tcf-mir-281,	dan-mir-281-2	cgaatagtgaaatgAAGAGAGCTATCCGTCGACAGTcaagttaaaacacggattgtaatacTGTCATGGAATTGCTCTCTTTGTataacattcg	dan-miR-281-2-5p	AAGAGAGCTATCCGTCGACAGT	5'	Diff	gp3	(((((.((...(..((((((((..(((((.((((((..((((........)))).....)))))))))))...))))))))..)...)))))))	94	38.3	-32.7	3.66667	0	0	2	0	1.66667	2.33333	0	0	2.64633	0	0	2.49791	0	0.880748	4.04537	0	0	low
22	22	dan-miR-281-2-5p_R+3	AAGAGAGCTATCCGTCGACAGTAAA	25						10	dan-mir-281-2,der-mir-281-2,dgr-mir-281-2,dme-mir-281-2,dse-mir-281-2,dmo-mir-281-2,dpe-mir-281-2,dps-mir-281-2,dvi-mir-281-2,dya-mir-281-2,	dan-mir-281-2	cgaatagtgaaatgAAGAGAGCTATCCGTCGACAGTcaagttaaaacacggattgtaatacTGTCATGGAATTGCTCTCTTTGTataacattcg	dan-miR-281-2-5p	AAGAGAGCTATCCGTCGACAGT	5'	Diff	gp3	(((((.((...(..((((((((..(((((.((((((..((((........)))).....)))))))))))...))))))))..)...)))))))	94	38.3	-32.7	3.66667	0	0	2	0	1.66667	2.33333	0	0	2.64633	0	0	2.49791	0	0.880748	4.04537	0	0	low
23	23	lmi-miR-281-5p_R+3	AAGAGAGCTATCCGTCGACAGTAAA	25						4	api-mir-281,lmi-mir-281,tca-mir-281,tcf-mir-281,	lmi-mir-281	AAGAGAGCTATCCGTCGACAGTacagtgagtaaacTGTCATGGAGTTGCTCTCTTTAA	lmi-miR-281-5p	AAGAGAGCTATCCGTCGACAGT	5'	Diff	gp3	((((((((..(((((.((((((.((.........)).)))))))))))...))))))))...	59	37.1	-25.3	3.66667	0	0	2	0	1.66667	2.33333	0	0	2.64633	0	0	2.49791	0	0.880748	4.04537	0	0	low
24	24	isc-miR-305_R+4	ATTGTACTTCATCAGGTGCTCTGGAA	26						4	isc-mir-305,tca-mir-305,tur-mir-305,tcf-mir-305,	isc-mir-305	cagtcactagttaATTGTACTTCATCAGGTGCTCTggagttcggttcgcacaaccaggcatcttttggagtgcaaatgataagtggcacg	isc-miR-305	ATTGTACTTCATCAGGTGCTCT	5'	Diff	gp3	..((((((..(((.((((((((((..((((((.((((.((.((...)).))..))))))))))..)))))))))).)))..))))))...	85	46.7	-38.2	6	5	6	0	7	25	0	0	0	4.33037	6.35594	10.5293	0	4.43504	13.2112	0	0	0	middle
25	25	ame-miR-317-3p_R+1_1ss24GT	TGAACACAGCTGGTGGTATCTCATTT	26						10	ame-mir-317,bmo-mir-317,mse-mir-317,ngi-mir-317,nvi-mir-317,tca-mir-317,tur-mir-317,sfr-mir-317,dqu-mir-317,pca-mir-317,	ame-mir-317	gctctcggagaacagggagccactctgcgttcactcggtgggtaatgaagcgggTGAACACAGCTGGTGGTATCTCAGTtttctgagggc	ame-miR-317-3p	TGAACACAGCTGGTGGTATCTCAGT	3'	Diff	gp3	(((((((((((((.(((((((((((((.(((((((((.............))))))))).)))..)))))).)))).)))))))))))))	90	56.7	-48	5	0	0	0	0	7	0	5	0	3.60864	0	0	0	0	3.69914	0	3.88214	0	low
26	26	dme-miR-998-3p_R+2	TAGCACCATGAGATTCAGCTCTT	23						2	dme-mir-998,dvi-mir-998,	dme-mir-998	cctcgtgtcaaattcattttggaACTGAATTCTCGTGGGTCTGCActgacaacactgaccgctccagggcaaattgttcattttgaaattgaaattctgTAGCACCATGAGATTCAGCTCtggcgtgaatttcaaacatgcat	dme-miR-998-3p	TAGCACCATGAGATTCAGCTC	3'	Diff	gp3	...(((((.(((((((..(..((.(((((.((((((((..(((((..(((((...((.((......)).))..))))).(((((......)))))..)))))..))))))))))))).))..)..)))))))...)))))...	137	42.7	-42.4	56	25	31	35	124	131	29	119	57	40.4167	31.7797	54.4013	43.7134	78.5635	69.2268	50.2782	92.3948	61.1521	middle
27	27	bmo-miR-2779_L-2	ATCCGGCTCGAAGGACCA	18						2	bmo-mir-2779,mse-mir-2779,	bmo-mir-2779	ttgctggtttATATCCGGCTCGAAGGACCAtatgttgcgttgtggtaattgagcgtggactgtatttgttatt	bmo-miR-2779	ATATCCGGCTCGAAGGACCA	5'	Diff	gp3	.........((((((((((((((...((((((........))))))..)))))).)))).)))).........	55	42.5	-20.2	12	19	0	9	7	16	6	16	10	8.66073	24.1526	0	11.2406	4.43504	8.45518	10.4024	12.4228	10.7284	middle
28	28	api-miR-3050	TGAGATCTTGATAAACTCGCCT	22						2	api-mir-3050,tcf-mir-125,	api-mir-3050	TGAGATCTTGATAAACTCGCCTgtgaatttttaaaactaggcgaggatataaagatcttatt	api-miR-3050	TGAGATCTTGATAAACTCGCCT	5'	Yes	gp3	(((((((((.(((..(((((((((...........)).)))))))..))).)))))))))..	60	32.3	-25	8	0	0	0	9	0	0	0	0	5.77382	0	0	0	5.70219	0	0	0	0	low
29	29	pte-let-7-5p	TGAGGTAGTAGGTTGTATAGTT	22						28	pte-let-7,ame-let-7,bmo-let-7,dan-let-7,der-let-7,dme-let-7,dse-let-7,dsi-let-7,dya-let-7,dgr-let-7-2,dgr-let-7-1,dmo-let-7,dpe-let-7-1,dpe-let-7-2,dps-let-7,dvi-let-7,dwi-let-7,hme-let-7,mse-let-7a,ngi-let-7,nvi-let-7,tca-let-7,isc-let-7,tcf-let-7,bdo-let-7,dqu-let-7,pca-let-7,sko-let-7,	pte-let-7	TGAGGTAGTAGGTTGTATAGTTtagaactacacctttaatgggcgaaCTATACAGCTTGCTAACTTTCC	pte-let-7-5p	TGAGGTAGTAGGTTGTATAGTT	5'	Yes	gp3	.((((((((((((((((((((((.........((......))..)))))))))))))))))).))))..	66	39.1	-24.3	1386	449	0	0	788	0	0	461	0	1000.31	570.763	0	0	499.258	0	0	357.933	0	middle
1	1	PC-3p-30115_33	GGCTGCTGCTGCCTCAAGGCGG	22	chr1	+	200259142	200259232	atgccggaagattcccgcctagaggcaacaacagccgctcaaaatttccttacgcGGCTGCTGCTGCCTCAAGGCGGaaatcttccggatc	0						3'	New	gp4	...((((((((((.((((((.((((((.((.(((((((...............))))))).)).)))))).)))))).))))))))))...	85	56	-56.8	3	3	0	0	3	4.5	0	0	3	2.16518	3.81356	0	0	1.90073	2.37802	0	0	3.21853	low
2	1	PC-3p-30115_33	GGCTGCTGCTGCCTCAAGGCGG	22	chr3	+	337608832	337608922	atgccggaagatttccgcctagaggcagcaacggccgctcaaaatttccttacgcGGCTGCTGCTGCCTCAAGGCGGaaatcttccggatc	0						3'	New	gp4	...(((((((((((((((((.(((((((((.(((((((...............))))))).))))))))).)))))))))))))))))...	85	57.1	-67.1	3	3	0	0	3	4.5	0	0	3	2.16518	3.81356	0	0	1.90073	2.37802	0	0	3.21853	low
3	2	PC-5p-28143_38	CCAAACATCTGTTAAGGCTGA	21	chr2	+	234260385	234260498	caaatctggagaaCCAAACATCTGTTAAGGCTGAaaacctaatcgattggtcactagctggcggtgaccaatcgataaagttttcagcttaaacgggtgttcggttctccagat	0						5'	New	gp4	...((((((((((((.((((((((((.(((((((((((...((((((((((((((.......))))))))))))))...))))))))))).)))))))))).))))))))))))	111	43.9	-72	3.5	4.5	0	0	5	3.5	0	2.5	0	2.52605	5.72035	0	0	3.16788	1.84957	0	1.94107	0	low
4	2	PC-5p-28143_38	CCAAACATCTGTTAAGGCTGA	21	chr3	-	227467195	227467307	ggttctggagaaCCAAACATCTGTTAAAGCTGAaaacttaatcgattggtcactacctggtggtgaccaatcgattagattttcagctcaaacggatgttttgtttttcagat	0						5'	New	gp4	...((((((((((.(((((((((((..(((((((((..((((((((((((((((((...))))))))))))))))))..)))))))))..))))))))))).)))))))))).	109	38.9	-67.6	3.5	4.5	0	0	5	3.5	0	2.5	0	2.52605	5.72035	0	0	3.16788	1.84957	0	1.94107	0	low
5	3	PC-5p-21667_58	CCGAGCATCCGTTCAAGCTGA	21	chr1	+	68877020	68877133	caaatctagagaaCCGAGCATCCGTTTAAGCTGAaaacttaaccgattggtcagttgctggtggtgaccaatcgattaagttttcagctcaaacgggtgttcggttctttagat	0						5'	New	gp4	...((((((((((((((((((((((((.((((((((((((((.((((((((((...........)))))))))).)))))))))))))).))))))))))))))))))))))))	111	43	-74	0	2.5	0	0	11	8.5	0	4.5	2.5	0	3.17797	0	0	6.96934	4.49182	0	3.49392	2.68211	low
6	3	PC-5p-21667_58	CCGAGCATCCGTTCAAGCTGA	21	chr2	-	285619845	285619958	cgaatctggagaaCCGAGCATCCGTTCAGGCTGAaaacttaatcgattgatcactagctggtggtcaccaatcgattaagttttcagctcaaatgggtgttcggtctccagatc	0						5'	New	gp4	...((((((((.((((((((((((((..(((((((((((((((((((((((((((....))))))))...)))))))))))))))))))..)))))))))))))))))))))).	110	46.5	-73.9	0	2.5	0	0	11	8.5	0	4.5	2.5	0	3.17797	0	0	6.96934	4.49182	0	3.49392	2.68211	low
7	4	PC-5p-21005_61	ATTTAAATTAGGCGGACTTTT	21	chr1	+	191309061	191309179	cataatcacataaggctaATTTAAATTAGGCGGACTTTTtgaaccagcagagcaaacggccgaccgtttgctctgctggttcaaaaagtccgcctattttaaattaaccttatgtgatt	0						5'	New	gp4	...((((((((((((.(((((((((.(((((((((((((((((((((((((((((((((....))))))))))))))))))))))))))))))))).))))))))).))))))))))))	116	39.5	-89.1	3	4	2.5	0	5	4.5	4	4.5	3	2.16518	5.08475	4.38721	0	3.16788	2.37802	6.93492	3.49392	3.21853	low
8	4	PC-5p-21005_61	ATTTAAATTAGGCGGACTTTT	21	chr2	+	360080651	360080769	cagaatcacataaggctaATTTAAATTAGGCGGACTTTTtgaaccagcagagcaaacggccggccgtttgctctgctggttcaaaaagtccgcctaatttaaattagccttatgtgatt	0						5'	New	gp4	...((((((((((((((((((((((((((((((((((((((((((((((((((((((((....))))))))))))))))))))))))))))))))))))))))))))))))))))))))	116	42	-100.4	3	4	2.5	0	5	4.5	4	4.5	3	2.16518	5.08475	4.38721	0	3.16788	2.37802	6.93492	3.49392	3.21853	low
9	5	PC-5p-27101_40	TAGTATTCCTCTGGTTCGGTT	21	chr1	+	61803659	61803753	taatgcaTAGTATTCCTCTGGTTCGGTTtgcctcaagttcgtcaaaaataattgagctctggagctaccatgggaaagagagggttatggcaaaa	0						5'	New	gp4	...(((...(((..(((((..((((((..((..((((((((...........)))))).))..)).)))....)))..)))))..))).)))...	89	42.1	-24.8	0	2.5	0	0	4.5	2.5	0	6	4.5	0	3.17797	0	0	2.8511	1.32112	0	4.65856	4.82779	low
10	5	PC-5p-27101_40	TAGTATTCCTCTGGTTCGGTT	21	chr2	+	111243922	111244035	tgtagaaactaatgcaTAGTATTCCTCTGGTTCGGTTtgcctcaagttcgtcaaaaataattgagctctggagctaccatgggaaagagagggttatggcaaaaagtgactttg	0						5'	New	gp4	...((..(((..(((...(((..(((((..((((((..((..((((((((...........)))))).))..)).)))....)))..)))))..))).)))...)))..))...	108	41.2	-26.1	0	2.5	0	0	4.5	2.5	0	6	4.5	0	3.17797	0	0	2.8511	1.32112	0	4.65856	4.82779	low
11	6	PC-5p-48656_12	GACTTGAGGCAGCATCAGCCGCT	23	chr1	+	297239281	297239393	cgaggattgaataagccggaagattcccGACATGAGGCAGCATCAGCCGCTcaaaatttccttgcgcggctgttgctgcctcaagggggaaatcttccggatcatcagccaac	0						5'	New	gp4	...((.((((.....(((((((((((((....((((((((((.(((((((.(((.......))).))))))).))))))))))...))).))))))))))....))))))...	107	54	-63.2	3.5	0	0	0	0	0	2.5	0	0	2.52605	0	0	0	0	0	4.33433	0	0	low
12	6	PC-5p-48656_12	GACTTGAGGCAGCATCAGCCGCT	23	chr2	-	176498439	176498514	aaagattcccGACTTGAGGCAGCAACAGCCGCTcaaaatttcctggcgcggctgttgctgccaaggccggatcaac	0						5'	New	gp4	...(((..(((.(((..((((((((((((((((((........))).))))))))))))))).))).))))))...	70	56.6	-41.1	3.5	0	0	0	0	0	2.5	0	0	2.52605	0	0	0	0	0	4.33433	0	0	low
13	7	PC-5p-9893_154	GGACTCGAGTAAAGTGACTCTC	22	chr3	+	381957716	381957867	actggcgtgaggtgacaattgtcggtgtcgtatagcgaggtgacaattctGGACTCGAGTGAAGTGACTCTCcatttgatttacacggcgagtcacttcactcgagtcgagaattgtcacctcgctatacgagaccgacaatttgtcacgcc	0						5'	New	gp4	...(((((((......((((((((((.(((((((((((((((((((((((.(((((((((((((((((((.((.............)).))))))))))))))))))).))))))))))))))))))))))).))))))))))..)))))))	149	50	-110.9	4	7.5	4	8.5	16	19	0	10.5	7.5	2.88691	9.53391	7.01953	10.6161	10.1372	10.0405	0	8.15248	8.04632	middle
14	7	PC-5p-9893_154	GGACTCGAGTAAAGTGACTCTC	22	chr3	-	320361553	320361699	cgtgaggtgacaattgtcggtctcgtatagcgaggtgacatttctGGACTCGAGTGAAGTGACTCTCcatttgatttacacggcgagtcacttcactcgagtcgagaattgtcacctcgctatacgagactgacaattgtcacttca	0						5'	New	gp4	..((((((((((((((((((((((((((((((((((((((.((((.(((((((((((((((((((.((.............)).))))))))))))))))))).)))).))))))))))))))))))))))))))))))))))))))	145	47.6	-117.4	4	7.5	4	8.5	16	19	0	10.5	7.5	2.88691	9.53391	7.01953	10.6161	10.1372	10.0405	0	8.15248	8.04632	middle
15	8	PC-3p-9206_166	TTTCGGTTTTTCTTTTACCCATAG	24	chr1	-	10932836	10932908	aattctgtgagtaaattgaaaccaaaatgaagtataaaatatttaTTTCGGTTTTTCTTTTACCCATAGgtgc	0						3'	New	gp4	...((((((.(((((..((((((.(((((((..........))))))).))))))...))))).))))))...	67	27.4	-19.3	21.5	3.5	7.5	8	7.5	11	4	12	8	15.5171	4.44916	13.1616	9.99163	4.75183	5.81294	6.93492	9.31712	8.58275	middle
16	8	PC-3p-9206_166	TTTCGGTTTTTCTTTTACCCATAG	24	chr1	-	10936638	10936713	ttaactctgtgagtaaattgaaaccaaaatgaagtataaaatatttaTTTCGGTTTTTCTTTTACCCATAGgtgct	0						3'	New	gp4	...((.(((((.(((((..((((((.(((((((..........))))))).))))))...))))).)))))))...	70	27.6	-19.8	21.5	3.5	7.5	8	7.5	11	4	12	8	15.5171	4.44916	13.1616	9.99163	4.75183	5.81294	6.93492	9.31712	8.58275	middle
17	9	PC-5p-31301_31	TATTTGACGTTTCAGCGGTGCCT	23	chr1	-	287057723	287057851	gttaatggaccaatgcacgggttcacTATTTGACGTTTCAGCGGTGCCGtgttatttatgtgaccatgacaactagtgaattcggcaccgctcaaacgtcaaattagtgaactcgtgcattggtccatt	0						5'	New	gp4	...(((((((((((((((((((((((((((((((((((.((((((((((..(((((..(((.......)))...)))))...)))))))))).)))))))))).)))))))))))))))))))))))))	126	45	-82.4	0	0	0	4	3.5	4	4	0	0	0	0	0	4.99582	2.21752	2.1138	6.93492	0	0	low
18	9	PC-5p-31301_31	TATTTGACGTTTCAGCGGTGCCT	23	chr2	-	92823394	92823522	gttaatggaccaatgcacgggttcacTATTTGACGTTTCAGCGGTGCCGtgttatttatgtgaccatgacaactagtgaattcggcaccgctcaaacgtcaaattagtgaactcgtgcattggtccatt	0						5'	New	gp4	...(((((((((((((((((((((((((((((((((((.((((((((((..(((((..(((.......)))...)))))...)))))))))).)))))))))).)))))))))))))))))))))))))	126	45	-82.4	0	0	0	4	3.5	4	4	0	0	0	0	0	4.99582	2.21752	2.1138	6.93492	0	0	low
19	10	PC-5p-15361_93	CACTTCCTTCCTCTGCACAGA	21	chr2	+	226635993	226636085	tgaagactgtactttttcaCACTTCCTTCCTCTGCACAGAgccttgcgtggcgtgatcgtgcatgaaggtggggcgtggaagaaaagtctcca	0						5'	New	gp4	.(.(((((....((((((.(((..((..(((((((((...(((......)))......))))).).)))..))..))))))))).))))).).	91	51.6	-31.6	11	7.5	5	12.5	13	21	0	17.5	21	7.939	9.53391	8.77441	15.6119	8.2365	11.0974	0	13.5875	22.5297	middle
20	10	PC-5p-15361_93	CACTTCCTTCCTCTGCACAGA	21	chr2	+	226647154	226647246	tgaagactgtactttttcaCACTTCCTTCCTCTGCACAGAgccttgcgtggcgtgatcgtgcatgaaggtggggcgtggaagaaaagtctcca	0						5'	New	gp4	.(.(((((....((((((.(((..((..(((((((((...(((......)))......))))).).)))..))..))))))))).))))).).	91	51.6	-31.6	11	7.5	5	12.5	13	21	0	17.5	21	7.939	9.53391	8.77441	15.6119	8.2365	11.0974	0	13.5875	22.5297	middle
21	11	PC-5p-25408_45	ACCTAGAGGCAGCAACAGCCGCT	23	chr2	-	192251194	192251300	gattgaataagccggaagattcccACCTAGAGGCAGCAACAGCCGCTcaaaatttccttgcgcggctgttgctgcctctaggcgggaatcttccggcttattcaata	0						5'	New	gp4	.(((((((((((((((((((((((.(((((((((((((((((((((.(((.......))).))))))))))))))))))))).))))))))))))))))))))))).	105	51.4	-92.1	4.5	0	0	3	3.5	5.5	0	3.5	2.5	3.24777	0	0	3.74686	2.21752	2.90647	0	2.71749	2.68211	low
22	11	PC-5p-25408_45	ACCTAGAGGCAGCAACAGCCGCT	23	chr3	+	87522461	87522550	aagccgaaagattcccACCTAGAGGCAGCAACAGCCGCTcaaatttccttgcgtggctgttgctgcctcaaggcggaaatcgtccggatc	0						5'	New	gp4	...(((...((((.((.(((.(((((((((((((((((.(((......))).))))))))))))))))).))).)).))))...)))...	84	55.6	-54.3	4.5	0	0	3	3.5	5.5	0	3.5	2.5	3.24777	0	0	3.74686	2.21752	2.90647	0	2.71749	2.68211	low
23	12	PC-3p-30662_32	GGCTGTTGCTGCCTTAAGGCGG	22	chr1	+	22756607	22756697	atgccggaagattcccgcctagaggcagcaacagccgctcaaaatttccttgcgcGGCTGTTGCTGCCTTAAGGCGGaaatcttccggatc	0						3'	New	gp4	...((((((((((.((((((..((((((((((((((((.(((.......))).))))))))))))))))..)))))).))))))))))...	85	56	-68.4	2.5	0	0	0	3	3	3	7	0	1.80432	0	0	0	1.90073	1.58535	5.20119	5.43499	0	low
24	12	PC-3p-30662_32	GGCTGTTGCTGCCTTAAGGCGG	22	chr1	+	194259855	194259945	atgccggaagattcccgcctagaggcagcaacagccgctcaaaatttccttgcgcGGCTGTTGCTGCCTTAAGGCGGaaatcttccggatc	0						3'	New	gp4	...((((((((((.((((((..((((((((((((((((.(((.......))).))))))))))))))))..)))))).))))))))))...	85	56	-68.4	2.5	0	0	0	3	3	3	7	0	1.80432	0	0	0	1.90073	1.58535	5.20119	5.43499	0	low
25	13	PC-5p-643_1868	TGCTCTGGTATTTTGATGTTCG	22	chr2	-	289698023	289698097	acacttgTGCTCTGGTATTTTGATGTTCGatggatttgatattactcgGAACTCAAGATACCAGATCATGaggca	0						5'	New	gp4	...((..((.(((((((((((((..(((((..(((.....)))..)))))..))))))))))))).))..))...	69	40	-29.6	419	202	134	211	337	406	125	232	267	302.404	256.78	235.154	263.529	213.515	214.55	216.716	180.131	286.449	middle
25	14	PC-3p-8798_175	GAACTCAAGATACCAGATCATG	22	chr2	-	289698023	289698097	acacttgTGCTCTGGTATTTTGATGTTCGatggatttgatattactcgGAACTCAAGATACCAGATCATGaggca	0						3'	New	gp4	...((..((.(((((((((((((..(((((..(((.....)))..)))))..))))))))))))).))..))...	69	40	-29.6	28	10	10	11	17	33	10	43	19	20.2084	12.7119	17.5488	13.7385	10.7708	17.4388	17.3373	33.3864	20.384	middle
26	15	PC-3p-18271_74	CGACACTGGAGGCGACCTTAC	21	chr1	-	274546000	274546135	agtttgtatcctttgacagatacgcgtacatatttcgacctcaactgtaaggccgtcttcagtgtcatgtactagactCGACACTGGAGACGACCTTACaagtcgaaattcgtgtatctgtcaaataatacaataa	0						3'	New	gp4	...((((((..(((((((((((((((.....((((((((......(((((((.(((((((((((((..((.....))..))))))))))))).))))))).)))))))).)))))))))))))))..))))))...	130	40.4	-67	4	6	0	4.5	5.5	5	0	7	5	2.88691	7.62713	0	5.62029	3.48467	2.64225	0	5.43499	5.36422	low
27	15	PC-3p-18271_74	CGACACTGGAGGCGACCTTAC	21	chr2	-	82848850	82848965	ttgacctcaactgtaaggccgtcttcagtgtcgtgtactggactcgagttcgattctagtccagttccaagtccagtacaCGACACTGGAGACGACCTTACagttggggtcgaaat	0						3'	New	gp4	((((((((((((((((((.(((((((((((((((((((((((((.((..(.(((....))).)..))..))))))))))))))))))))))))).))))))))))))))))))...	113	50	-82.1	4	6	0	4.5	5.5	5	0	7	5	2.88691	7.62713	0	5.62029	3.48467	2.64225	0	5.43499	5.36422	low
28	16	PC-5p-14874_97	CATCGAAGTTACGACGCCAAT	21	chr1	+	186623083	186623197	atggtggtaagctcCATCGAAGTTACGACGCCAATcgcgtattatcctcgattttactatagtaaaatccaggataatacgcgattggcgtattaactttgatggagcttaccac	0						5'	New	gp4	...((((((((((((((((((((((..(((((((((((((((((((((.((((((((....)))))))).)))))))))))))))))))))..))))))))))))))))))))))	112	41.7	-85	5.5	5.5	0	5	6.5	6.5	0	8	11.5	3.9695	6.99153	0	6.24477	4.11825	3.43492	0	6.21142	12.3377	middle
29	16	PC-5p-14874_97	CATCGAAGTTACGACGCCAAT	21	chr3	+	50206953	50207067	atggtggtaagctcCATCGAAGTTACGACGCCAATcgcgtattatcctcgattttactatagtaaaatcgaggataatacgcgattggcgtattaacttcgatggagcttaccac	0						5'	New	gp4	...((((((((((((((((((((((..((((((((((((((((((((((((((((((....))))))))))))))))))))))))))))))..))))))))))))))))))))))	112	42.6	-93	5.5	5.5	0	5	6.5	6.5	0	8	11.5	3.9695	6.99153	0	6.24477	4.11825	3.43492	0	6.21142	12.3377	middle
30	17	PC-3p-43422_16	CCGCGAGTCGAGAATTGTCAC	21	chr1	-	73193144	73193267	tgtcggtgtcgtatagcgaggtgacaattctcgactcgagtgaagtgactcgccgtgcaaatcaaatggagagtcacttcCCGCGAGTCGAGAATTGTCACctcgctatacgacaccgacaatt	0						3'	New	gp4	((((((((((((((((((((((((((((((((((((((...((((((((((.((((.........)))).))))))))))...))))))))))))))))))))))))))))))))))))))...	121	50.8	-99.4	0	0	0	0	0	10.5	0	0	2.5	0	0	0	0	0	5.54872	0	0	2.68211	low
31	17	PC-3p-43422_16	CCGCGAGTCGAGAATTGTCAC	21	chr3	-	9953348	9953471	tgtcggtgtcgtatagcgaggcgacaattctcgactcgagtgaagtgactcgccgtgcaaatcaaatggagagtcacttcACGCGAGTCGAGAATTGTCACctcgctatacgacaccgacaatt	0						3'	New	gp4	(((((((((((((((((((((.((((((((((((((((.((((((((((((.((((.........)))).)))))))))))).)))))))))))))))).)))))))))))))))))))))...	121	50.8	-100.8	0	0	0	0	0	10.5	0	0	2.5	0	0	0	0	0	5.54872	0	0	2.68211	low
32	18	PC-5p-40815_18	TCCACGCTATGCCTGAATCAG	21	chr2	-	154129166	154129286	tctctctcttactaactTCCACGCTATGCCTGAATCAGtaaaatttgaaaatcgaatgtgcattcgatttttaaaatccaCTGATACAGCCATACCGTGGAagttagtaagagagagagag	0						5'	New	gp4	(((((((((((((((((((((((.((((.(((.((((((....((((((((((((((....))))))))))))))....)))))).))).)))).)))))))))))))))))))))))...	118	38	-69.6	7	0	0	5	0	0	0	0	6	5.05209	0	0	6.24477	0	0	0	0	6.43706	low
32	19	PC-3p-13472_110	CTGATACAGCCATACCGTGGA	21	chr2	-	154129166	154129286	tctctctcttactaactTCCACGCTATGCCTGAATCAGtaaaatttgaaaatcgaatgtgcattcgatttttaaaatccaCTGATACAGCCATACCGTGGAagttagtaagagagagagag	0						3'	New	gp4	(((((((((((((((((((((((.((((.(((.((((((....((((((((((((((....))))))))))))))....)))))).))).)))).)))))))))))))))))))))))...	118	38	-69.6	12	23	0	19	55	50	10	48	28	8.66073	29.2373	0	23.7301	34.8467	26.4225	17.3373	37.2685	30.0396	middle
33	20	PC-5p-40352_18	CGAGAGAGAAGTCCCCCATGGTGT	24	chr1	-	205583447	205583503	CGAGAGAGAAGTCCCCCATGGTGGcgttgcTACCGTGGTGCGTGGACTTCTctcttt	0						5'	New	gp4	.(((((((((((((.((((((((((...)))))))))).....))))))))))))).	55	57.9	-36.3	0	0	7	0	5	6	0	0	0	0	0	12.2842	0	3.16788	3.17069	0	0	0	middle
33	21	PC-3p-16417_86	TACCGTGGTGCGTGGACTTCT	21	chr1	-	205583447	205583503	CGAGAGAGAAGTCCCCCATGGTGGcgttgcTACCGTGGTGCGTGGACTTCTctcttt	0						3'	New	gp4	.(((((((((((((.((((((((((...)))))))))).....))))))))))))).	55	57.9	-36.3	8	5	5	9	14	20	0	14	11	5.77382	6.35594	8.77441	11.2406	8.87007	10.569	0	10.87	11.8013	middle
34	22	PC-3p-39966_19	TTTTTGTCGTTTTATGGTGCC	21	chr3	+	303460161	303460264	ggtacagtgtctaaaacattaaaaatgggggtgagattgggtcatacaaaaacgattgtgactgaaatcacaagtctacaTTTTTGTCGTTTTATGGTGCCggg	0						3'	New	gp4	(((((......((((((..((((((((..((((.((((.(((((((..........)))))))..)))).))..))..))))))))..))))))..)))))...	101	39.4	-27.5	8	0	0	0	11	0	0	0	0	5.77382	0	0	0	6.96934	0	0	0	0	low
35	23	PC-5p-21295_60	TGACAGAATTTCCGGCGCAGC	21	chr3	-	156625730	156625807	tgaatTGACAGAATTTCCGGCGCAGCcgaaatttttttttgattgaagaaatgttgtgaagggcatattctgttataa	0						5'	New	gp4	.....(((((((((.(((..((((((....((((((((......))))))))))))))..)))...)))))))))...	70	34.6	-22	7.5	3.5	0	2.5	4.5	15	0	4.5	3.5	5.41296	4.44916	0	3.12238	2.8511	7.92674	0	3.49392	3.75495	low
36	24	PC-5p-38346_21	AGTATTCCTCTGGTTCGGTTT	21	chr1	+	278553346	278553467	tgactgtagaaactaatgcatAGTATTCCTCTGGTTCGGTTTgcctcaagttcgtcaaaaataattgagctctgtagctaccatgggaaagagagggttatggcaaaaaagtgactttagat	0						5'	New	gp4	...(((.....(((..(((...(((..(((((..((((((..((..((((((((...........)))))).))..)).)))....)))..)))))..))).)))....))).....)))..	117	39.3	-25.2	5	5	0	0	0	15	0	0	5	3.60864	6.35594	0	0	0	7.92674	0	0	5.36422	low
37	25	PC-5p-18026_76	CAAATCCGGCTCGAAGGACC	20	chr1	+	203332109	203332174	tcacCAAATCCGGCTCGAAGGACCattaaatgtatatgaaaatcttcaatgtgccggattagggcg	0						5'	New	gp4	...((.((((((((.((((((..(((.........)))....)))))...).)))))))).))...	60	43.9	-18.5	10	0	7	7	8	15	0	17	12	7.21728	0	12.2842	8.74268	5.06861	7.92674	0	13.1993	12.8741	middle
38	26	PC-3p-17293_80	CTCGAGATTTTGCCAGCAGGC	21	chr3	-	318960982	318961074	agatggcgtcgtcggcaaagttgttcagtagctcaaggactatcattattctagccaagagaCTCGAGATTTTGCCACCAGGCggcgctagag	0						3'	New	gp4	...(((((((((((((((((((....(((..(((..((.(((.........)))))..))))))...)))))))))....))))))))))...	87	50.5	-31.3	5	16	5	6	28	22	6	18	0	3.60864	20.339	8.77441	7.49372	17.7401	11.6259	10.4024	13.9757	0	middle
39	27	PC-3p-68890_5	CACCTGTCCAGCGAATTGGGAG	22	chr3	+	218717112	218717196	ccaactcgcgtttcccaattcgatagacatgcggctgcggtagttggtaacgCACCTGTCCAGCGAATTGGGAGttgtgagttcg	0						3'	New	gp4	..((((((((..((((((((((...((((((((..(((........))).))))..))))...))))))))))..))))))))..	81	54.1	-37.8	5	0	0	0	0	0	0	0	0	3.60864	0	0	0	0	0	0	0	0	low
40	28	PC-5p-41980_17	TGCTTCGTCTTCGTGCCGGTTGCC	24	chr2	-	271412306	271412374	tgtactcTGCTTCGTCTTCGTGCCGGTTGCCgcattgctggcatcggcgcgcaccgttgcagttgttag	0						5'	New	gp4	...((.((((..((....(((((((((.(((((...)).))))))))))))...))..))))..))...	63	59.4	-27.3	0	0	5	0	6	0	0	0	6	0	0	8.77441	0	3.80146	0	0	0	6.43706	low
41	29	PC-5p-37978_21	CGAGCATCCGTTCAAGCTGAA	21	chr2	+	288910158	288910273	gcacatctggagaacCGAGCATCCGTTCAGGCTGAAaacttaatcgattgatcactagctggtggtgaccaatcgattaagtttcagctcaaatgggtgttcggttctccagatgt	0						5'	New	gp4	..(((((((((((((((((((((((((..((((((((.((((((((((((.((((((.....)))))).))))))))))))))))))))..)))))))))))))))))))))))))	114	46.6	-79.6	0	0	0	0	5	3	0	2.5	0	0	0	0	0	3.16788	1.58535	0	1.94107	0	low
42	30	PC-5p-55303_9	TCGCATAGCGAGCTGACAATT	21	chr2	-	176107372	176107472	TCGCATAGCGAGGTGACAATTctcgactcgagtgaagtgactttcgatttgatttacacggcgagtcacttcactcgagtcgagaattctcacctcgctat	0						5'	New	gp4	....((((((((((((.((((((((((((((((((((((((..(((...((.....))...))))))))))))))))))))))))))).))))))))))))	97	47.5	-67.2	0	0	0	0	0	9	0	0	0	0	0	0	0	0	4.75604	0	0	0	low
43	31	PC-3p-28510_37	CAGCACACTACTTTCCACAAT	21	chr3	+	310357474	310357606	ttgacttccgctgcagtgtctattcgttaaacataatattggaagtagtgcgctgtatagttcatctgatgattaatgCAGCACACTACTTTCGACAATatgtttaacgtatagtaacaacagcggaagtaaa	0						3'	New	gp4	...((((((((((..((..((((.(((((((((((...((((((((((((.(((((((...((((...))))...))))))).))))))))))))...))))))))))).))))..))..))))))))))...	127	36.8	-63.7	0	0	0	10	6	11	0	9	7	0	0	0	12.4895	3.80146	5.81294	0	6.98784	7.5099	middle
44	32	PC-3p-58080_7	TTCGAGTCGAGTATTGTCAGCT	22	chr1	+	15109320	15109445	agatctcggtatcgtatagcgagctgacaatactcgacttgaagtgagtctccaaataaatcaaatgtgcactcacctcaTTCGAGTCGAGTATTGTCAGCTcgctatacgataccgagatctctc	0						3'	New	gp4	(((((((((((((((((((((((((((((((((((((((((((((((((...((...........))...))))))....)))))))))))))))))))))))))))))))))))))))))))...	123	44.4	-84.9	0	0	0	0	0	0	0	7	0	0	0	0	0	0	0	0	5.43499	0	low
45	33	PC-3p-33166_28	CGTGGTGCGTGGACTTCTCTCTTTCT	26	chr1	-	205648441	205648516	tcgtagtgcgcgagagagaagtcccccatggtggcgttgctacCGTGGTGCGTGGACTTCTCTCTTTCGcctaagt	0						3'	New	gp4	...(((.(((..((((((((((((.((((((((((...)))))))))).....))))))))))))..))))))...	70	57.9	-43.8	9	0	0	0	8	5	0	6	0	6.49555	0	0	0	5.06861	2.64225	0	4.65856	0	low
46	34	PC-3p-47725_12	CGAGGTCGGTCCGGTTGGT	19	chr1	-	162388428	162388498	agagcgagcccaaccgggtttttttgcgctctcgatgggagcggCGAGGTCGGTCCGGTTGGTgtcgtcca	0						3'	New	gp4	...((((..((((((((..(..((((((((((.....))))).)))))...)..))))))))..))))...	65	63.4	-34	0	5	0	0	5	7	0	5	0	0	6.35594	0	0	3.16788	3.69914	0	3.88214	0	low
47	35	PC-5p-4297_341	TTGTGGAAAGTAGTGTGCTGC	21	chr3	-	310357516	310357648	tttacttccgctgttgttactatacgttaaacataTTGTCGAAAGTAGTGTGCTGCattaatcatcagatgaactatacagcgcactacttccaatattatgtttaacgaatagacactgcagcggaagtcaa	0						5'	New	gp4	...((((((((((..((..((((.(((((((((((.(((...(((((((((((((.((...((((...))))...)).)))))))))))))...))).))))))))))).))))..))..))))))))))...	127	36.8	-59	72	72	13	83	94	151	36	102	64	51.9644	91.5255	22.8135	103.663	59.5562	79.7958	62.4143	79.1956	68.662	middle
48	36	PC-3p-33477_27	AACGGCCGGCCTAATTTAAATT	22	chr2	-	44181737	44181831	acagaatcacataaggctaatttaaattaggtggacttttcgaaccagcagagcgAACGGTCGGCCTAATTTAAATTagccttatgtgattccgc	0						3'	New	gp4	...((((((((((((((((((((((((((((..(((..((((...........))))..)))..))))))))))))))))))))))))))))...	89	41.1	-51.3	0	0	0	5	14	8	0	7	0	0	0	0	6.24477	8.87007	4.22759	0	5.43499	0	low
49	37	PC-5p-38340_21	AGCTGGTGTGTTCTGTAAATTT	22	chr2	-	181929141	181929282	gatactttttattttaattcgataacggtaagtcgtggaaAGCTGGTGTGTTCTGCAAATTTgtgtgacttctgaaatcaaacaactttgtggaacagaccaacaacccacaactttccgttttcgaattaaataaaaaagt	0						5'	New	gp4	...(((((((..((((((((((.(((((.((((.((((.....((((.(((((..((((.((((.(((.........))).)))).))))..))))).)))).....)))).)))).))))).))))))))))..)))))))	139	34.5	-56.7	0	0	0	6	0	9	0	0	6	0	0	0	7.49372	0	4.75604	0	0	6.43706	low
50	38	PC-3p-9321_164	TTGAATGATGATTTTAAAC	19	chr3	-	75391594	75391722	aacagcgtgttgccaatgtcgaggaaagaagatttttgattggaaatttgttatatagctgaaatgttcaaataaagTTGAATGATGATTTTAAACaatgtgtttttttttctttacaggtacgtttct	0						3'	New	gp4	...(((((...(((..(((..((((((((((((..(((.((..((..(..((((..((((...............))))..))))..)))..)).)))...))))))))))))..)))))))))))...	123	29.5	-25.1	83	82	9	12	0	33	17	0	12	59.9034	104.237	15.7939	14.9874	0	17.4388	29.4734	0	12.8741	middle
51	39	PC-5p-66308_6	CCAGCTTCGACTTCTGGCA	19	chr3	-	202803350	202803461	tgccgtccagaaagttttcCCAGCTTCGACTTTTGGCAtcgcgtataatttgtcggcattcgtttcgctgagatctatagtgctcgttggcagctgctttttcaggatgtcc	0						5'	New	gp4	...(((((.(((((......((((((((((....(((((....((((..((.(((((.........)))))))..))))))))).))))).)))))..))))).)))))...	106	48.2	-27.6	0	0	0	0	0	6	0	0	0	0	0	0	0	0	3.17069	0	0	0	low
52	40	PC-5p-17464_79	CAAATTTTCTCCTTCTTCAT	20	chr2	+	360496986	360497064	aaagcgagaCAAATTTTCTCCCTCTTCATatgccaatcagtatggaggtctatggaaaatttgatctgttagtcgcact	0						5'	New	gp4	...((((((((((((((((...(((((((((........))))))))).....)))))))))).))......))))...	73	39.2	-20.8	54	5	7	0	0	20	8	10	12	38.9733	6.35594	12.2842	0	0	10.569	13.8698	7.76427	12.8741	middle
53	41	PC-5p-34886_25	TCCTTCGCTTAAGCCGTAAACT	22	chr3	-	2654371	2654480	ttagactaagggccgatttcttcTCCTTCGCTTAAGCCGTAAACCacgtttacccatacgattaaaccaggcttaaggcctaagcggtggtgaagaaaccgcttatcagt	0						5'	New	gp4	...((.((((((....(((((((.((..((((((.(((.(((.((..(((((..........)))))..)).))).))).))))))..)).))))))))).))))))...	104	46.4	-33.4	4.5	0	0	0	5	3	0	0	0	3.24777	0	0	0	3.16788	1.58535	0	0	0	low
54	42	PC-5p-33693_27	ATTCCAGCCGTTCCCGGGC	19	chr2	+	170509606	170509693	cttagagacccctcgATTCCAGCCGGTCCCGGGCtaaatgggcagcagcttagaaactggaactggaaggaaatcgttaatctctttt	0						5'	New	gp4	...(((((.....(((((((..(((((.((((......(..((....))..)....)))).)))))..)).)))))....)))))...	82	50	-28.6	14	9	0	0	0	12	0	5	5	10.1042	11.4407	0	0	0	6.34139	0	3.88214	5.36422	middle
55	43	PC-5p-22019_57	CACTGTTGAACACTGCACTGCACTC	25	chr3	-	135648368	135648461	tacagacgatgatcaCACTGTTGAATACTGCACTGCACTCaagtatcacacgaggcggggtgcgggctgtttacaacgatacacgtgatcggaa	0						5'	New	gp4	.........(((((((..(((((...((.((.((((((((..(..((....))..).)))))))))).))...)))))......)))))))...	82	50	-28.1	20	6	6	8	7	8	0	6	7	14.4346	7.62713	10.5293	9.99163	4.43504	4.22759	0	4.65856	7.5099	middle
56	44	PC-5p-52546_10	TAAAACAGTCGATTTCACGGA	21	chr1	+	182048162	182048275	atttcactgattttcttcggTAAAACAGTCGATTTCACGGAttttttcggtaaaataatagattttacaggaaaatctgtatttttgttgtttacagttcaaattcggtgattt	0						5'	New	gp4	...(((((((.(((.....((.((((((.(((....((((((((((...(((((((.....)))))))..))))))))))....))))))))))).....))).)))))))...	108	28.9	-29.8	10	0	0	0	0	0	0	0	0	7.21728	0	0	0	0	0	0	0	0	low
57	45	PC-3p-4330_338	ACAGTCACTTAACTCGAGTTGA	22	chr2	-	413337428	413337551	caattgttggtctcgtataggtgacaattctcgactcgagtgaggtgactcgccgtgtaaatcaaatggACAGTCACTTCACTCGAGTTGAgaattgtcactgttatattcggactaatagcca	0						3'	New	gp4	...((((((((((.((((((((((((((((((((((((((((((((((((..((((.........))))..)))))))))))))))))))))))))))))))..)))))..))))))))))...	118	43.5	-70.7	40	43	13	40	38	60	22	47	35	28.8691	54.6611	22.8135	49.9582	24.0759	31.7069	38.1421	36.4921	37.5495	middle
58	46	PC-3p-75528_5	CACTCGGAGAAGCGTCCAAGCC	22	chr3	+	363293081	363293230	gtcggaagaggaagaagcaagattgatttgcggcggcgatgacgatggcattggcgcttctccgagcggcaaactactgcCACTCGGAGAAGCGTCCAAGCCatcgtcatcgccgccgcaaatttatccgcgctcccagatttcgactcg	0						3'	New	gp4	(((((((..((.((..((..(((..((((((((((((((((((((((((.((((((((((((((((.((((......)))).)))))))))))).))))))))))))))))))))))))))))..))).)).)).))...)))))))...	147	57.3	-104.6	0	0	0	0	0	0	0	5	0	0	0	0	0	0	0	0	3.88214	0	low
59	47	PC-3p-59568_7	GCGAGGTCGGTCCGGTTGGT	20	chr1	-	205739427	205739497	agagcgagcccaaccgggtttttttgcgctctcgatgggagcgGCGAGGTCGGTCCGGTTGGTgtcgtcca	0						3'	New	gp4	...((((..((((((((..(..((((((((((.....))))).)))))...)..))))))))..))))...	65	63.4	-34	0	0	0	0	7	0	0	0	0	0	0	0	0	4.43504	0	0	0	0	low
60	48	PC-3p-32586_29	GTGTCCTGCAGTGCTGACC	19	chr2	-	82587943	82588012	ctggccggtgtatccagcaggaacagaatgatgaccgtcaccgtcGTGTCCTGAAGTGCTGACCggcaga	0						3'	New	gp4	...((((((((((....(((((...((.((((....))))...))...)))))..))))..))))))...	64	58.6	-24.5	0	10	0	0	5	5	0	0	9	0	12.7119	0	0	3.16788	2.64225	0	0	9.65559	middle
61	49	PC-3p-80865_5	TTCCGACATTAGGTTTAACGT	21	chr2	+	426349120	426349225	ttttttttctagcgttaaacataatgtcggaagtagtgcgctgtatagatcatcagatgatctaacgcactacTTCCGACATTAGGTTTAACGTacagggaaggca	0						3'	New	gp4	...(((..((.(((((((((.(((((((((((((((((((.....((((((((...)))))))).))))))))))))))))))).)))))))))..))..)))...	100	39.6	-54.3	0	0	0	0	5	0	0	0	0	0	0	0	0	3.16788	0	0	0	0	low
62	50	PC-3p-33099_28	TTCTGACGTACTTTGATGCTTCTACT	26	chr1	-	25138056	25138194	tctgaagcatcgacgaaagtatgcagttccacttggtttcctgtattttcaagtagccatcttggaaTTCTGACGTACTTTGATGCTTCTACTtgttttagccagttttcccatgctggctgttgtttttctgatattt	0						3'	New	gp4	...((((((((((....((((((((((((((..(((((...((......))...)))))...)))))..))).)))))))))))))))).........((((((((........)))))))).................	86	39.6	-44.3	10	0	5	0	12	10	5	7	0	7.21728	0	8.77441	0	7.60292	5.28449	8.66865	5.43499	0	low
63	51	PC-3p-21880_57	AGACGACCGATGGCGTATAAGC	22	chr2	+	391005682	391005743	tactgtacgctctcggtcggtctggcactgacagacagtcAGACGACCGATGGCGTATAAGC	0						3'	New	gp4	...(((((((..((((((.(((((((...........)))))))))))))..)))))))...	56	56.5	-31.2	0	0	5	9	10	15	0	12	6	0	0	8.77441	11.2406	6.33577	7.92674	0	9.31712	6.43706	middle
64	52	PC-3p-60626_6	TGAAACCGTCAAACTTTCTTTCAGCT	26	chr3	-	397548369	397548521	atcgacggagtcgatccacgaggacaacattgctggttcccctgtgaaagttgggatgagtttgatgggatcaggtacacTGAAACCGTCGAACTTTCTTTCAGCTggcatatgcgcagcaatgttgcaatccgcaggttgcaatgttgaagc	0						3'	New	gp4	.((((((..(.(((((.....((((((((((((((((.....((((..(((((..(.(((((((((((..((((.....))))..)))))))))))..)..)))))..)))).)).)))))))))))...)))...))))))..))))))...	149	49.7	-62.2	0	0	0	0	6	0	0	0	0	0	0	0	0	3.80146	0	0	0	0	low
65	53	PC-3p-44397_15	CTAACGGAATCCCTCAGGAA	20	chr1	-	106240680	106240777	aacggaattcctgagggacttcctaacgaaatccctgagggacttcctaacggaacccctgagtgacttcCTAACGGAATCCCTGAGGAActtcctaa	0						3'	New	gp4	...(((((((((.(((((.((((....(((.((.((.((((..((((....)))).)))).)).)).))).....))))))))).))))).))))...	92	50	-42.6	0	0	0	0	8	0	0	7	0	0	0	0	0	5.06861	0	0	5.43499	0	low
66	54	PC-3p-21803_58	GTACACGACACTGGAGGCGACC	22	chr2	-	82846156	82846281	gtatttcaacctcaactgtaaggccgtcttcagtgtcgtgtactggactcgagttcgattctagtccagttccaagtccaGTACACGACACTGGAGACGACCttacagttggggtcgaaatacgcg	0						3'	New	gp4	(((((((.(((((((((((((((.(((((((((((((((((((((((((.((..(.(((....))).)..))..))))))))))))))))))))))))).))))))))))))))).)))))))...	123	50	-86.1	14	3	0	12.5	22	21	0	20	5.5	10.1042	3.81356	0	15.6119	13.9387	11.0974	0	15.5285	5.90064	middle
67	55	PC-5p-31071_31	TTTTTCACAGTTGCACACGGC	21	chr2	+	75533104	75533219	taacttgagaacggatgaacggattggcgtcagTTTTTCACAGTTGCACACGGCaagggatgcgacgtgttcctgtgagaaaaaagtttgggaaattctccggaataatcgagaaa	0						5'	New	gp4	...(((((...((((.(((....(..((.....((((((((((..((((...(((.....)))...))))..))))))))))...).)..)....)))))))......)))))...	110	44.8	-32.4	10	0	0	0	0	8	0	5	8	7.21728	0	0	0	0	4.22759	0	3.88214	8.58275	low
68	56	PC-5p-78497_5	TTCTAGTGTGCTGCGCTTGCT	21	chr1	-	11093584	11093644	aaTCCTAGTGTGCTGCGCTTGCTggaggctcacgaaaattctaaaagcgcgcgctaggtga	0						5'	New	gp4	...((((((((...((((((..(((((...........))))).))))))))))))))...	55	52.5	-22.7	0	0	0	0	5	0	0	0	0	0	0	0	0	3.16788	0	0	0	0	low
69	57	PC-3p-36437_23	AGTCGTAGACGAAATGGGCCT	21	chr2	-	1559239	1559358	taatatgttgcttatcttgacagacaggcctatttcgtctgcgacttacagacttcttcagtgtctagtgctcgAGTCGTAGACGAAATAGGCCTgtctgtcaagataagcaacatacaa	0						3'	New	gp4	...((((((((((((((((((((((((((((((((((((((((((((((((((.........)))).))....))))))))))))))))))))))))))))))))))))))))))))...	114	42.5	-83.6	0	0	0	0	10	7	0	6	0	0	0	0	0	6.33577	3.69914	0	4.65856	0	low
70	58	PC-5p-60289_7	CGGCCTAATGACCTTTTCGGT	21	chr2	-	135098365	135098451	ttcggccacgaccctttCGGCCTAATGACCTTTTCGGCctaacgacatttggcataacggcattcggcctaacgggaaagagccttt	0						5'	New	gp4	...(((.....(((.((.((((.((((.((.((...(((...........)))..)).)))))).)))).)).))).....)))...	81	52.9	-27.5	0	0	0	0	7	0	0	0	0	0	0	0	0	4.43504	0	0	0	0	low
71	59	PC-5p-45696_14	GCCCTCTGCTCCTTGTGG	18	chr2	+	203113135	203113199	aactGCCCTCTGCTCCTTGTGCtgttgctggcactgctctaaagcgcagtagcttatgggcaata	0						5'	New	gp4	...(((((...(((.(.((((((...((.......)).....))))))).)))....)))))...	59	52.3	-22.8	0	0	0	0	0	11	0	7	7	0	0	0	0	0	5.81294	0	5.43499	7.5099	low
72	60	PC-5p-31881_30	TTCAACACTTTCGATGTACTGCT	23	chr2	+	407469665	407469725	aaTTCAACACTTTCGATGTACTGCTgaaggttacttgcagtgccatcgaaaggtttgacta	0						5'	New	gp4	...((((..(((((((((((((((..(((....))))))))).)))))))))..))))...	55	41	-25.1	11	7	0	0	21	6	0	11	5	7.939	8.89831	0	0	13.3051	3.17069	0	8.5407	5.36422	middle
73	61	PC-3p-7827_196	TTCCTGACTTATACGCTTACCTCA	24	chr2	+	257889034	257889103	aaggatggtaagtagataaatcagaaagacgtttatatcgtttcTTCCTGACTTATACGCTTACCTCAca	0						3'	New	gp4	...((.(((((((..((((.((((.((((((.......))..)))).)))).))))..)))))))))...	64	35.7	-20.2	67	42	39	20	71	48	25	27	12	48.3558	53.3899	68.4404	24.9791	44.9839	25.3656	43.3433	20.9635	12.8741	middle
74	62	PC-5p-42031_17	TTCTTCGGTCAGTGGTGTTCTCGACT	26	chr2	+	469273930	469273998	aggatttTTCTTCGGTCAGTGGTGTTCTCGACTggaaaacagtcgaaaatcacttcgaataaaagtggg	0						5'	New	gp4	...((((((.(((((..((((((....(((((((.....)))))))..))))))))))).))))))...	63	42	-23.5	0	5	0	0	5	0	0	7	0	0	6.35594	0	0	3.16788	0	0	5.43499	0	low
75	63	PC-3p-26636_42	ACGTACAGGAAAGGCAGCGCT	21	chr1	+	456132	456245	cttttttattagcgctgccttccctgtacgttaaaccatctgatgatctatacatcgcattacttccgacattaggttaaACGTACAGGAAAGGCAGCGCTagtagaaaagcgg	0						3'	New	gp4	(((((((((((((((((((((.((((((((((.((((...(((((.((...................))))))))))).)))))))))).)))))))))))))))))))))...	111	43	-56	5	6	0	9	0	8	0	9	5	3.60864	7.62713	0	11.2406	0	4.22759	0	6.98784	5.36422	middle
76	64	PC-3p-57996_7	TACAGGAAAGGCAGCGCTAGT	21	chr2	+	241227909	241228015	tttactagcgctgtcttccctgtgcgttaaacatgatgtcggaagtatacagcgcactacttccgacattaggtttaacgTACAGGAAAGGCAGCGCTAGTaaaaaa	0						3'	New	gp4	(((((((((((((((((.((((((((((((((.((((((((((((((..........)))))))))))))).)))))))))))))).)))))))))))))))))...	104	43.9	-71.8	0	0	0	0	0	17	0	0	0	0	0	0	0	0	8.98363	0	0	0	low
77	65	PC-3p-44948_14	ATTTAATGATGATACCATT	19	chr1	+	289005107	289005248	tttctggtgatactcattggaaaatcttagtggagattctaccaggaggttcaagccctagatttcgattttcatgatgATTTAATGGTGATACCATTtgatagaataactgctaggattctcaaatgagttttatcagcaa	0						3'	New	gp4	...(((((((.(((((((.((.((((((((..(..((((((.(((..(((....(((.(((((((((.......))).))))))..)))...)))..))).))))))..)..)))))))).)).))))))).)))))))...	136	35.2	-46.5	7	7	0	0	0	0	0	0	0	5.05209	8.89831	0	0	0	0	0	0	0	low
78	66	PC-5p-28997_36	CGGCACGAGACGTTTGCACCGC	22	chr1	+	80229174	80229292	ttcgcagcagcaaagtccaaccagcaaccagcaccagacCGGCACGAGACGTTTGCACCGCgcgctcccaccgaaagcacggagagcagggcgcagtgcaggcgtgtcgtctcccgaac	0						5'	New	gp4	...((....))............((.....)).......(((.((((.(((..(((((.((((((((...(((......))).))))...)))).)))))..))).))))...)))...	77	64.7	-42.3	14	0	0	0	13	21	0	5	15	10.1042	0	0	0	8.2365	11.0974	0	3.88214	16.0926	middle
79	67	PC-3p-78483_5	TGCTTGTGTTCTAAAAATGGTGTTCT	26	chr2	-	305048180	305048258	ttatttagaatcatttttacttacaagaagtcttacaatcattgaatTGCTTGTGTTCTAAAAGTGGTGTTCTaaaaga	0						3'	New	gp4	...((((((((((((((((..((((((...((...........))....))))))...))))))))))..))))))...	73	26.6	-17	5	0	0	0	0	0	0	0	0	3.60864	0	0	0	0	0	0	0	0	low
80	68	PC-5p-73404_5	TCATCTATCGCTTGTGTCTCTCCGAT	26	chr1	-	109164269	109164347	tttaTCATCTATCGCTTGTGTCTCTCCGATtaggtgttatcatctaattgtcggattgaccacgtgcatgtttggttgt	0						5'	New	gp4	...((((..((((((.((.(((..((((((((((((....))))))...))))))..))))).))).)))..))))...	73	40.5	-24.4	0	0	0	0	0	0	5	0	0	0	0	0	0	0	0	8.66865	0	0	low
81	69	PC-5p-50751_11	TGCATGGTATGTTTTGCTGCAGTATT	26	chr2	-	298476824	298476913	cacgcTGCATGGTATTTTTTGCTGCAGTATTcacacctccaaagaaagcggtcgtcactaatgctgcacgatgtaacaccacacggcatg	0						5'	New	gp4	...((((..((((.((..(((.(((((((((...((..((.........))..))....))))))))))))...)).))))..))))...	84	48.9	-24.4	0	0	0	0	0	0	5	6	0	0	0	0	0	0	0	8.66865	4.65856	0	low
82	70	PC-5p-76343_5	TTATAGGACTATTTTACGGCC	21	chr3	-	404631382	404631526	tctatcccaagtaaccattagtccgctaattcgcctttttgtatTTATAGGACTATTATACGGCCaatgtagggaatgtcagctctataatatacctatatgtacatgcagggtgcattgaagagctatttcgttatttgggatc	0						5'	New	gp4	...((((((((((((...((((....((((.((((((..((((..((((((..(((((((..((..(..(.....)..)..))..)))))))..))))))..))))...)))))).))))....))))....)))))))))))).	141	37.9	-44.9	0	0	0	0	0	0	0	5	0	0	0	0	0	0	0	0	3.88214	0	low
83	71	PC-5p-48087_12	GACTTGAAGCAACAACAACCGCT	23	chr3	-	142211000	142211090	aagctggaagattttcGACTTGAAGCAACAACAACCGCTcaaaatttccttgcacggctgttgctgcctctaggcgggaatcttccggatc	0						5'	New	gp4	...((((((((((..((.(((((.(((.(((((.(((..(((.......)))..))).))))).))).)).)))))..))))))))))...	85	49.5	-38.6	0	0	0	0	0	5	0	7	0	0	0	0	0	0	2.64225	0	5.43499	0	low
84	72	PC-5p-14492_100	TCTGTTCTAGTTGTGATAACCT	22	chr3	+	404471490	404471598	attgctgagcgatcattgtcatatTCTGTTCTAGTTGTTATAACCTgttgttgcggaataagattgtcgcaacaagaataggagaggacaatgtatttgttgcagcgtg	0						5'	New	gp4	..((((((((((.(((((((...(((((((((.((((..((((.((..((((....)))))).))))..)))).)))))))))...)))))))...))))).)))))..	105	39.4	-36.6	7	9	0	10	29	20	6	14	5	5.05209	11.4407	0	12.4895	18.3737	10.569	10.4024	10.87	5.36422	middle
85	73	PC-5p-31320_31	TTCCTTTGCCTCGCGAGAATAATTTC	26	chr2	-	203453953	203454034	aTTCCTTTGCCTCGCGAGATTAATTTCtgcagggatcaaggatgaactcgttccgaaaataatttcgcggggtttcaggtta	0						5'	New	gp4	...(((..((((((((((((((.((((....(((.(((....))).))).....)))).))))))))))))))...)))...	76	43.9	-30.7	3.5	0	0	0	4.5	4.5	0	0	3	2.52605	0	0	0	2.8511	2.37802	0	0	3.21853	low
86	74	PC-5p-30141_33	TGCCGTGATCGTCTAGTGG	19	chr2	-	82858549	82858640	tcctcgatAGCCGTGATCGTCTAGTGGttaggaccctacgttgtggccgtagtaacccaggttcgaatcctggtcacggcaatgttcgacgc	0						5'	New	gp4	...((((..(((((((....((((.((((.((((((((((.......))))).......))))).))))))))))))))).....))))...	86	55.4	-29.6	7	9	0	6	12	8	0	5	0	5.05209	11.4407	0	7.49372	7.60292	4.22759	0	3.88214	0	middle
87	75	PC-3p-51943_11	GAAAGAGGGATGCACATCT	19	chr3	+	344872529	344872639	tacgatgcttagatcaaaagccagtattcctccacccgttgctttactgtatttgcaaaagtctagcggctGAAAGAGGGATGCACATCTtttcgattctataacatttct	0						3'	New	gp4	...((((..(((((((((((...(((((((((((.((((((((((..(((....))))))))..))))).))...)))))))))....))))).))).)))...))))...	105	40.5	-28.3	11	0	0	0	0	0	0	7	5	7.939	0	0	0	0	0	0	5.43499	5.36422	low
88	76	PC-5p-25473_45	GGACTCGAGTAAAGTGACTCT	21	chr3	+	279035406	279035488	ggtgacaatactGGACTCGAGTGAAGTGACTCTtcatttggtatacacggcgagtcacttcactcgagttgagaattgtcacc	0						5'	New	gp4	(((((((((.((..((((((((((((((((((..(...((.....)).)..))))))))))))))))))..)).)))))))))	83	47	-49.3	0	3	0	5	3	4	0	7.5	0	0	3.81356	0	6.24477	1.90073	2.1138	0	5.8232	0	low
89	77	PC-5p-2587_517	TTCCAAGTCCTAGACTGCGTGAGGGT	26	chr2	-	461269433	461269541	attaacgtcTTCCAAGTCCTAGACTGCGTGAGGATtgacacttctatagttcggtgagaagtggcaaaaggactcacgcccaaagtctagtctttaaaaatacgtttgg	0						5'	New	gp4	...(((((.((..(((..((((((((((((((..((..(((((((((......)).))))))).....))..)))))))....)))))))..)))...)).)))))...	103	43.1	-32.2	136	77	78	72	148	158	78	67	66	98.155	97.8815	136.881	89.9247	93.7694	83.495	135.231	52.0206	70.8076	middle
90	78	PC-3p-18903_71	GAGGTCGGTCCGGTTGGT	18	chr1	-	205671568	205671638	agagcgagcccaaccgggtttttttgcgctctcgatgggagcggcGAGGTCGGTCCGGTTGGTgtcgtcca	0						3'	New	gp4	...((((..((((((((..(..((((((((((.....))))).)))))...)..))))))))..))))...	65	63.4	-34	10	10	5	6	11	17	0	12	0	7.21728	12.7119	8.77441	7.49372	6.96934	8.98363	0	9.31712	0	middle
91	79	PC-5p-81288_5	TTTTCGGTACCAATTCTTGCT	21	chr2	+	159413982	159414068	ttTTTTCGGTACCAATTCTTGCTaccagccctgagtataactgaataaaactcgtgacgggtctggtggaagatgttatcgaagtaa	0						5'	New	gp4	...((((((((.((..((((.(((((((((((((((.............)))))....))).))))))))))))).))))))))...	81	41.4	-28.7	0	0	0	5	0	0	0	0	0	0	0	0	6.24477	0	0	0	0	0	low
92	80	PC-3p-73487_5	TCCGAGGCCGATGGGGAATTT	21	chr2	+	65871922	65871977	cacttcctcattgtccctgattgagtaggcattacTCCGAGGCCGATGGGGAATTT	0						3'	New	gp4	...((((((((((..(((....((((((...))))))..))).))))))))))...	50	50	-18.6	0	0	0	0	5	0	0	0	0	0	0	0	0	3.16788	0	0	0	0	low
93	81	PC-3p-39045_20	AACTTTCCACGACTAATCGTT	21	chr3	-	201564790	201564899	ttcgaaaacggtaagtcgtggaaagttggttctgaaaatttgtgtgacttctgaaattgcacaacttggtggaacagaccAACTTTCCACGACTAACCGTTttcgaatta	0						3'	New	gp4	((((((((((((.(((((((((((((((((.(((..((.(((((..(.........)..))))).)).......)))))))))))))))))))).))))))))))))...	107	40	-55.4	0	0	0	0	0	6	0	7	7	0	0	0	0	0	3.17069	0	5.43499	7.5099	low
94	82	PC-5p-21590_59	CAACCACTTTGCTACCGATGC	21	chr3	+	219555492	219555598	taatatCAACCACTTTGCTACCGATGCaatgaagttcgaaagatgagccggcccgcgggccggactgatttttacctttgcttgcatcgctagcgaagagtttgata	0						5'	New	gp4	...((((((...((((((((.(((((((..((((....((((((.((((((((....)))))).)).))))))..))))...))))))).))))))))...))))))	104	47.7	-47.7	10	0	5	7	7	12	0	8	10	7.21728	0	8.77441	8.74268	4.43504	6.34139	0	6.21142	10.7284	middle

## Sheet: Read Counts_miRNA-bma
Item	Description
Pre-miRNA Index	Pre-miRNA Cluster Index
miRNA_Index	mature miRNA
miR_name	The miR_name is composed of the 1st known miR name in a cluster, a underscore, and a matching annotation: such as
	L-n means the miRNA_seq (detected) is n base less than known rep_miRSeq in the left side;
	R-n means the miRNA_seq (detected) is n base less than known rep_miRSeq in the right side;
	L+n means the miRNA_seq (detected) is n base more than known rep_miRSeq in the left side;
	R+n means the miRNA_seq (detected) is n base more than known rep_miRSeq in the right side;
	2ss5TC13TA means 2 substitution (ss), which are T->C at position 5 and T->A at position 13
	if there is no matching annotation, the miRNA_seq (detected) is exactly same as known rep_miRSeq.
	New discovered 5p/3p sequence has been annotated as p3/p5: which is directly differentiate with the reported sequences,
miR_seq	is a read at 5' or 3' of maximum mapped score in each cluster.
len	miR_seq length
genome ID	Reference Genome Information
strand	strand "+" or "-"
start	pre-miRNA start position
end	Pre-miRNA end position
pre-miRNA_seq	pre-miRNA sequence
#mir/MIR	mapped mir numbers in miRbase, the number in this item eaquals to the sum of mirIDs
mirIDs	is all mirID in a cluster, seprated by ,
rep_mirID	is the representative known mirID
rep_mirSeq	is the representative known mir sequence
rep_miRID	is the representative known miRID
rep_miRSeq	is the representative known miR sequence
type	is 5' or 3', which means the cluster appears at 5' or 3' end
Sequence in miRbase	New, miRNA identified in this study and not reported in miRBase,mainly for new reported 5p or 3p sequence; Diff, confirming miRNA sequences in miRBase, but different sequences are reported in our study; and Yes, confirming miRNA sequences in miRBase.
	gp2a:Reads were mapped to miRNAs/pre-miRNAs of selected species in miRbase and the mapped pre-miRNAs were not further mapped to genome, but the reads (and of course the miRNAs of the pre-miRNAs) were mapped to genome. The extended genome sequences from the genome loci may form hairpins.
	gp2b:Reads were mapped to miRNAs/pre-miRNAs of selected species in miRbase and the mapped pre-miRNAs were not further mapped to genome, but the reads (and of course the miRNAs of the pre-miRNAs) were mapped to genome. The extended genome sequences from the genome loci may not form hairpins.
	gp1:Reads were mapped to miRNAs/pre-miRNAs of specific species in miRbase and the pre-miRNAs were further mapped to genome & EST.
	gp3:Reads were mapped to miRNAs/pre-miRNAs of selected species in miRbase and the mapped pre-miRNAs were not further mapped to genome, and the reads were not mapped to genome, either. but the reads were mapped to the miRNAS(Matures)
	gp4:Reads were not mapped to pre-miRNAs of selected species in miRbase. But the reads were mapped to genome & the extended genome sequences from genome may form hairpins.
SS	Secondary Structure
	Criteria:
	1.number of nucleotides in one bulge in stem : <= 12
	2.number of base pairs in the stem region of the predicted hairpin : >= 16
	3.cutoff of free energy : kCal/mol <= -15
	4.length of hairpin : up and down stems + terminal loop >= 50
	5.length of hairpin loop : <= 20
	6.number of nucleotides in one bulge in mature region : <= 8
	7.number of biased errors in one bulge in mature region : <= 4
	8.number of biased bulges in mature region : <= 2
	9.number of errors in mature region : <= 7
	10.number of base pairs in the mature region of the predicted hairpin : >= 12
	11.percent of mature in stem : >= 80
hairpinLen	pre-miRNA length
CG%	GC Content
dG	Free energy
raw	Raw data; from #reads(all),is the number of reads for isoform at 5' or 3' end.
norm	Normalized data
Expression Level	High:The number of reads in the following reported miRNAs is higher than the average copy of the data set.Medium:The number of reads in the following reported miRNAs is higher than 10 and less than average copy of the data set.Low:The number of reads in the following reported miRNAs is less than 10
Summary of known and predicted miRNA in this study.
Pre-miRNA Index	miRNA_Index	miR_name	miR_seq	len	genomeID	strand	start	end	pre-miRNA_seq	#mir/MIR	mirIDs,	rep_mirID	rep_mirSeq	rep_miRID	rep_miRSeq	type	Sequence in miRbase	group	SS	hairpinLen	CG%	dG	Control_1(raw)	Control_2(raw)	Control_3(raw)	LPS_1(raw)	LPS_2(raw)	LPS_3(raw)	LPS_EV_1(raw)	LPS_EV_2(raw)	LPS_EV_3(raw)	Control_1(norm)	Control_2(norm)	Control_3(norm)	LPS_1(norm)	LPS_2(norm)	LPS_3(norm)	LPS_EV_1(norm)	LPS_EV_2(norm)	LPS_EV_3(norm)	Expression level
1	1	bma-miR-2a_R-1	TATCACAGCCAGCTTTGATG	20	Bm_v4_Chr3_scaffold_001	+	11934943	11935033	ttctccgacacgtcaaagtggtcagtgatgtgtcgcaaaatgaaattcaTATCACAGCCAGCTTTGATGtgttgtgcgcttgtcgacccat	1	bma-mir-2a,	bma-mir-2a	ttctccgacacgtcaaagtggtcagtgatgtgtcgcaaaatgaaattcaTATCACAGCCAGCTTTGATGTgttgtgcgcttgtcgacccat	bma-miR-2a	TATCACAGCCAGCTTTGATGT	3'	Diff	gp1	.....(((((((((((((((((..((((((((...(.....).....)))))))).)))).))))))))))))).................	69	46.2	-31.8	127	33	41	84	49	223	20	126	126	97.3622	41.872	73.9521	100.228	30.9903	116.735	35.795	94.357	130.222	middle
2	2	asu-miR-9-5p_R-1	TCTTTGGTTATCTAGCTGTATG	22	Bm_v4_Chr3_scaffold_001	+	11502511	11502580	gcaattTCTTTGGTTATCTAGCTGTATGagtattgcttagttcgtcataaagctagacgaccggagtaat	1	asu-mir-9,	asu-mir-9	gcaattTCTTTGGTTATCTAGCTGTATGAgtaccgcgtttagtcgtcATAAAGCTGGACGACCGAAGTAAtggccgct	asu-miR-9-5p	TCTTTGGTTATCTAGCTGTATGA	5'	Diff	gp1	...(((.((..(((..(((((((.(((((..(((....)))...))))).)))))))..)))..)).)))	67	38.6	-22.8	30	0	0	0	0	0	0	0	0	22.9989	0	0	0	0	0	0	0	0	middle
3	3	bma-miR-71_R+3_1ss1TA	AGAAAGACATGGGTAGTGAGAC	22	Bm_v4_Chr3_scaffold_001	+	11931082	11931172	agcatgctgtgtgtcggtggTGAAAGACATGGGTAGTGAGACgttagaatttcaaggtcgtatcactattctgtttttcgcctcgtatcac	1	bma-mir-71,	bma-mir-71	agcatgctgtgtgtcggtggTGAAAGACATGGGTAGTGAgacgttagaatttcaaggtcgtatcactattctgtttttcgcctcgtatcac	bma-miR-71	TGAAAGACATGGGTAGTGA	5'	Diff	gp1	........(((...(((.(((((((((((.(..(((((((((.((.(.....))).)))...))))))..)))))))))))))))...)))	83	45.1	-32.6	10	6	6	38	0	37	5	6	19	7.66631	7.6131	10.8223	45.3411	0	19.3686	8.94875	4.49319	19.6367	middle
4	4	bma-miR-72_R-2_1ss11TC	AGGCAAGATGCTGGCATAGCT	21	Bm_v4_Chr2_contig_001	-	6335792	6335906	tcatgggacacgggacaAGGCAAGATGTTGGCATAGCTgaacatgataacgattaggctctagtttagagcctaatcaatttgcatagagcttcagcagtgccacattaggccat	1	bma-mir-72,	bma-mir-72	tcatgggacacgggacaAGGCAAGATGTTGGCATAGCTGAacatgataacgattaggctctagtttagagcctaatcaatttgcatagagcttcagcagtgccacattaggccat	bma-miR-72	AGGCAAGATGTTGGCATAGCTGA	5'	Diff	gp1	..................(((..((((.(((((..(((((..........((((((((((((...)))))))))))).....((.....)).)))))..)))))))))..)))..	95	45.2	-44.7	33	6	0	0	0	0	0	20	0	25.2988	7.6131	0	0	0	0	0	14.9773	0	middle
5	5	bma-miR-92_R+2_1ss10CT	TATTGCACTTGTCCCGGCCTGA	22	Bm_v4_Chr3_scaffold_001	-	7611351	7611455	catactgcactaatcagtcaggtcgagtcgtttgcactattcagacagaagttcatcatttggcgaTATTGCACTCGTCCCGGCCTGAgtgttagctgctattat	1	bma-mir-92,	bma-mir-92	catactgcactaatcagtcaggtcgagtcgtttgcactattcagacagaagttcatcatttggcgaTATTGCACTCGTCCCGGCCTgagtgttagctgctattat	bma-miR-92	TATTGCACTCGTCCCGGCCT	3'	Diff	gp1	......(((((((.((.((((((((...((..((((.((((....((((.........))))..)))).))))..))...)))))))).)))))).)))......	93	45.7	-31.8	7	0	0	0	5	0	0	0	0	5.36642	0	0	0	3.16227	0	0	0	0	low
6	6	bma-miR-281-3p	TGTCATGGAATTGCTCTCTTTA	22	Bm_v4_Chr1_scaffold_001	-	10207714	10207804	ggtgaacgcagacgacaaagagagccatctgttgacagtcatatattgcaacTGTCATGGAATTGCTCTCTTTAcatgcctgtgttctaag	1	bma-mir-281,	bma-mir-281	ggtgaacgcagacgacaAAGAGAGCCATCTGTTGACAGTcatatattgcaacTGTCATGGAATTGCTCTCTTTAcatgcctgtgttctaag	bma-miR-281-3p	TGTCATGGAATTGCTCTCTTTA	3'	Yes	gp1	...((((((((.((..(((((((((..((..(.((((((((.....))..)))))))..))...)))))))))...)).))))))))....	84	44	-34.5	832	492	395	526	1015	1087	448	817	539	637.837	624.274	712.466	627.616	641.941	569.019	801.808	611.823	557.061	middle
1	1	nlo-miR-2_R-3_1ss19TA	TATCACAGCCAGCTTTGAAG	20	Bm_v4_Chr3_scaffold_001	+	11934945	11935019	ctccgacacgtcaaagtggtcagtgatgtgtcgcaaaatgaaattcaTATCACAGCCAGCTTTGATGtgttgtgc	88	nlo-mir-2,ngi-mir-2,nlo-mir-2,nvi-mir-2c,nvi-mir-2c,pxy-mir-2b,pxy-mir-2b,tca-mir-2-1,tca-mir-2-1,tca-mir-2-3,tca-mir-2-3,tca-mir-2-2,tca-mir-2-2,aae-mir-2b,aae-mir-2c,aae-mir-2a,aga-mir-2-1,aga-mir-2-2,aga-mir-2b,ame-mir-2-1,ame-mir-2-3,ame-mir-2-2,bmo-mir-2a-2,bmo-mir-2a-1,cqu-mir-2,dan-mir-2a-1,dan-mir-2a-2,der-mir-2a-2,dme-mir-2a-2,dpe-mir-2a-2,dps-mir-2a-2,dse-mir-2a-3,dse-mir-2a-2,dsi-mir-2…	nlo-mir-2	catgcttttaccatcaaagctggtttgtcatagggcttcgacTATCACAGCCAGCTTTGATGAGCaaaattgtgtccg	nlo-miR-2	TATCACAGCCAGCTTTGATGAGC	3'	Diff	gp2a	...(((((((((((((((((..((((((((...(.....).....)))))))).)))).)))))))))))))...	69	45.3	-31.8	2512	1022	944	1621	1410	3683	782	2063	2289	1925.78	1296.76	1702.7	1934.16	891.76	1927.96	1399.58	1544.91	2365.7	middle
2	2	tca-miR-9b-3p_R-1	ATAAAGCTAGATTACCAAAGC	21	Bm_v4_Chr3_scaffold_001	-	8705912	8706002	caagtattgcaactttactttggttatctagctgtatgagtaagttactggcttcATAAAGCTAGGTTACCAAAGCtaagcacaatacaac	25	tca-mir-9b,tca-mir-9b,aae-mir-79,aga-mir-79,ame-mir-79,bmo-mir-79,cqu-mir-79,dan-mir-79,der-mir-79,dgr-mir-79,dme-mir-79,dmo-mir-79,dpe-mir-79,dps-mir-79,dse-mir-79,dvi-mir-79,dwi-mir-79-1,dwi-mir-79-2,dya-mir-79,hme-mir-79,mse-mir-79,tca-mir-9b,tca-mir-9b,bdo-mir-79,dqu-mir-79,	tca-mir-9b	ttgacgaccgtaagtttctttgtttttggttccaacaggtgggggccgattttgttaCTTTGGTAATTTAGCGTTTGTgattttatttgagtcATAAAGCTAGATTACCAAAGCAatgcggttggcattgcgtcgtggagattggagttggaataagaagacgttcatt	tca-miR-9b-3p	ATAAAGCTAGATTACCAAAGCA	3'	Diff	gp2a	...((((((...(((..(((((((.((((((((.(((((...(((.....)))))))).)))))))).)))))))..)))..))))))...	85	36.3	-33.2	5	0	0	0	5	10	0	7	0	3.83316	0	0	0	3.16227	5.23476	0	5.24206	0	low
3	3	nvi-miR-71_R+2_1ss1TA	AGAAAGACATGGGTAGTGAGA	21	Bm_v4_Chr3_scaffold_001	+	11931084	11931178	catgctgtgtgtcggtggTGAAAGACATGGGTAGTGAGAcgttagaatttcaaggtcgtatcactattctgtttttcgcctcgtatcacggcgac	23	nvi-mir-71,nvi-mir-71,tca-mir-71,tca-mir-71,aae-mir-71,ame-mir-71,bmo-mir-71,cqu-mir-71,mse-mir-71,nvi-mir-71,nvi-mir-71,tca-mir-71,tca-mir-71,pte-mir-71-1,pte-mir-71-2,isc-mir-71,tur-mir-71-2,tur-mir-71-1,tcf-mir-71,dpu-mir-71,dqu-mir-71,pca-mir-71,api-mir-71,	nvi-mir-71	gaaaatcaattggcgagattccgctTGAAAGACATGGGTAGTGAgatgcttacctcggattcgcgtctcactaccttgtctttcatgcggcgctcgcagcaa	nvi-miR-71	TGAAAGACATGGGTAGTGA	5'	Diff	gp2a	..(((((((...(((.(((((((((((.(..(((((((((.((.(.....))).)))...))))))..)))))))))))))))...)))))))..	91	47.4	-41.2	699	519	244	480	835	1146	314	673	566	535.875	658.533	440.105	572.73	528.099	599.904	561.982	503.986	584.966	middle
4	4	nlo-miR-92a_L+1R-2	TATTGCACTTGTCCCGGCCT	20	Bm_v4_Chr3_scaffold_001	-	7611307	7611405	actgcactaatcagtcaggtcgagtcgtttgcactattcagacagaagttcatcatttggcgaTATTGCACTCGTCCCGGCCTgagtgttagctgctat	36	nlo-mir-92a,nlo-mir-92a,nvi-mir-92a,nvi-mir-92a,tca-mir-92b,tca-mir-92b,aae-mir-92a,aae-mir-92b,aga-mir-92a,aga-mir-92b,ame-mir-92a,cqu-mir-92,dan-mir-92a,der-mir-92a,dse-mir-92a,dsi-mir-92a,dgr-mir-92a,dme-mir-92a,dmo-mir-92a,dpe-mir-92a,dps-mir-92a,dvi-mir-92a,dwi-mir-92a,dya-mir-92a,ngi-mir-92a,nlo-mir-92a,nlo-mir-92a,nvi-mir-92a,nvi-mir-92a,tca-mir-92b,tca-mir-92b,tcf-mir-92b,dqu-mir-92a-1,dq…	nlo-mir-92a	ttgcataaaagataggtcgagattggtggcaatgtttcgtaatggttttccctcaatATTGCACTTGTCCCGGCCTATcggaatgcactaatt	nlo-miR-92a	ATTGCACTTGTCCCGGCCTAT	3'	Diff	gp2a	...(((((((.((.((((((((...((..((((.((((....((((.........))))..)))).))))..))...)))))))).)))))).)))...	93	47.5	-31.8	662	610	248	738	1535	1946	346	1533	737	507.51	773.998	447.32	880.572	970.817	1018.68	619.254	1148.01	761.696	middle
5	5	nlo-miR-133	TTGGTCCCCTTCAACCAGCTGT	22	Bm_v4_Chr3_scaffold_001	+	9267206	9267296	gacggacatttacatacctggttgtagtcgaaccaaattgttatatttttaaaatcaaTTGGTCCCCTTCAACCAGCTATgtttctcctcc	40	nlo-mir-133,nvi-mir-133,ngi-mir-133,nlo-mir-133,nvi-mir-133,tca-mir-133,tca-mir-133,aae-mir-133,aga-mir-133,ame-mir-133,bmo-mir-133,cqu-mir-133,dan-mir-133,der-mir-133,dgr-mir-133,dme-mir-133,dmo-mir-133,dpe-mir-133,dps-mir-133,dse-mir-133,dsi-mir-133,dvi-mir-133,dwi-mir-133,dya-mir-133,hme-mir-133,mse-mir-133,nlo-mir-133,nvi-mir-133,ngi-mir-133,nlo-mir-133,nvi-mir-133,tca-mir-133,tca-mir-133,isc…	nlo-mir-133	taatgttaagcttagctggttgaacacgggtcaaatataacgcacgattgacgcatTTGGTCCCCTTCAACCAGCTGTagttgacatta	nlo-miR-133	TTGGTCCCCTTCAACCAGCTGT	3'	Yes	gp2a	((.(((.....(((((.(((((((.((..((.((((.(((...............)))))))))..)).))))))).)))))...))))).	90	38.5	-24.2	12	5	0	8	12	21	5	12	14	9.19958	6.34425	0	9.5455	7.58945	10.993	8.94875	8.98638	14.4691	middle
6	6	aae-miR-281-3p_R+1	TGTCATGGAATTGCTCTCTTTAT	23	Bm_v4_Chr1_scaffold_001	-	10207691	10207753	gacaaagagagccatctgttgacagtcatatattgcaacTGTCATGGAATTGCTCTCTTTACa	4	aae-mir-281,aga-mir-281,cqu-mir-281-1,cqu-mir-281-2,	aae-mir-281	tggtttcgaatatgaaaataAAGAGAGCTATCCGTCGACagtagggatatgattcacTGTCATGGAATTGCTCTCTTTAtgtacaattcgatattca	aae-miR-281-3p	TGTCATGGAATTGCTCTCTTTA	3'	Diff	gp2a	...(((((((((..((..(.((((((((.....))..)))))))..))...)))))))))...	57	39.7	-22.7	136	56	78	54	100	115	74	68	64	104.262	71.0556	140.689	64.4321	63.2454	60.1998	132.442	50.9228	66.1445	middle
1	1	nlo-miR-7_R+1	TGGAAGACTAGTGATTTTGTTGTT	24	Bm_v4_Chr3_scaffold_001	-	8053736	8053820	aaagctgaccaggTGGAAGACTTGTGATTTTGTTGTTtatacattttcagcaacagcaaatccgagctctccacccggaggcatg	45	nlo-mir-7,nlo-mir-7,nvi-mir-7,nvi-mir-7,pxy-mir-7b,pxy-mir-7b,tca-mir-7,tca-mir-7,aae-mir-7,aga-mir-7,ame-mir-7,bmo-mir-7,cqu-mir-7,dan-mir-7,der-mir-7,dgr-mir-7,dme-mir-7,dse-mir-7,dsi-mir-7,dmo-mir-7,dpe-mir-7,dps-mir-7,dvi-mir-7,dwi-mir-7,dya-mir-7,hme-mir-7,mse-mir-7,nlo-mir-7,nlo-mir-7,nvi-mir-7,nvi-mir-7,pxy-mir-7b,pxy-mir-7b,tca-mir-7,tca-mir-7,isc-mir-7,tur-mir-7,tcf-mir-7,dpu-mir-7,sfr-m…	nlo-mir-7	gagcgtcgttgtaTGGAAGACTAGTGATTTTGTTGTtctacttaagatgtaacaaggaatcactaatcatcctacaaagacgctcg	nlo-miR-7	TGGAAGACTAGTGATTTTGTTGT	5'	Diff	gp2b	...(((..((.(((((.(((((((.((((((((((((...........)))))))..))))))))).)))))))).)).)))...	79	45.9	-30.4	5880	3936	2766	3039	6567	7275	3377	4372	3243	4507.79	4994.19	4989.06	3626.1	4153.33	3808.29	6043.99	3274.04	3351.67	high
2	2	nvi-miR-14_R-1	TCAGTCTTTTTCTCTCTCCT	20	Bm_v4_Chr1_scaffold_001	-	13500196	13500290	TCAGTCTTTTTCTATCTCCTtctgccaattaatgattaagagggtaaggattagcaatcctgtaaaaataaatcactaaatttatagaaaagaaa	33	nvi-mir-14,nvi-mir-14,tca-mir-14,tca-mir-14,aae-mir-14,aga-mir-14,ame-mir-14,bmo-mir-14,cqu-mir-14,dan-mir-14,der-mir-14,dme-mir-14,dse-mir-14,dsi-mir-14,dya-mir-14,dgr-mir-14,dvi-mir-14,dmo-mir-14,dpe-mir-14,dps-mir-14,dwi-mir-14,hme-mir-14,mse-mir-14,ngi-mir-14,nvi-mir-14,nvi-mir-14,tca-mir-14,tca-mir-14,sfr-mir-14,bdo-mir-14,dqu-mir-14,pca-mir-14,api-mir-14,	nvi-mir-14	ctttttattcgctcggtcagtgggggtgagaaactggcttggctatgtactccccattgtggacagTCAGTCTTTTTCTCTCTCCTAttggcccggcgagaat	nvi-miR-14	TCAGTCTTTTTCTCTCTCCTA	5'	Diff	gp2b	......(((((((((..((((((...............))))))..((((((...))))))......................)))))))))...	86	28.4	-16	521	534.5	164	573	1035.5	1316.5	220	1230	645	399.415	678.2	295.809	683.696	654.906	689.156	393.745	921.104	666.613	middle
3	3	nvi-miR-14_R-2	TCAGTCTTTTTCTCTCTCC	19	Bm_v4_Chr2_contig_001	+	5166397	5166498	gcagaaaagaaatatgaccgattagcatctttattactcttattttttgtttcaattgcaatatttatttatactttatcTCAGTCTTTTTCTCTCTCAcat	33	nvi-mir-14,nvi-mir-14,tca-mir-14,tca-mir-14,aae-mir-14,aga-mir-14,ame-mir-14,bmo-mir-14,cqu-mir-14,dan-mir-14,der-mir-14,dme-mir-14,dse-mir-14,dsi-mir-14,dya-mir-14,dgr-mir-14,dvi-mir-14,dmo-mir-14,dpe-mir-14,dps-mir-14,dwi-mir-14,hme-mir-14,mse-mir-14,ngi-mir-14,nvi-mir-14,nvi-mir-14,tca-mir-14,tca-mir-14,sfr-mir-14,bdo-mir-14,dqu-mir-14,pca-mir-14,api-mir-14,	nvi-mir-14	ctttttattcgctcggtcagtgggggtgagaaactggcttggctatgtactccccattgtggacagTCAGTCTTTTTCTCTCTCCTAttggcccggcgagaat	nvi-miR-14	TCAGTCTTTTTCTCTCTCCTA	3'	Diff	gp2b	..(((..(((((...(((.((...(((........((...........))......))).(((......)))........)).)))..))))).))).....	95	26.5	-7	103	34.5	34	34	13.5	111.5	12	24	68	78.963	43.7753	61.3262	40.5684	8.53813	58.3676	21.477	17.9728	70.2786	middle
4	4	hpo-miR-34-5p_R-1	TGGCAGTGTGGTTAGCTGGTT	21	Bm_v4_ChrX_scaffold_001	+	4021891	4021965	tttaccgggTGGCAGTGTGGTTAGCTGGTTgtcagcatatcggacaacggctatcatcactgccgtcctggtttt	51	hpo-mir-34,nlo-mir-34,ngi-mir-34,nlo-mir-34,nvi-mir-34,nvi-mir-34,tca-mir-34,tca-mir-34,asu-mir-34,bma-mir-34,cbn-mir-34,cbr-mir-34,cel-mir-34,crm-mir-34,prd-mir-34,str-mir-34a,str-mir-34c,str-mir-34b,aae-mir-34,aga-mir-34,bmo-mir-34,dan-mir-34,der-mir-34,dgr-mir-34,dme-mir-34,dmo-mir-34,dpe-mir-34,dps-mir-34,dse-mir-34,dsi-mir-34,dya-mir-34,dvi-mir-34,dwi-mir-34,hme-mir-34-1,hme-mir-34-2,mse-mir…	hpo-mir-34	TGGCAGTGTGGTTAGCTGGTTGcagccggtgacaACGGCTATCAACACTGCCGTCC	hpo-miR-34-5p	TGGCAGTGTGGTTAGCTGGTTG	5'	Diff	gp2b	...((((((((((((((((((.(((((.(((((.........)))))))))))))).)))))))).))))))...	69	52	-38.5	4553	2885	1726	3012	4575	6332	1734	4066	3463	3490.47	3660.63	3113.2	3593.88	2893.48	3314.65	3103.43	3044.89	3579.04	middle
5	5	hpo-miR-100-5p_R-4	AACCCGTAGATCCGAACTT	19	Bm_v4_ChrX_scaffold_001	-	19861553	19861580	cgaggaatcAACCCGTAGTTCCGAACTT	26	hpo-mir-100,nvi-mir-100,nvi-mir-100,tca-mir-100,tca-mir-100,asu-mir-100a-1,asu-mir-100a-2,bma-mir-100b,prd-mir-100,aae-mir-100,aga-mir-100,ame-mir-100,bmo-mir-100,cqu-mir-100,mse-mir-100,nvi-mir-100,nvi-mir-100,tca-mir-100,tca-mir-100,pte-mir-100b,isc-mir-100,tcf-mir-100,dpu-mir-100,dqu-mir-100,pca-mir-100,sko-mir-100,	hpo-mir-100	AACCCGTAGATCCGAACTTGTGTtcatcattgtgctacACAGGCTCGGCTACTGGTAGA	hpo-miR-100-5p	AACCCGTAGATCCGAACTTGTGT	3'	Diff	gp2b	...(((((.........)))))......	19	50	-3.5	9	0	0	0	0	0	0	8	0	6.89968	0	0	0	0	0	0	5.99092	0	low
6	6	pxy-mir-6497-p5_1ss7AG_1	CTTCGGGATAAGGATTGGC	19	Bm_029	+	16356	16403	tccgtaaCTTCGGGATAAGGATTGGCtctaaggactgggccggtcggg	5	pxy-mir-6497,pxy-mir-6497,bmo-mir-6497,pxy-mir-6497,pxy-mir-6497,	pxy-mir-6497	cttcggaataaggattggctctgaggaccggggcgtgtcGGGTTTGGAGGGGAAGCGGATgcggccggtgccgggcctggtcgatgcccgttcacgcgggcggactctgggcccgcgctccggcgttccgcggatcctcctagccgtaaggccgtgtcggtttcgtctcgtgc	pxy-mir-6497-p5	cttcggaataaggattggc	5'	New	gp2b	((((......)))).....((..(((((........)))))..))...	26	58.3	-16	62.5	33	10	24	75.5	63.5	2.5	48	16	47.9145	41.872	18.0371	28.6365	47.7503	33.2407	4.47438	35.9455	16.5361	middle
7	6	pxy-mir-6497-p5_1ss7AG_1	CTTCGGGATAAGGATTGGC	19	Bm_029	+	24248	24295	tccgtaaCTTCGGGATAAGGATTGGCtctaaggactgggccggtcggg	5	pxy-mir-6497,pxy-mir-6497,bmo-mir-6497,pxy-mir-6497,pxy-mir-6497,	pxy-mir-6497	cttcggaataaggattggctctgaggaccggggcgtgtcGGGTTTGGAGGGGAAGCGGATgcggccggtgccgggcctggtcgatgcccgttcacgcgggcggactctgggcccgcgctccggcgttccgcggatcctcctagccgtaaggccgtgtcggtttcgtctcgtgc	pxy-mir-6497-p5	cttcggaataaggattggc	5'	New	gp2b	((((......)))).....((..(((((........)))))..))...	26	58.3	-16	62.5	33	10	24	75.5	63.5	2.5	48	16	47.9145	41.872	18.0371	28.6365	47.7503	33.2407	4.47438	35.9455	16.5361	middle
8	7	bmo-mir-6497-p5_1ss9AG	AACTTCGGGATAAGGATTGGC	21	Bm_029	+	31944	31990	ccgtAACTTCGGGATAAGGATTGGCtctaaggactgggccggtcggg	5	pxy-mir-6497,pxy-mir-6497,bmo-mir-6497,pxy-mir-6497,pxy-mir-6497,	bmo-mir-6497	ggatccgtaacttcggaataaggattgGCTCTGAGGACCGGGGCGTGTCgggtttggacgggaagcgGATGCGGCCGGTGCCGGGTCTggtcgatgttcgtgcgttatgttcg	bmo-mir-6497-p5	aacttcggaataaggattgGC	5'	New	gp2b	(((......)))......((..(((((........)))))..))...	26	59.6	-15.5	17	7.5	0	2.5	21.5	23.5	0	7	5	13.0327	9.51637	0	2.98297	13.5978	12.3017	0	5.24206	5.16754	middle
9	8	pxy-mir-6497-p5_1ss7AG_2	CTTCGGGATAAGGATTGGCTCT	22	Bm_029	+	40799	40845	ccgtaaCTTCGGGATAAGGATTGGCTCTaaggactgggccggtcggg	5	pxy-mir-6497,pxy-mir-6497,bmo-mir-6497,pxy-mir-6497,pxy-mir-6497,	pxy-mir-6497	cttcggaataaggattggctctgaggaccggggcgtgtcGGGTTTGGAGGGGAAGCGGATgcggccggtgccgggcctggtcgatgcccgttcacgcgggcggactctgggcccgcgctccggcgttccgcggatcctcctagccgtaaggccgtgtcggtttcgtctcgtgc	pxy-mir-6497-p5	cttcggaataaggattggctct	5'	New	gp2b	(((......)))......((..(((((........)))))..))...	26	59.6	-15.5	62.5	33	10	24	75.5	63.5	2.5	48	16	47.9145	41.872	18.0371	28.6365	47.7503	33.2407	4.47438	35.9455	16.5361	middle
10	9	pxy-mir-6497-p5_1ss3AG	GGGATAAGGATTGGCTCTGA	20	Bm_v4_Chr2_contig_001	-	7538050	7538086	GGGATAAGGATTGGCTCTAAggactgggccggtcggg	5	pxy-mir-6497,pxy-mir-6497,bmo-mir-6497,pxy-mir-6497,pxy-mir-6497,	pxy-mir-6497	cttcggaataaggattggctctgaggaccggggcgtgtcGGGTTTGGAGGGGAAGCGGATgcggccggtgccgggcctggtcgatgcccgttcacgcgggcggactctgggcccgcgctccggcgttccgcggatcctcctagccgtaaggccgtgtcggtttcgtctcgtgc	pxy-mir-6497-p5	ggaataaggattggctctga	5'	New	gp2b	........((..(((((........)))))..))...	26	62.2	-12.4	0	0	0	2.5	0	3.5	0	0	0	0	0	0	2.98297	0	1.83217	0	0	0	low
11	9	pxy-mir-6497-p5_1ss3AG	GGGATAAGGATTGGCTCTGA	20	Bm_v4_Chr2_contig_001	-	7545985	7546021	GGGATAAGGATTGGCTCTAAggactgggccggtcggg	5	pxy-mir-6497,pxy-mir-6497,bmo-mir-6497,pxy-mir-6497,pxy-mir-6497,	pxy-mir-6497	cttcggaataaggattggctctgaggaccggggcgtgtcGGGTTTGGAGGGGAAGCGGATgcggccggtgccgggcctggtcgatgcccgttcacgcgggcggactctgggcccgcgctccggcgttccgcggatcctcctagccgtaaggccgtgtcggtttcgtctcgtgc	pxy-mir-6497-p5	ggaataaggattggctctga	5'	New	gp2b	........((..(((((........)))))..))...	26	62.2	-12.4	0	0	0	2.5	0	3.5	0	0	0	0	0	0	2.98297	0	1.83217	0	0	0	low
12	10	hpo-let-7-5p	TGAGGTAGTAGGTTGTATAGTT	22	Bm_v4_ChrX_scaffold_001	+	10479896	10480014	aacgaccctgaatgatagcttgctcgaTGAGGTAGTAGGTTGTATAGTTatgagttgtaccataatcggagaaactgtccagcctgctagcttgccgtgcgggtctatcatccgtcccc	47	hpo-let-7,nvi-let-7,nvi-let-7,tca-let-7,tca-let-7,asu-let-7,bma-let-7,cbn-let-7,cbr-let-7,cel-let-7,crm-let-7,ppc-let-7,prd-let-7,aae-let-7,aga-let-7,ame-let-7,bmo-let-7,cqu-let-7,dan-let-7,der-let-7,dme-let-7,dse-let-7,dsi-let-7,dya-let-7,dgr-let-7-2,dgr-let-7-1,dmo-let-7,dpe-let-7-1,dpe-let-7-2,dps-let-7,dvi-let-7,dwi-let-7,hme-let-7,mse-let-7a,ngi-let-7,nvi-let-7,nvi-let-7,tca-let-7,tca-let-7,…	hpo-let-7	TGAGGTAGTAGGTTGTATAGTTcagcgtggcatcatcaggtgaaaCTATTACAACTTGCTAGCTTGC	hpo-let-7-5p	TGAGGTAGTAGGTTGTATAGTT	5'	Yes	gp2b	...(((...(.((((((((..((.((..(((.((((((((((.(((((((((........)))).........))))).)))))))))).)))..)).))..).)))))))).)))...	113	49.6	-41.8	1316	414	0	11	769	9	7	421	7	1008.89	525.304	0	13.1251	486.357	4.71129	12.5283	315.272	7.23456	middle
1	1	asu-miR-1-3p_R+1	TGGAATGTAAAGAAGTATGTAT	22						8	asu-mir-1,cbr-mir-1,cel-mir-1,crm-mir-1,hco-mir-1,ppc-mir-1,prd-mir-1,sko-mir-1,	asu-mir-1	ttctgttgcatCGTACTTCTTTACATCGCCATActggtatttcaaagagctaTGGAATGTAAAGAAGTATGTAgttactgaa	asu-miR-1-3p	TGGAATGTAAAGAAGTATGTA	3'	Diff	gp3	(((.((..(..(((((((((((((((..(((((((............)).))))).)))))))))))))))..)..)).)))	82	35.4	-25.4	10	0	0	0	5	0	0	0	0	7.66631	0	0	0	3.16227	0	0	0	0	low
2	2	nlo-miR-2_L-2R+1	TCACAGCCAGCTTTGATGAGCA	22						158	nlo-mir-2,ngi-mir-2,nlo-mir-2,nlo-mir-13a,nlo-mir-13a,nvi-mir-2c,nvi-mir-2c,nvi-mir-13a,nvi-mir-13a,pxy-mir-2b,pxy-mir-2b,tca-mir-2-3,tca-mir-2-3,tca-mir-2-1,tca-mir-2-1,tca-mir-2-2,tca-mir-2-2,tca-mir-13b,tca-mir-13b,aae-mir-2c,aae-mir-2b,aae-mir-2a,aae-mir-13,aga-mir-2-2,aga-mir-2-1,aga-mir-2b,aga-mir-2c,aga-mir-13b,ame-mir-2-3,ame-mir-2-1,ame-mir-2-2,ame-mir-13a,bmo-mir-2a-1,bmo-mir-2a-2,cqu-m…	nlo-mir-2	catgcttttaccatcaaagctggtttgtcatagggcttcgacTATCACAGCCAGCTTTGATGAGCaaaattgtgtccg	nlo-miR-2	TATCACAGCCAGCTTTGATGAGC	3'	Diff	gp3	..((((.....((((((((((((((.((.((((........)))).))))))))))))))))))))............	64	44.9	-29.1	9456	5298.5	4582.5	6288.5	11509.5	18500.5	4529.5	12502.5	7903	7249.27	6723	8265.5	7503.36	7279.23	9684.57	8106.67	9362.69	8167.82	high
3	3	nlo-miR-7_R+1_1ss1TN	NGGAAGACTAGTGATTTTGTTGTT	24						39	nlo-mir-7,nlo-mir-7,nvi-mir-7,nvi-mir-7,tca-mir-7,tca-mir-7,aae-mir-7,aga-mir-7,ame-mir-7,bmo-mir-7,cqu-mir-7,dan-mir-7,der-mir-7,dgr-mir-7,dme-mir-7,dse-mir-7,dsi-mir-7,dmo-mir-7,dpe-mir-7,dps-mir-7,dvi-mir-7,dwi-mir-7,dya-mir-7,hme-mir-7,mse-mir-7,nvi-mir-7,nvi-mir-7,tca-mir-7,tca-mir-7,isc-mir-7,tur-mir-7,tcf-mir-7,dpu-mir-7,sfr-mir-7,bdo-mir-7,dqu-mir-7,pca-mir-7,api-mir-7,sko-mir-7,	nlo-mir-7	gagcgtcgttgtaTGGAAGACTAGTGATTTTGTTGTtctacttaagatgtaacaaggaatcactaatcatcctacaaagacgctcg	nlo-miR-7	TGGAAGACTAGTGATTTTGTTGT	5'	Diff	gp3	(((((((.(((((.(((.((.(((((((((((((..(((.....)))...))))..))))))))).)).)))))))).))))))).	85	39.5	-36.8	116.5	42.5	62	76	73.5	168	74.5	35.5	78.5	89.3126	53.9261	111.83	90.6822	46.4854	87.944	133.336	26.5847	81.1304	middle
4	4	tca-miR-7-5p_R-1_1ss1TN	NGGAAGACTAGTGATTTTGTTGTT	24						10	tca-mir-7,tca-mir-7,pxy-mir-7b,pxy-mir-7b,bmo-mir-7,pxy-mir-7b,pxy-mir-7b,sfr-mir-7,dqu-mir-7,pca-mir-7,	tca-mir-7	tggtgttgtgTGGAAGACTAGTGATTTTGTTGTTCtaatttttacgtaaCAAGGAATCACTAATCATCCCACaaagcc	tca-miR-7-5p	TGGAAGACTAGTGATTTTGTTGTTC	5'	Diff	gp3	.((..(((((.(((.((.((((((((((((((..............)))))..))))))))).)).))))))))..))	77	37.2	-25.2	116.5	42.5	62	76	73.5	168	74.5	35.5	78.5	89.3126	53.9261	111.83	90.6822	46.4854	87.944	133.336	26.5847	81.1304	middle
5	5	tca-miR-8-5p	CATCTTACCGGGCAGCATTAGA	22						38	tca-mir-8,tca-mir-8,nlo-mir-8,nvi-mir-8,nlo-mir-8,nvi-mir-8,hco-mir-236,aae-mir-8,aga-mir-8,ame-mir-8,bmo-mir-8,cqu-mir-8,dan-mir-8,der-mir-8,dme-mir-8,dsi-mir-8,dya-mir-8,dgr-mir-8,dvi-mir-8,dmo-mir-8,dpe-mir-8,dps-mir-8,dse-mir-8,dwi-mir-8,hme-mir-8,lmi-mir-8,mse-mir-8,nlo-mir-8,nvi-mir-8,nlo-mir-8,nvi-mir-8,pte-mir-8,isc-mir-8,tcf-mir-8,dpu-mir-8,bdo-mir-8,dqu-mir-8,pca-mir-8,	tca-mir-8	actgttaaCATCTTACCGGGCAGCATTAGAttacattttatacttcTAATACTGTCAGGTAAAGATGTCctcc	tca-miR-8-5p	CATCTTACCGGGCAGCATTAGA	5'	Yes	gp3	.......((((((((((.(((((.((((((..............)))))).))))).))).))))))).....	61	37	-22.7	1555	1083	651	1074	2142	2396	732	1733	1188	1192.11	1374.16	1174.22	1281.48	1354.72	1254.25	1310.1	1297.78	1227.81	middle
5	6	tca-miR-8-3p	TAATACTGTCAGGTAAAGATGTC	23						38	tca-mir-8,tca-mir-8,nlo-mir-8,nvi-mir-8,nlo-mir-8,nvi-mir-8,hco-mir-236,aae-mir-8,aga-mir-8,ame-mir-8,bmo-mir-8,cqu-mir-8,dan-mir-8,der-mir-8,dme-mir-8,dsi-mir-8,dya-mir-8,dgr-mir-8,dvi-mir-8,dmo-mir-8,dpe-mir-8,dps-mir-8,dse-mir-8,dwi-mir-8,hme-mir-8,lmi-mir-8,mse-mir-8,nlo-mir-8,nvi-mir-8,nlo-mir-8,nvi-mir-8,pte-mir-8,isc-mir-8,tcf-mir-8,dpu-mir-8,bdo-mir-8,dqu-mir-8,pca-mir-8,	tca-mir-8	actgttaaCATCTTACCGGGCAGCATTAGAttacattttatacttcTAATACTGTCAGGTAAAGATGTCctcc	tca-miR-8-3p	TAATACTGTCAGGTAAAGATGTC	3'	Yes	gp3	.......((((((((((.(((((.((((((..............)))))).))))).))).))))))).....	61	37	-22.7	4480.5	3143	2158	3301.5	6319	6663	2673	4819	2832	3434.89	3987.99	3892.41	3939.31	3996.48	3487.92	4784	3608.78	2926.9	middle
6	7	aae-miR-9c-5p	TCTTTGGTATTCTAGCTGTAGA	22						19	aae-mir-9c,aae-mir-9a-2,aae-mir-9a-1,aga-mir-9c,aga-mir-9a,cqu-mir-9,dan-mir-9c,dme-mir-9c,dse-mir-9c,der-mir-9c,dya-mir-9c,dgr-mir-9c,dmo-mir-9c,dpe-mir-9c,dps-mir-9c,dvi-mir-9c,dwi-mir-9c-1,dwi-mir-9c-2,bdo-mir-9c,	aae-mir-9c	ctgaaTCTTTGGTATTCTAGCTGTAGAatgttgagctttgtgatatggtatcttcTAAAGCTTTAGTACCAGAGGTCcaactg	aae-miR-9c-5p	TCTTTGGTATTCTAGCTGTAGA	5'	Yes	gp3	.((.((((((((((((..((((.(((((....(((((.........))).))))))).))))..)))))))))))).))....	78	38.6	-24.4	153	79	54	92	154	190	71	107	102	117.295	100.239	97.4004	109.773	97.3979	99.4605	127.072	80.1286	105.418	middle
6	8	aae-miR-9c-3p	TAAAGCTTTAGTACCAGAGGTC	22						19	aae-mir-9c,aae-mir-9a-2,aae-mir-9a-1,aga-mir-9c,aga-mir-9a,cqu-mir-9,dan-mir-9c,dme-mir-9c,dse-mir-9c,der-mir-9c,dya-mir-9c,dgr-mir-9c,dmo-mir-9c,dpe-mir-9c,dps-mir-9c,dvi-mir-9c,dwi-mir-9c-1,dwi-mir-9c-2,bdo-mir-9c,	aae-mir-9c	ctgaaTCTTTGGTATTCTAGCTGTAGAatgttgagctttgtgatatggtatcttcTAAAGCTTTAGTACCAGAGGTCcaactg	aae-miR-9c-3p	TAAAGCTTTAGTACCAGAGGTC	3'	Yes	gp3	.((.((((((((((((..((((.(((((....(((((.........))).))))))).))))..)))))))))))).))....	78	38.6	-24.4	1306	997	568	1014	2402	2399	668	1932	1041	1001.22	1265.04	1024.51	1209.89	1519.15	1255.82	1195.55	1446.81	1075.88	middle
7	9	aae-miR-9b_R-1	TCTTTGGTGATTTTAGCTGTATG	23						14	aae-mir-9b,aga-mir-9b,dan-mir-9b,der-mir-9b,dme-mir-9b,dmo-mir-9b,dpe-mir-9b,dps-mir-9b,dse-mir-9b,dvi-mir-9b,dwi-mir-9b-2,dwi-mir-9b-1,dya-mir-9b,bdo-mir-9b,	aae-mir-9b	tcacgtttattggaTCTTTGGTGATTTTAGCTGTATGCtgatacgtttctgattgcatatagctttatcaccaaaaacctaatgaatggtga	aae-miR-9b	TCTTTGGTGATTTTAGCTGTATGC	5'	Diff	gp3	(((((((((((((...(((((((((...((((((((((................))))))))))..)))))))))...)))))))))).)))	92	34.8	-36.4	1254	565	537	469	946	1150	523	605	605	961.356	716.9	968.593	559.605	598.302	601.998	936.039	453.063	625.272	middle
7	10	dme-miR-9b-3p_2ss3GT12TC	TATAGCTTTATCACCAAAAACC	22						14	aae-mir-9b,aga-mir-9b,dan-mir-9b,der-mir-9b,dme-mir-9b,dmo-mir-9b,dpe-mir-9b,dps-mir-9b,dse-mir-9b,dvi-mir-9b,dwi-mir-9b-2,dwi-mir-9b-1,dya-mir-9b,bdo-mir-9b,	dme-mir-9b	tgcatattatttgcTCTTTGGTGATTTTAGCTGTATGgtgtttatgtatattccaTAGAGCTTTATTACCAAAAACCaaatggtttctgca	dme-miR-9b-3p	TAGAGCTTTATTACCAAAAACC	3'	Diff	gp3	(((((((((((((...(((((((((...((((((((((................))))))))))..)))))))))...)))))))))).)))	92	34.8	-36.4	30	22	28	20	51	40	35	39	10	22.9989	27.9147	50.5039	23.8637	32.2552	20.939	62.6413	29.2057	10.3351	middle
8	11	nlo-miR-10_L+1_1ss12TA	TACCCTGTAGAACCGAATTTGT	22						41	nlo-mir-10,nvi-mir-10,nlo-mir-10,nvi-mir-10,pxy-mir-10,pxy-mir-10,tca-mir-10,tca-mir-10,aae-mir-10,aga-mir-10,ame-mir-10,bmo-mir-10,cqu-mir-10,dan-mir-10,dya-mir-10,der-mir-10,dgr-mir-10,dme-mir-10,dse-mir-10,dsi-mir-10,dmo-mir-10,dpe-mir-10,dps-mir-10,dvi-mir-10,dwi-mir-10,hme-mir-10,sfr-mir-10,lmi-mir-10,pxy-mir-10,pxy-mir-10,tca-mir-10,tca-mir-10,pte-mir-10,isc-mir-10,tur-mir-10,tcf-mir-10,dpu…	nlo-mir-10	cccagttaatgctctacatctACCCTGTAGATCCGAATTTGTttgaagtcaggcgacaaattcggttctagagaggtttgtgtggtgcatacaatgctac	nlo-miR-10	ACCCTGTAGATCCGAATTTGT	5'	Diff	gp3	...(((..((((.((((((..(((((.((((.(((((((((((((....))...))))))))))).)))).)).)))..)))))).)))).....)))..	95	44	-38.8	88	23.5	0	0	56	0	0	31	0	67.4636	29.818	0	0	35.4174	0	0	23.2148	0	middle
9	12	pxy-miR-10-5p_1ss12TA	TACCCTGTAGAACCGAATTTGT	22						18	pxy-mir-10,pxy-mir-10,tca-mir-10,tca-mir-10,bmo-mir-10,cqu-mir-10,dme-mir-10,dse-mir-10,dsi-mir-10,dvi-mir-10,lmi-mir-10,mse-mir-10a,tca-mir-10,tca-mir-10,pte-mir-10,tur-mir-10,tcf-mir-10,dqu-mir-10,	pxy-mir-10	tagcatcaaatattagtgccctacatcTACCCTGTAGATCCGAATTTGTttgaagtgaggcgacAAATTCGGTTCTAGAGAGGTTTgtgtggtgcacg	pxy-miR-10-5p	TACCCTGTAGATCCGAATTTGT	5'	Diff	gp3	...............((((.((((((..(((((.((((.(((((((((((...........))))))))))).)))).)).)))..)))))).)))).	82	43.9	-39.4	88	23.5	0	0	56	0	0	31	0	67.4636	29.818	0	0	35.4174	0	0	23.2148	0	middle
10	13	aae-miR-11-5p_L+2	CGAGAACTCCGGCTGTGACCTGTG	24						16	aae-mir-11,aga-mir-11,cqu-mir-11,dan-mir-11,der-mir-11,dgr-mir-11,dme-mir-11,dse-mir-11,dsi-mir-11,dmo-mir-11,dpe-mir-11,dps-mir-11,dvi-mir-11,dwi-mir-11,dya-mir-11,bdo-mir-11,	aae-mir-11	aacattgatgcgagtagtgccgcgcgAGAACTCCGGCTGTGACCTGTGtacactttatccaaatcaCATCACAGTCTGAGTTCTTGCTtggaggctcgtcgatcaactaatgga	aae-miR-11-5p	AGAACTCCGGCTGTGACCTGTG	5'	Diff	gp3	....(((((((((((....((..((((((((((.((((((((..((((................)))))))))))).))))))))))..))..))))))..)))))........	102	49.1	-45.2	848	860	391	677	2130	1814	538	1129	627	650.103	1091.21	705.251	807.788	1347.13	949.586	962.886	845.469	648.01	middle
10	14	aae-miR-11-3p	CATCACAGTCTGAGTTCTTGCT	22						16	aae-mir-11,aga-mir-11,cqu-mir-11,dan-mir-11,der-mir-11,dgr-mir-11,dme-mir-11,dse-mir-11,dsi-mir-11,dmo-mir-11,dpe-mir-11,dps-mir-11,dvi-mir-11,dwi-mir-11,dya-mir-11,bdo-mir-11,	aae-mir-11	aacattgatgcgagtagtgccgcgcgAGAACTCCGGCTGTGACCTGTGtacactttatccaaatcaCATCACAGTCTGAGTTCTTGCTtggaggctcgtcgatcaactaatgga	aae-miR-11-3p	CATCACAGTCTGAGTTCTTGCT	3'	Yes	gp3	....(((((((((((....((..((((((((((.((((((((..((((................)))))))))))).))))))))))..))..))))))..)))))........	102	49.1	-45.2	20162	17582	8501	18139	37661	39652	10851	27917	15892	15456.8	22308.9	15333.3	21643.2	23818.9	20756.9	19420.6	20906.1	16424.5	high
11	15	nlo-miR-12	TGAGTATTACATCAGGTACTGGT	23						32	nlo-mir-12,nlo-mir-12,nvi-mir-12,nvi-mir-12,tca-mir-12,tca-mir-12,aae-mir-12,aga-mir-12,ame-mir-12,cqu-mir-12,dan-mir-12,der-mir-12,dgr-mir-12,dme-mir-12,dmo-mir-12,dpe-mir-12,dps-mir-12,dse-mir-12,dsi-mir-12,dvi-mir-12,dwi-mir-12,hme-mir-12,nvi-mir-12,nvi-mir-12,tca-mir-12,tca-mir-12,isc-mir-12,tur-mir-12a,tcf-mir-12,dpu-mir-12,bdo-mir-12,pca-mir-12,	nlo-mir-12	gggtgTGAGTATTACATCAGGTACTGGTgtctttttttcagcgaccagtacttgtgttatactt	nlo-miR-12	TGAGTATTACATCAGGTACTGGT	5'	Yes	gp3	......((((((.(((.(((((((((((((..........)).)))))))))))))).))))))	58	40.6	-23.3	1936	1392	848	1300	3159	3039	993	2189	1256	1484.2	1766.24	1529.55	1551.14	1997.92	1590.84	1777.22	1639.27	1298.09	middle
12	16	tca-miR-14-3p	TCAGTCTTTTTCTCTCTCCTAT	22						31	tca-mir-14,tca-mir-14,nvi-mir-14,nvi-mir-14,aae-mir-14,aga-mir-14,ame-mir-14,bmo-mir-14,cqu-mir-14,dan-mir-14,der-mir-14,dme-mir-14,dse-mir-14,dsi-mir-14,dya-mir-14,dgr-mir-14,dvi-mir-14,dmo-mir-14,dpe-mir-14,dps-mir-14,dwi-mir-14,hme-mir-14,mse-mir-14,ngi-mir-14,nvi-mir-14,nvi-mir-14,sfr-mir-14,bdo-mir-14,dqu-mir-14,pca-mir-14,api-mir-14,	tca-mir-14	gactccaatgggtgaacAGGGGAGCGGATTGGACTTACTttttttcaaacagTCAGTCTTTTTCTCTCTCCTATtaatccattcgat	tca-miR-14-3p	TCAGTCTTTTTCTCTCTCCTAT	3'	Yes	gp3	...((.(((((((.((.(((((((.(((..(((((.(((.(((...))).))).)))))..))).))))))).)).))))))).)).	83	41.4	-30.2	81142	32810	31489	31849	62826	72156	28310	54355	42424	62206	41630.9	56797.1	38001.8	39734.6	37771.9	50667.8	40704.6	43845.6	high
13	17	sko-miR-29b-3p_R+1	TAGCACCATTTGAAATCAGTGTT	23						12	sko-mir-29b,nvi-mir-29b,nvi-mir-29b,aae-mir-285,aga-mir-285,ame-mir-29b,cqu-mir-285,ngi-mir-29b,nvi-mir-29b,nvi-mir-29b,dqu-mir-29,pca-mir-29,	sko-mir-29b	tgaactctctgaccttaggaaCCTGATTTCAAACGGTGGATAGAttccatagcaacagtcTAGCACCATTTGAAATCAGTGTtcctagttcaagaa	sko-miR-29b-3p	TAGCACCATTTGAAATCAGTGT	3'	Diff	gp3	.....(((.(((.(.((((((((((((((((((.((((..((((((..........)))))).)))).))))))))))).)))))))).)))))).	90	40.6	-37.6	28	0	0	0	8	0	0	7	0	21.4657	0	0	0	5.05963	0	0	5.24206	0	middle
14	18	sko-miR-31_R+1_1ss11TC	AGGCAAGATGCTGGCATAGCTGT	23						1	sko-mir-31,	sko-mir-31	aaaattcgcaaatttagtggAGGCAAGATGTTGGCATAGCTGtttcgattgaacagtcagctgtgtcctcatattgccctttctttgtttgtcaccgtcac	sko-miR-31	AGGCAAGATGTTGGCATAGCTG	5'	Diff	gp3	.......((((((..((.((.(((((.(((..((((((((((.(((....)))....))))))))))..))).)))))))..))..)))))).........	85	42.6	-32.5	18	0	0	0	9	0	0	0	0	13.7994	0	0	0	5.69209	0	0	0	0	middle
15	19	aae-miR-33_R-1	GTGCATTGTAGTTGCATTGC	20						20	aae-mir-33,nvi-mir-33,nvi-mir-33,tca-mir-33,tca-mir-33,aga-mir-33,ame-mir-33,bmo-mir-33,cqu-mir-33,hme-mir-33-2,hme-mir-33-1,mse-mir-33,nvi-mir-33,nvi-mir-33,tca-mir-33,tca-mir-33,tcf-mir-33,dpu-mir-33,dqu-mir-33,pca-mir-33,	aae-mir-33	ccacccggGTGCATTGTAGTTGCATTGCActtttgcgttcgataacacggtgcaatacttctgcaatgcaagccaggtgg	aae-miR-33	GTGCATTGTAGTTGCATTGCA	5'	Diff	gp3	(((((.((.((((((((((....((((((((...(.(((....))).)))))))))....))))))))))..)).)))))	80	51.2	-35.3	48.5	22.5	10.5	50	43	53.5	12.5	61	48	37.1816	28.5491	18.939	59.6593	27.1955	28.006	22.3719	45.6808	49.6084	middle
15	20	aga-miR-33-3p_2ss3GA20CG	CAATACTTCTGCAATGCAAGCC	22						20	aae-mir-33,nvi-mir-33,nvi-mir-33,tca-mir-33,tca-mir-33,aga-mir-33,ame-mir-33,bmo-mir-33,cqu-mir-33,hme-mir-33-2,hme-mir-33-1,mse-mir-33,nvi-mir-33,nvi-mir-33,tca-mir-33,tca-mir-33,tcf-mir-33,dpu-mir-33,dqu-mir-33,pca-mir-33,	aga-mir-33	GTGCATTGTAGTTGCATTGCActtaccgtgttggcaacaggtgCAGTACTTCTGCAATGCAACCC	aga-miR-33-3p	CAGTACTTCTGCAATGCAACCC	3'	Diff	gp3	(((((.((.((((((((((....((((((((...(.(((....))).)))))))))....))))))))))..)).)))))	80	51.2	-35.3	138	66	51	108	249	260	91	312	112	105.795	83.7441	91.9893	128.864	157.481	136.104	162.867	233.646	115.753	middle
16	21	aae-miR-34-5p_R+3	TGGCAGTGTGGTTAGCTGGTTGTGT	25						43	aae-mir-34,hpo-mir-34,nlo-mir-34,ngi-mir-34,nlo-mir-34,nvi-mir-34,nvi-mir-34,tca-mir-34,tca-mir-34,prd-mir-34,str-mir-34a,aga-mir-34,bmo-mir-34,dan-mir-34,der-mir-34,dgr-mir-34,dme-mir-34,dmo-mir-34,dpe-mir-34,dps-mir-34,dse-mir-34,dsi-mir-34,dya-mir-34,dvi-mir-34,dwi-mir-34,hme-mir-34-1,hme-mir-34-2,mse-mir-34,nlo-mir-34,ngi-mir-34,nlo-mir-34,nvi-mir-34,nvi-mir-34,tca-mir-34,tca-mir-34,pte-mir-3…	aae-mir-34	caaggcaatacgctaTGGCAGTGTGGTTAGCTGGTTGtgtagaactttggggggcttccgtggcgttcgcgcgcacacgggggctcagattcaCAACCACTATCCGCCCTGCCGCCgcgaggtgccagg	aae-miR-34-5p	TGGCAGTGTGGTTAGCTGGTTG	5'	Diff	gp3	...((((...(((..((((((.((((.(((.((((((((............((((..(((((((((....)))).)))))..)))).....))))))))))).)))).))))))..)))...))))...	123	62	-66.7	78	21	41	26	50	77	49	59	45	59.7972	26.6458	73.9521	31.0229	31.6227	40.3077	87.6978	44.183	46.5079	middle
16	22	aae-miR-34-3p	CAACCACTATCCGCCCTGCCGCC	23						43	aae-mir-34,hpo-mir-34,nlo-mir-34,ngi-mir-34,nlo-mir-34,nvi-mir-34,nvi-mir-34,tca-mir-34,tca-mir-34,prd-mir-34,str-mir-34a,aga-mir-34,bmo-mir-34,dan-mir-34,der-mir-34,dgr-mir-34,dme-mir-34,dmo-mir-34,dpe-mir-34,dps-mir-34,dse-mir-34,dsi-mir-34,dya-mir-34,dvi-mir-34,dwi-mir-34,hme-mir-34-1,hme-mir-34-2,mse-mir-34,nlo-mir-34,ngi-mir-34,nlo-mir-34,nvi-mir-34,nvi-mir-34,tca-mir-34,tca-mir-34,pte-mir-3…	aae-mir-34	caaggcaatacgctaTGGCAGTGTGGTTAGCTGGTTGtgtagaactttggggggcttccgtggcgttcgcgcgcacacgggggctcagattcaCAACCACTATCCGCCCTGCCGCCgcgaggtgccagg	aae-miR-34-3p	CAACCACTATCCGCCCTGCCGCC	3'	Yes	gp3	...((((...(((..((((((.((((.(((.((((((((............((((..(((((((((....)))).)))))..)))).....))))))))))).)))).))))))..)))...))))...	123	62	-66.7	451	168	176	232	530	571	180	428	315	345.751	213.167	317.453	276.819	335.201	298.905	322.155	320.514	325.555	middle
17	23	aae-miR-71-5p	AGAAAGACATGGGTAGTGAGAT	22						23	aae-mir-71,nvi-mir-71,nvi-mir-71,tca-mir-71,tca-mir-71,ame-mir-71,bmo-mir-71,cqu-mir-71,mse-mir-71,nvi-mir-71,nvi-mir-71,tca-mir-71,tca-mir-71,pte-mir-71-1,pte-mir-71-2,isc-mir-71,tur-mir-71-2,tur-mir-71-1,tcf-mir-71,dpu-mir-71,dqu-mir-71,pca-mir-71,api-mir-71,	aae-mir-71	cggcaAGAAAGACATGGGTAGTGAGATagtttcaccctattgcactgggaTCTCACTACCTTGTCTTTCATGctgat	aae-miR-71-5p	AGAAAGACATGGGTAGTGAGAT	5'	Yes	gp3	(((((.((((((((.((((((((((((.......(((.........))))))))))))))))))))))).)))))..	75	45.5	-39.2	4769	3425.5	1934	3154	5443.5	6703.5	2235.5	4330.5	3340	3656.06	4346.44	3488.38	3763.31	3442.76	3509.12	4000.99	3242.96	3451.92	middle
17	24	aae-miR-71-3p	TCTCACTACCTTGTCTTTCATG	22						23	aae-mir-71,nvi-mir-71,nvi-mir-71,tca-mir-71,tca-mir-71,ame-mir-71,bmo-mir-71,cqu-mir-71,mse-mir-71,nvi-mir-71,nvi-mir-71,tca-mir-71,tca-mir-71,pte-mir-71-1,pte-mir-71-2,isc-mir-71,tur-mir-71-2,tur-mir-71-1,tcf-mir-71,dpu-mir-71,dqu-mir-71,pca-mir-71,api-mir-71,	aae-mir-71	cggcaAGAAAGACATGGGTAGTGAGATagtttcaccctattgcactgggaTCTCACTACCTTGTCTTTCATGctgat	aae-miR-71-3p	TCTCACTACCTTGTCTTTCATG	3'	Yes	gp3	(((((.((((((((.((((((((((((.......(((.........))))))))))))))))))))))).)))))..	75	45.5	-39.2	4075	1646.5	1520.5	1648	2217	3398.5	1063	2349	2431	3124.02	2089.16	2742.54	1966.37	1402.15	1779.03	1902.5	1759.08	2512.46	middle
18	23	aae-miR-71-5p	AGAAAGACATGGGTAGTGAGAT	22						13	aae-mir-71,tca-mir-71,tca-mir-71,bmo-mir-71,cqu-mir-71,hme-mir-71,tca-mir-71,tca-mir-71,pte-mir-71-1,pte-mir-71-2,tcf-mir-71,dqu-mir-71,pca-mir-71,	aae-mir-71	cggcaAGAAAGACATGGGTAGTGAGATagtttcaccctattgcactgggaTCTCACTACCTTGTCTTTCATGctgat	aae-miR-71-5p	AGAAAGACATGGGTAGTGAGAT	5'	Yes	gp3	(((((.((((((((.((((((((((((.......(((.........))))))))))))))))))))))).)))))..	75	45.5	-39.2	4769	3425.5	1934	3154	5443.5	6703.5	2235.5	4330.5	3340	3656.06	4346.44	3488.38	3763.31	3442.76	3509.12	4000.99	3242.96	3451.92	middle
18	24	aae-miR-71-3p	TCTCACTACCTTGTCTTTCATG	22						13	aae-mir-71,tca-mir-71,tca-mir-71,bmo-mir-71,cqu-mir-71,hme-mir-71,tca-mir-71,tca-mir-71,pte-mir-71-1,pte-mir-71-2,tcf-mir-71,dqu-mir-71,pca-mir-71,	aae-mir-71	cggcaAGAAAGACATGGGTAGTGAGATagtttcaccctattgcactgggaTCTCACTACCTTGTCTTTCATGctgat	aae-miR-71-3p	TCTCACTACCTTGTCTTTCATG	3'	Yes	gp3	(((((.((((((((.((((((((((((.......(((.........))))))))))))))))))))))).)))))..	75	45.5	-39.2	4075	1646.5	1520.5	1648	2217	3398.5	1063	2349	2431	3124.02	2089.16	2742.54	1966.37	1402.15	1779.03	1902.5	1759.08	2512.46	middle
19	25	aae-miR-79-5p	GCTTTGGCGCTTTAGCTGTATGA	23						24	aae-mir-79,tca-mir-9b,tca-mir-9b,aga-mir-79,ame-mir-79,bmo-mir-79,dan-mir-79,der-mir-79,dgr-mir-79,dme-mir-79,dmo-mir-79,dpe-mir-79,dps-mir-79,dse-mir-79,dvi-mir-79,dwi-mir-79-1,dwi-mir-79-2,dya-mir-79,hme-mir-79,mse-mir-79,tca-mir-9b,tca-mir-9b,bdo-mir-79,dqu-mir-79,	aae-mir-79	gaacccatcgtccatGCTTTGGCGCTTTAGCTGTATGAtagaatttaatatttcaTAAAGCTAGATTACCAAAGCATggaaggcttgggcggtgtc	aae-miR-79-5p	GCTTTGGCGCTTTAGCTGTATGA	5'	Yes	gp3	...((((...((((((((((((...(((((((.(((((..............))))).)))))))...)))))))))))).....)))).......	86	42.7	-38.1	29	11	12	17.5	39.5	53	6.5	31	26.5	22.2323	13.9573	21.6445	20.8808	24.9819	27.7442	11.6334	23.2148	27.388	middle
19	26	aae-miR-79-3p_L+1	ATAAAGCTAGATTACCAAAGCAT	23						24	aae-mir-79,tca-mir-9b,tca-mir-9b,aga-mir-79,ame-mir-79,bmo-mir-79,dan-mir-79,der-mir-79,dgr-mir-79,dme-mir-79,dmo-mir-79,dpe-mir-79,dps-mir-79,dse-mir-79,dvi-mir-79,dwi-mir-79-1,dwi-mir-79-2,dya-mir-79,hme-mir-79,mse-mir-79,tca-mir-9b,tca-mir-9b,bdo-mir-79,dqu-mir-79,	aae-mir-79	gaacccatcgtccatGCTTTGGCGCTTTAGCTGTATGAtagaatttaatatttcaTAAAGCTAGATTACCAAAGCATggaaggcttgggcggtgtc	aae-miR-79-3p	TAAAGCTAGATTACCAAAGCAT	3'	Diff	gp3	...((((...((((((((((((...(((((((.(((((..............))))).)))))))...)))))))))))).....)))).......	86	42.7	-38.1	70	19.5	28	30	39	44.5	11	48	34	53.6642	24.7426	50.5039	35.7956	24.6657	23.2947	19.6873	35.9455	35.1393	middle
20	25	aae-miR-79-5p	GCTTTGGCGCTTTAGCTGTATGA	23						4	aae-mir-79,cqu-mir-79,dme-mir-79,dvi-mir-79,	aae-mir-79	gaacccatcgtccatGCTTTGGCGCTTTAGCTGTATGAtagaatttaatatttcaTAAAGCTAGATTACCAAAGCATggaaggcttgggcggtgtc	aae-miR-79-5p	GCTTTGGCGCTTTAGCTGTATGA	5'	Yes	gp3	...((((...((((((((((((...(((((((.(((((..............))))).)))))))...)))))))))))).....)))).......	86	42.7	-38.1	29	11	12	17.5	39.5	53	6.5	31	26.5	22.2323	13.9573	21.6445	20.8808	24.9819	27.7442	11.6334	23.2148	27.388	middle
20	26	aae-miR-79-3p_L+1	ATAAAGCTAGATTACCAAAGCAT	23						4	aae-mir-79,cqu-mir-79,dme-mir-79,dvi-mir-79,	aae-mir-79	gaacccatcgtccatGCTTTGGCGCTTTAGCTGTATGAtagaatttaatatttcaTAAAGCTAGATTACCAAAGCATggaaggcttgggcggtgtc	aae-miR-79-3p	TAAAGCTAGATTACCAAAGCAT	3'	Diff	gp3	...((((...((((((((((((...(((((((.(((((..............))))).)))))))...)))))))))))).....)))).......	86	42.7	-38.1	70	19.5	28	30	39	44.5	11	48	34	53.6642	24.7426	50.5039	35.7956	24.6657	23.2947	19.6873	35.9455	35.1393	middle
21	27	cel-miR-80-5p_1ss13GC	AGCTTTCGACATCATTCTGAAC	22						1	cel-mir-80,	cel-mir-80	atggacactcgttcgctcAGCTTTCGACATGATTCTGAACaatccgcaagcccatgttgtTGAGATCATTAGTTGAAAGCCGAatgatcagagatatc	cel-miR-80-5p	AGCTTTCGACATGATTCTGAAC	5'	Diff	gp3	.......(((..((..((.((((((((((((((.((.((((((............)))))).)))))))..))))))))).))..))...))).....	86	43.9	-28	6	0	5	10	16	0	0	14	0	4.59979	0	9.01855	11.9319	10.1193	0	0	10.4841	0	middle
22	28	aae-miR-87	GTGAGCAAATTTTCAGGTGTGT	22						18	aae-mir-87,hpo-mir-87a,cbn-mir-87-1,cbn-mir-87-2,cbr-mir-87,cel-mir-87,crm-mir-87,hco-mir-87a,ppc-mir-87,prd-mir-87,aga-mir-87,bmo-mir-87,cqu-mir-87,hme-mir-87,mse-mir-87,isc-mir-87,dqu-mir-87,api-mir-87a,	aae-mir-87	accagattgtcactggccagcctgaaatttgctaaacctgtgtgtatttgattcaaacaatcaagGTGAGCAAATTTTCAGGTGTGTcggagaacaatcgcaatcat	aae-miR-87	GTGAGCAAATTTTCAGGTGTGT	3'	Yes	gp3	....(((((((.(((((..((((((((((((((..((((...(((...........)))....)))).))))))))).)))))..))))).)).)))))........	95	41.1	-35.7	2043	917	800	951	1414	2050	650	1394	1454	1566.23	1163.53	1442.97	1134.72	894.29	1073.13	1163.34	1043.92	1502.72	middle
23	29	nlo-miR-92a_L+1	TATTGCACTTGTCCCGGCCTAT	22						48	nlo-mir-92a,nlo-mir-92a,nvi-mir-92a,nvi-mir-92a,tca-mir-92a,tca-mir-92a,tca-mir-92b,tca-mir-92b,aae-mir-92a,aae-mir-92b,aga-mir-92a,aga-mir-92b,ame-mir-92a,ame-mir-92c,cqu-mir-92,dan-mir-92a,der-mir-92a,dse-mir-92a,dsi-mir-92a,dgr-mir-92a,dme-mir-92a,dmo-mir-92a,dpe-mir-92a,dps-mir-92a,dvi-mir-92a,dwi-mir-92a,dya-mir-92a,ngi-mir-92a,nvi-mir-92a,nvi-mir-92a,tca-mir-92a,tca-mir-92a,tca-mir-92b,tca-…	nlo-mir-92a	ttgcataaaagataggtcgagattggtggcaatgtttcgtaatggttttccctcaatATTGCACTTGTCCCGGCCTATcggaatgcactaatt	nlo-miR-92a	ATTGCACTTGTCCCGGCCTAT	3'	Diff	gp3	.(((((....(((((((((.(((..(((.(((((((.......((....))...))))))))))..))).)))))))))...)))))......	86	41.9	-31.7	21601	11147	7437	13589	19364	28356	6794	16734	15721	16560	14143.9	13414.2	16214.2	12246.8	14843.7	12159.6	12531.5	16247.8	high
24	30	nvi-miR-100	AACCCGTAGATCCGAACTTGTG	22						24	nvi-mir-100,nvi-mir-100,hpo-mir-100,tca-mir-100,tca-mir-100,asu-mir-100a-1,asu-mir-100a-2,bma-mir-100b,prd-mir-100,aae-mir-100,aga-mir-100,ame-mir-100,bmo-mir-100,cqu-mir-100,mse-mir-100,tca-mir-100,tca-mir-100,pte-mir-100b,isc-mir-100,tcf-mir-100,dpu-mir-100,dqu-mir-100,pca-mir-100,sko-mir-100,	nvi-mir-100	cagctacttgatgacactAACCCGTAGATCCGAACTTGTGggcttttttatatgcataccgcaagctcctatctaccggtacatgtagtcaggccggcgt	nvi-miR-100	AACCCGTAGATCCGAACTTGTG	5'	Yes	gp3	..(((.(((((..(((...(((.((((((..((.(((((((((..........))...))))))).))..)))))).)))...)))..)))))..)))..	96	49	-33.3	675	256	14	29	574	86	24	309	43	517.476	324.825	25.252	34.6024	363.029	45.0189	42.954	231.399	44.4409	middle
25	31	nvi-miR-124_R-2	TAAGGCACGCGGTGAATGCCA	21						46	nvi-mir-124,nvi-mir-124,hpo-mir-124,tca-mir-124,tca-mir-124,asu-mir-124,bma-mir-124,cbn-mir-124-1,cbn-mir-124-2,cbr-mir-124a,cel-mir-124,crm-mir-124a,hco-mir-124,ppc-mir-124,prd-mir-124,aae-mir-124,aga-mir-124,ame-mir-124,bmo-mir-124,cqu-mir-124,dan-mir-124,der-mir-124,dse-mir-124,dsi-mir-124,dya-mir-124,dgr-mir-124,dme-mir-124,dmo-mir-124,dvi-mir-124,dpe-mir-124,dps-mir-124,dwi-mir-124,hme-mir-1…	nvi-mir-124	tgctccttgcgttcactgcgggcttccatgtgccaagttttaaaaattcaTAAGGCACGCGGTGAATGCCAAGagcg	nvi-miR-124	TAAGGCACGCGGTGAATGCCAAG	3'	Diff	gp3	.((((...(((((((((((((((........)))..(..(((........)))..).))))))))))))...)))).	75	50.6	-32	7	0	0	0	0	0	0	0	0	5.36642	0	0	0	0	0	0	0	0	low
26	32	nlo-miR-125	TCCCTGAGACCCTAACTTGTGA	22						33	nlo-mir-125,nlo-mir-125,nvi-mir-125,nvi-mir-125,tca-mir-125,tca-mir-125,aae-mir-125,cqu-mir-125,aga-mir-125,dan-mir-125,der-mir-125,dgr-mir-125-2,dgr-mir-125-1,dme-mir-125,dmo-mir-125,dpe-mir-125-2,dpe-mir-125-1,dpe-mir-125-3,dps-mir-125,dse-mir-125,dsi-mir-125,dvi-mir-125,dwi-mir-125,dya-mir-125,nvi-mir-125,nvi-mir-125,tca-mir-125,tca-mir-125,pte-mir-125b,tcf-mir-125,bdo-mir-125,dqu-mir-125,sko-…	nlo-mir-125	gccgccgcgtcgccggtTCCCTGAGACCCTAACTTGTGAcgtcgcgtacgatatctcacaggctagattctctggtattggcgatgagtgctgccttttg	nlo-miR-125	TCCCTGAGACCCTAACTTGTGA	5'	Yes	gp3	((.((..(((((((..(.((..((((..(((.(((((((.((((....))))...))))))).)))..)))).)).)..)))))))...)).))......	94	57	-39.6	549	173	0	5	291	12	0	143	0	420.881	219.511	0	5.96593	184.044	6.28171	0	107.088	0	middle
27	33	tca-miR-184-3p	TGGACGGAGAACTGATAAGGGC	22						42	tca-mir-184,tca-mir-184,nlo-mir-184,ngi-mir-184,nlo-mir-184,nvi-mir-184,nvi-mir-184,aae-mir-184,aga-mir-184,ame-mir-184,bmo-mir-184,cqu-mir-184,dan-mir-184,der-mir-184,dse-mir-184,dsi-mir-184,dgr-mir-184,dme-mir-184,dmo-mir-184,dpe-mir-184,dps-mir-184,dvi-mir-184,dwi-mir-184,dya-mir-184,hme-mir-184,mse-mir-184,nlo-mir-184,ngi-mir-184,nlo-mir-184,nvi-mir-184,nvi-mir-184,pte-mir-184-2,pte-mir-184-1…	tca-mir-184	ttttcttccagtcCCTTGTCATTCTCTCGCCCGGTgtattttaacaacTGGACGGAGAACTGATAAGGGCttgtgggaa	tca-miR-184-3p	TGGACGGAGAACTGATAAGGGC	3'	Yes	gp3	..((((..((..((((((((((((((.((.(((((((......)).))))).))))))).)))))))))..))..))))	77	46.8	-34.3	102864	99290	41458	85228	183332	182797	52075	113344	76510	78858.8	125984	74778.2	101693	115949	95689.9	93201.2	84879.4	79073.7	high
28	34	nvi-miR-190_R-2	AGATATGTTTGATATTCTTGGTTG	24						24	nvi-mir-190,nvi-mir-190,tca-mir-190,tca-mir-190,aae-mir-190,aga-mir-190,ame-mir-190,bmo-mir-190,cqu-mir-190-2,cqu-mir-190-1,dme-mir-190,dps-mir-190,dsi-mir-190,dvi-mir-190,hme-mir-190,mse-mir-190,tca-mir-190,tca-mir-190,pte-mir-190,tur-mir-190,tcf-mir-190,bdo-mir-190,pca-mir-190,api-mir-190,	nvi-mir-190	gaatccattcccagtatactgctAGATATGTTTGATATTCTTGGTTGTAtaataataacgaccaggaatcaaacatattattacagtgtctggttt	nvi-miR-190	AGATATGTTTGATATTCTTGGTTGTA	5'	Diff	gp3	..........((((.((((((...((((((((((((..((((((((((.........))))))))))))))))))))))....))))))))))...	83	32.3	-36.9	2163	1476	944	1139	2517	2724	1077	1650	1162	1658.22	1872.82	1702.7	1359.04	1591.89	1425.95	1927.56	1235.63	1200.94	middle
28	35	tca-miR-190-3p_R+5_1ss8GA	CCCAGGAATCAAACATATTATTA	23						24	nvi-mir-190,nvi-mir-190,tca-mir-190,tca-mir-190,aae-mir-190,aga-mir-190,ame-mir-190,bmo-mir-190,cqu-mir-190-2,cqu-mir-190-1,dme-mir-190,dps-mir-190,dsi-mir-190,dvi-mir-190,hme-mir-190,mse-mir-190,tca-mir-190,tca-mir-190,pte-mir-190,tur-mir-190,tcf-mir-190,bdo-mir-190,pca-mir-190,api-mir-190,	tca-mir-190	gtgagttgctataAGATATGTTTGATATTCTTGGttgtatttttaattcaCCCAGGAGTCAAACATATtattatagaagcgtcacg	tca-miR-190-3p	CCCAGGAGTCAAACATAT	3'	Diff	gp3	..........((((.((((((...((((((((((((..((((((((((.........))))))))))))))))))))))....))))))))))...	83	32.3	-36.9	35	29	18	18	82	50	34	81	22	26.8321	36.7966	32.4668	21.4774	51.8612	26.1738	60.8515	60.6581	22.7372	middle
29	36	aae-miR-210_R+4	CTTGTGCGTGTGACAACGGCTAT	23						3	aae-mir-210,cqu-mir-210,aga-mir-210,	aae-mir-210	ctcattgcagctgctgaccactgcacaagattagattatgactCTTGTGCGTGTGACAACGGctattg	aae-miR-210	CTTGTGCGTGTGACAACGG	3'	Diff	gp3	........(((((.((..(((((((((((((((.....))).))))))))).))).)).)))))....	56	47.1	-22.4	41	6	7	0	23	26	0	12	14	31.4319	7.6131	12.626	0	14.5464	13.6104	0	8.98638	14.4691	middle
30	37	hpo-miR-236-3p_R-1_1ss17TA	TAATACTGTCAGGTAAAGATGC	22						2	hpo-mir-236,sko-mir-200,	hpo-mir-236	GTCTTACCTGAACAATATTAGAagcttcgatctgtcTAATACTGTCAGGTAATGATGCT	hpo-miR-236-3p	TAATACTGTCAGGTAATGATGCT	3'	Diff	gp3	(((((((((((.((.(((((((((.......)).))))))).)))))))))).)))...	56	37.3	-18.3	3.5	0	0	3.5	0	0	0	0	0	2.68321	0	0	4.17615	0	0	0	0	0	low
31	38	nlo-miR-252_L+1	CTAAGTACTAGTGCCGCAGGAG	22						38	tca-mir-252a,tca-mir-252a,nlo-mir-252,ngi-mir-252,nlo-mir-252,nvi-mir-252,nvi-mir-252,pxy-mir-252,pxy-mir-252,asu-mir-252,bma-mir-252,ppc-mir-252,prd-mir-252,aae-mir-252,cqu-mir-252-2,cqu-mir-252-1,ame-mir-252a,bmo-mir-252,dme-mir-252,dps-mir-252,dsi-mir-252,dvi-mir-252,hme-mir-252,mse-mir-252,nlo-mir-252,ngi-mir-252,nlo-mir-252,nvi-mir-252,nvi-mir-252,pxy-mir-252,pxy-mir-252,tcf-mir-252a,dpu-mir…	nlo-mir-252	aatcccgtcctgttccTAAGTACTAGTGCCGCAGGAGtgactagactgggctagaaattaccgcgtctcctgctgctcaagtgcttatcaatgg	nlo-miR-252	TAAGTACTAGTGCCGCAGGAG	5'	Diff	gp3	.....((((((..((..((((((((...((.(((((((..........))))))).))...))))))))..))..)).)))).....	77	47.1	-33.9	3000	1354	979	1496	2302	3000	909	1885	1949	2299.89	1718.02	1765.83	1785.01	1455.91	1570.43	1626.88	1411.61	2014.31	middle
31	39	tca-miR-252a-3p_R+1_1ss9TC	CCTGCTGCCCAAGTGCTTATCG	22						38	tca-mir-252a,tca-mir-252a,nlo-mir-252,ngi-mir-252,nlo-mir-252,nvi-mir-252,nvi-mir-252,pxy-mir-252,pxy-mir-252,asu-mir-252,bma-mir-252,ppc-mir-252,prd-mir-252,aae-mir-252,cqu-mir-252-2,cqu-mir-252-1,ame-mir-252a,bmo-mir-252,dme-mir-252,dps-mir-252,dsi-mir-252,dvi-mir-252,hme-mir-252,mse-mir-252,nlo-mir-252,ngi-mir-252,nlo-mir-252,nvi-mir-252,nvi-mir-252,pxy-mir-252,pxy-mir-252,tcf-mir-252a,dpu-mir…	tca-mir-252a	aaagactgtcctgttaCTAAGTACTAGTGCCGCAGGagtacattcgacctCCTGCTGCTCAAGTGCTTATCaatgggcacagaatga	tca-miR-252a-3p	CCTGCTGCTCAAGTGCTTATC	3'	Diff	gp3	.....((((((..((..((((((((...((.(((((((..........))))))).))...))))))))..))..)).)))).....	77	47.1	-33.9	11	6	0	5	6	10	5	8	7	8.43294	7.6131	0	5.96593	3.79472	5.23476	8.94875	5.99092	7.23456	low
32	40	tca-miR-263a-5p	AATGGCACTGGAAGAATTCACGGG	24						27	tca-mir-263a,tca-mir-263a,aae-mir-263a,aga-mir-263a,ame-mir-263a,bmo-mir-263a,cqu-mir-263,dan-mir-263a,der-mir-263a,dgr-mir-263a,dme-mir-263a,dmo-mir-263a,dpe-mir-263a,dps-mir-263a,dse-mir-263a,dsi-mir-263a,dvi-mir-263a,dwi-mir-263a,dya-mir-263a,hme-mir-263a,mse-mir-263a,pte-mir-263b,isc-mir-263a,tcf-mir-263a,dpu-mir-263a,bdo-mir-263a,dqu-mir-263a,	tca-mir-263a	gtgagcataggcctgcgAATGGCACTGGAAGAATTCACGGGgttcttcgcactccCGTGGACTTTGAGTGCCATCCTCagagcccttgtcc	tca-miR-263a-5p	AATGGCACTGGAAGAATTCACGGG	5'	Yes	gp3	....(((..((((((...((((((((..(((..(((((((((..........))))))))))))..))))))))...))).)))..)))..	85	57.1	-41	25.5	15.5	10.5	14.5	70	30	9.5	31.5	13	19.5491	19.6672	18.939	17.3012	44.2718	15.7043	17.0026	23.5893	13.4356	middle
33	41	bmo-miR-263a-5p_R+3	AATGGCACTGGAAGAATTCACGGG	24						5	pxy-mir-263,pxy-mir-263,bmo-mir-263a,dme-mir-263a,dvi-mir-263a,	bmo-mir-263a	atcgatccaagcacaggcAATGGCACTGGAAGAATTCACgggttcagtttatatattccCGTGATCTCTTAGTGGCATCACtggtgcaggacgac	bmo-miR-263a-5p	AATGGCACTGGAAGAATTCAC	5'	Diff	gp3	...((((.(((((((..(..(((.(((((..(((..(((((((.............))))))))))..))))).)))..)..)))))))))))...	90	53.1	-38.3	25.5	15.5	10.5	14.5	70	30	9.5	31.5	13	19.5491	19.6672	18.939	17.3012	44.2718	15.7043	17.0026	23.5893	13.4356	middle
34	42	aae-miR-263b-5p	CTTGGCACTGGGAGAATTCACAG	23						18	aae-mir-263b,aga-mir-263b,bmo-mir-263b,dan-mir-263b,der-mir-263b,dgr-mir-263b,dme-mir-263b,dpe-mir-263b,dps-mir-263b,dse-mir-263b,dsi-mir-263b,dvi-mir-263b,dwi-mir-263b,dya-mir-263b,hme-mir-263b,mse-mir-263b,sfr-mir-263b,bdo-mir-263b,	aae-mir-263b	gaccaattacgaacCTTGGCACTGGGAGAATTCACAGgcgctatttgctatcattctgTGGATCTTTTCGTGCCATCGTttaaattcggtc	aae-miR-263b-5p	CTTGGCACTGGGAGAATTCACAG	5'	Yes	gp3	((((((((..((((..((((((.(..(..(((((((((.((.....))......)))))))))..)..)))))))..)))).)))).))))	91	45.1	-31.3	7	5	0	0	24	23	15	20	9	5.36642	6.34425	0	0	15.1789	12.04	26.8463	14.9773	9.30157	middle
35	43	nlo-miR-275_R-1	TCAGGTACCTGAAGTAGCGCGC	22						37	nlo-mir-275,ngi-mir-275,nlo-mir-275,nvi-mir-275,nvi-mir-275,tca-mir-275,tca-mir-275,aae-mir-275,aga-mir-275,ame-mir-275,bmo-mir-275,cqu-mir-275,dan-mir-275,der-mir-275,dgr-mir-275,dme-mir-275,dmo-mir-275,dpe-mir-275,dps-mir-275,dse-mir-275,dsi-mir-275,dvi-mir-275,dwi-mir-275,dya-mir-275,mse-mir-275,nvi-mir-275,nvi-mir-275,tca-mir-275,tca-mir-275,pte-mir-275,isc-mir-275,tcf-mir-275,dpu-mir-275,bdo…	nlo-mir-275	gcaactcgcgctactccggtacttacgactgtgcattcgatagTCAGGTACCTGAAGTAGCGCGCGctgcg	nlo-miR-275	TCAGGTACCTGAAGTAGCGCGCG	3'	Diff	gp3	(((...((((((((((.(((((((..((((((.......))))))))))))).).)))))))))...))).	70	57.7	-34.3	32006	28613	11573	27717	50126	56428	12649	33685	27684	24536.8	36305.6	20874.3	33071.6	31702.4	29538.7	22638.5	25225.5	28611.6	high
36	44	tca-miR-276-5p_R-2	AGCGAGGTATAGAGTTCCTACG	22						56	tca-mir-276,tca-mir-276,nlo-mir-276,nlo-mir-276,nvi-mir-276,ngi-mir-276,nvi-mir-276,aae-mir-276-2,aae-mir-276-1,aga-mir-276,ame-mir-276,bmo-mir-276,cqu-mir-276-2,cqu-mir-276-3,cqu-mir-276-1,dan-mir-276a,dan-mir-276b,der-mir-276b,dse-mir-276b,dsi-mir-276b,dya-mir-276b,der-mir-276a,dse-mir-276a,dsi-mir-276a,dya-mir-276a,dgr-mir-276a,dgr-mir-276b,dme-mir-276b,dme-mir-276a,dmo-mir-276a,dmo-mir-276b,d…	tca-mir-276	tagaccactAGCGAGGTATAGAGTTCCTACGTGatttttcggctgTAGGAACTTCATACCGTGCTCTtgga	tca-miR-276-5p	AGCGAGGTATAGAGTTCCTACGTG	5'	Diff	gp3	....(((..(((..(((((..(((((((((((((....)))..))))))))))..)))))..)))..))).	66	46.5	-30.2	21	4	6.5	12	20	30.5	2.5	27	12	16.0993	5.0754	11.7241	14.3182	12.6491	15.966	4.47438	20.2194	12.4021	middle
36	45	tca-miR-276-3p	TAGGAACTTCATACCGTGCTCT	22						56	tca-mir-276,tca-mir-276,nlo-mir-276,nlo-mir-276,nvi-mir-276,ngi-mir-276,nvi-mir-276,aae-mir-276-2,aae-mir-276-1,aga-mir-276,ame-mir-276,bmo-mir-276,cqu-mir-276-2,cqu-mir-276-3,cqu-mir-276-1,dan-mir-276a,dan-mir-276b,der-mir-276b,dse-mir-276b,dsi-mir-276b,dya-mir-276b,der-mir-276a,dse-mir-276a,dsi-mir-276a,dya-mir-276a,dgr-mir-276a,dgr-mir-276b,dme-mir-276b,dme-mir-276a,dmo-mir-276a,dmo-mir-276b,d…	tca-mir-276	tagaccactAGCGAGGTATAGAGTTCCTACGTGatttttcggctgTAGGAACTTCATACCGTGCTCTtgga	tca-miR-276-3p	TAGGAACTTCATACCGTGCTCT	3'	Yes	gp3	....(((..(((..(((((..(((((((((((((....)))..))))))))))..)))))..)))..))).	66	46.5	-30.2	10397	8000.5	4380.5	8310	14898	22202	4943	13358	8787.5	7970.67	10151.4	7901.16	9915.38	9422.3	11622.2	8846.73	10003.3	9081.95	high
37	44	tca-miR-276-5p_R-2	AGCGAGGTATAGAGTTCCTACG	22						23	tca-mir-276,tca-mir-276,aae-mir-276-1,aga-mir-276,bmo-mir-276,cqu-mir-276-2,cqu-mir-276-3,cqu-mir-276-1,dgr-mir-276a,dgr-mir-276b,dme-mir-276a,dme-mir-276b,dvi-mir-276a,dvi-mir-276b,dwi-mir-276a,dwi-mir-276b,hme-mir-276,lmi-mir-276,tcf-mir-276,bdo-mir-276b,bdo-mir-276a,dqu-mir-276,pca-mir-276,	tca-mir-276	tagaccactAGCGAGGTATAGAGTTCCTACGTGatttttcggctgTAGGAACTTCATACCGTGCTCTtgga	tca-miR-276-5p	AGCGAGGTATAGAGTTCCTACGTG	5'	Diff	gp3	....(((..(((..(((((..(((((((((((((....)))..))))))))))..)))))..)))..))).	66	46.5	-30.2	21	4	6.5	12	20	30.5	2.5	27	12	16.0993	5.0754	11.7241	14.3182	12.6491	15.966	4.47438	20.2194	12.4021	middle
37	45	tca-miR-276-3p	TAGGAACTTCATACCGTGCTCT	22						23	tca-mir-276,tca-mir-276,aae-mir-276-1,aga-mir-276,bmo-mir-276,cqu-mir-276-2,cqu-mir-276-3,cqu-mir-276-1,dgr-mir-276a,dgr-mir-276b,dme-mir-276a,dme-mir-276b,dvi-mir-276a,dvi-mir-276b,dwi-mir-276a,dwi-mir-276b,hme-mir-276,lmi-mir-276,tcf-mir-276,bdo-mir-276b,bdo-mir-276a,dqu-mir-276,pca-mir-276,	tca-mir-276	tagaccactAGCGAGGTATAGAGTTCCTACGTGatttttcggctgTAGGAACTTCATACCGTGCTCTtgga	tca-miR-276-3p	TAGGAACTTCATACCGTGCTCT	3'	Yes	gp3	....(((..(((..(((((..(((((((((((((....)))..))))))))))..)))))..)))..))).	66	46.5	-30.2	10397	8000.5	4380.5	8310	14898	22202	4943	13358	8787.5	7970.67	10151.4	7901.16	9915.38	9422.3	11622.2	8846.73	10003.3	9081.95	high
38	46	nlo-miR-277	TAAATGCACTATCTGGTACGACA	23						38	nlo-mir-277,ngi-mir-277,nlo-mir-277,nvi-mir-277,nvi-mir-277,pxy-mir-277,pxy-mir-277,tca-mir-277,tca-mir-277,aae-mir-277,aga-mir-277,ame-mir-277,pca-mir-277,bmo-mir-277,cqu-mir-277,dan-mir-277,der-mir-277,dse-mir-277,dya-mir-277,dgr-mir-277,dvi-mir-277,dme-mir-277,dmo-mir-277,dpe-mir-277,dps-mir-277,dwi-mir-277,hme-mir-277,mse-mir-277,nvi-mir-277,nvi-mir-277,pxy-mir-277,pxy-mir-277,tca-mir-277,tca…	nlo-mir-277	ggcaggctggggctcgtgccagatgcgcgtttacacgagagccctgaatactgTAAATGCACTATCTGGTACGACAtctctcctg	nlo-miR-277	TAAATGCACTATCTGGTACGACA	3'	Yes	gp3	..((((..((((.((((((((((((.(((((((((................)))))))))..))))))))))))..)))).))))	83	55.3	-33.9	1872	711	678	833	1286	1806	679	1193	1071	1435.13	902.152	1222.92	993.925	813.336	945.398	1215.24	893.396	1106.89	middle
39	47	aae-miR-278-5p	ACGGACGATAGTCTTCAGCGGCC	23						20	aae-mir-278,aga-mir-278,ame-mir-278,cqu-mir-278,dan-mir-278,der-mir-278,dse-mir-278,dsi-mir-278,dya-mir-278,dgr-mir-278,dme-mir-278,dmo-mir-278,dpe-mir-278,dps-mir-278,dvi-mir-278,dwi-mir-278,isc-mir-278,dpu-mir-278,dqu-mir-278,pca-mir-278,	aae-mir-278	tggtgcgaACGGACGATAGTCTTCAGCGGCCgtgcatttgatagaattggTCGGTGGGACTTTCGTCCGTTTgtaaccgcc	aae-miR-278-5p	ACGGACGATAGTCTTCAGCGGCC	5'	Yes	gp3	.(((((((((((((((.(((((.((.((((((...((((....)))))))))).))))))).))))))))))))).))...	77	54.3	-41.3	49	33	31	30	84	84	29	69	47	37.5649	41.872	55.915	35.7956	53.1261	43.972	51.9028	51.6717	48.5749	middle
39	48	aae-miR-278-3p	TCGGTGGGACTTTCGTCCGTTT	22						20	aae-mir-278,aga-mir-278,ame-mir-278,cqu-mir-278,dan-mir-278,der-mir-278,dse-mir-278,dsi-mir-278,dya-mir-278,dgr-mir-278,dme-mir-278,dmo-mir-278,dpe-mir-278,dps-mir-278,dvi-mir-278,dwi-mir-278,isc-mir-278,dpu-mir-278,dqu-mir-278,pca-mir-278,	aae-mir-278	tggtgcgaACGGACGATAGTCTTCAGCGGCCgtgcatttgatagaattggTCGGTGGGACTTTCGTCCGTTTgtaaccgcc	aae-miR-278-3p	TCGGTGGGACTTTCGTCCGTTT	3'	Yes	gp3	.(((((((((((((((.(((((.((.((((((...((((....)))))))))).))))))).))))))))))))).))...	77	54.3	-41.3	1144	657	465	856	1462	1997	402	1450	950	877.026	833.634	838.726	1021.37	924.648	1045.38	719.48	1085.85	981.833	middle
40	49	nvi-miR-279	TGACTAGATCCACACTCATTAA	22						39	nvi-mir-279,nvi-mir-279,tca-mir-279a,tca-mir-279a,tca-mir-279b,tca-mir-279b,aae-mir-279,aga-mir-279,ame-mir-279a,ame-mir-279d,bmo-mir-279a,cqu-mir-279,dan-mir-279,der-mir-279,dgr-mir-279,dme-mir-279,dmo-mir-279,dpe-mir-279,dps-mir-279,dse-mir-279,dsi-mir-279,dvi-mir-279,dwi-mir-279,dya-mir-279,hme-mir-279a,mse-mir-279a,tca-mir-279a,tca-mir-279a,tca-mir-279b,tca-mir-279b,pte-mir-279,isc-mir-279,tc…	nvi-mir-279	ccatcggacaacgaccagccgattgtactgagtgagtgatggtctggtgcacggtttatcgatctgTGACTAGATCCACACTCATTAAgtacgttcggct	nvi-miR-279	TGACTAGATCCACACTCATTAA	3'	Yes	gp3	...(((.....)))..((((((..(((((.((((((((.(((((((((.(((((.........))))))))))).))))))))))).)))))..))))))	84	50	-46	3613	2232	1563	3065	3741	5061	2071	4159	2707	2769.84	2832.07	2819.2	3657.12	2366.01	2649.31	3706.57	3114.53	2797.71	middle
41	50	tca-miR-281-5p	AAGAGAGCTATCCGTCGACAGT	22						51	tca-mir-281,tca-mir-281,nlo-mir-281,ngi-mir-281,nlo-mir-281,nvi-mir-281,nvi-mir-281,pxy-mir-281,pxy-mir-281,aae-mir-281,aga-mir-281,ame-mir-281,bmo-mir-281,cqu-mir-281-1,cqu-mir-281-2,dan-mir-281-2,dan-mir-281-1,der-mir-281-2,der-mir-281-1,dse-mir-281-1,dgr-mir-281-2,dgr-mir-281-1,dme-mir-281-2,dse-mir-281-2,dme-mir-281-1,dmo-mir-281-2,dmo-mir-281-1,dpe-mir-281-2,dps-mir-281-2,dpe-mir-281-1,dps-m…	tca-mir-281	tcgaaaatgAAGAGAGCTATCCGTCGACAGTatataatttacacTGTCATGGAGTTGCTCTCTTTat	tca-miR-281-5p	AAGAGAGCTATCCGTCGACAGT	5'	Yes	gp3	......(((((((((((..(((((.((((((.((.....)).)))))))))))...)))))))))))	61	37.3	-30.3	3808	3105	1582	2819	5811	6369	1569	4153	3176	2919.33	3939.78	2853.47	3363.59	3675.19	3334.02	2808.12	3110.04	3282.42	middle
41	51	nlo-miR-281_R+1_2ss10CA22GT	TGTCATGGAATTGCTCTCTTTTT	23						51	tca-mir-281,tca-mir-281,nlo-mir-281,ngi-mir-281,nlo-mir-281,nvi-mir-281,nvi-mir-281,pxy-mir-281,pxy-mir-281,aae-mir-281,aga-mir-281,ame-mir-281,bmo-mir-281,cqu-mir-281-1,cqu-mir-281-2,dan-mir-281-2,dan-mir-281-1,der-mir-281-2,der-mir-281-1,dse-mir-281-1,dgr-mir-281-2,dgr-mir-281-1,dme-mir-281-2,dse-mir-281-2,dme-mir-281-1,dmo-mir-281-2,dmo-mir-281-1,dpe-mir-281-2,dps-mir-281-2,dpe-mir-281-1,dps-m…	nlo-mir-281	cgctataaagagagctatccatcgacagtatggtgatagatgacacTGTCATGGACTTGCTCTCTTTGtggac	nlo-miR-281	TGTCATGGACTTGCTCTCTTTG	3'	Diff	gp3	......(((((((((((..(((((.((((((.((.....)).)))))))))))...)))))))))))	61	37.3	-30.3	0	5	0	0	0	0	0	0	0	0	6.34425	0	0	0	0	0	0	0	low
42	52	nlo-miR-282_L-4R-2	TAGCCTCTCCTAGGCTTTGTCT	22						16	nlo-mir-282,nlo-mir-282,nvi-mir-282,nvi-mir-282,tca-mir-282,tca-mir-282,aae-mir-282-1,aae-mir-282-2,ame-mir-282,nvi-mir-282,nvi-mir-282,tca-mir-282,tca-mir-282,tcf-mir-282,dqu-mir-282,pca-mir-282,	nlo-mir-282	tGATTTAGCCTCTCCTAGGCTTTGTCTGTcagtgaaaaaacgagacatagcctagaataggttaggtcggggctcgttc	nlo-miR-282	GATTTAGCCTCTCCTAGGCTTTGTCTGT	5'	Diff	gp3	(((..((((((...(((((((.(((((((..........)).))))).)))))))...))))))..)))..........	69	46.8	-28.1	1228	645	466	674	2104	2142	534	1825	896	941.423	818.408	840.529	804.208	1330.68	1121.29	955.727	1366.68	926.023	middle
43	53	aae-miR-283_R-1	CAATATCAGCTGGTAATTCTGGG	23						31	aae-mir-283,nvi-mir-283,nvi-mir-283,tca-mir-283,tca-mir-283,aga-mir-283,ame-mir-283,bmo-mir-283,cqu-mir-283,dan-mir-283,der-mir-283,dse-mir-283,dsi-mir-283,dya-mir-283,dgr-mir-283,dme-mir-283,dmo-mir-283,dpe-mir-283,dps-mir-283,dvi-mir-283,dwi-mir-283,hme-mir-283,mse-mir-283,ngi-mir-283,nvi-mir-283,nvi-mir-283,tca-mir-283,tca-mir-283,bdo-mir-283,dqu-mir-283,pca-mir-283,	aae-mir-283	gttcgactgaaaggtCAATATCAGCTGGTAATTCTGGGCttaccccaccgttatacgcttcccggaattccaactgatatccactttttagtcgagatggtca	aae-miR-283	CAATATCAGCTGGTAATTCTGGGC	5'	Diff	gp3	.((((((((((((((..(((((((.(((.(((((((((......................)))))))))))).)))))))..)))))))))))))).......	95	45.6	-40.7	25474.5	12106.5	13070	11140.5	18974.5	25311.5	13572	14416	11606	19529.5	15361.3	23574.5	13292.7	12000.5	13250	24290.5	10795.6	11994.9	high
44	54	tca-miR-305-5p_R+3	ATTGTACTTCATCAGGTGCTCTGG	24						36	tca-mir-305,tca-mir-305,nlo-mir-305,ngi-mir-305,nlo-mir-305,nvi-mir-305,nvi-mir-305,aae-mir-305,aga-mir-305,ame-mir-305,bmo-mir-305,cqu-mir-305,dan-mir-305,der-mir-305,dgr-mir-305,dme-mir-305,dse-mir-305,dmo-mir-305,dpe-mir-305,dps-mir-305,dvi-mir-305,dwi-mir-305,dya-mir-305,hme-mir-305,nlo-mir-305,ngi-mir-305,nlo-mir-305,nvi-mir-305,nvi-mir-305,pte-mir-305,isc-mir-305,tur-mir-305,tcf-mir-305,bdo…	tca-mir-305	cacatgtctATTGTACTTCATCAGGTGCTCtggtatactttttccCGACACCTGTTGGAGTGCACTAattatgtg	tca-miR-305-5p	ATTGTACTTCATCAGGTGCTC	5'	Diff	gp3	((((((..((.(((((((((.((((((.((.((..........)).)))))))).))))))))).))..))))))	75	42.7	-30.9	9922	4537	3720	6079	8905	11229	3088	8269	6669	7606.52	5756.77	6709.8	7253.38	5632	5878.11	5526.75	6192.37	6892.47	high
45	55	aae-miR-306-5p_R-1	TCAGGTACTGAGTGACTCTCA	21						16	aae-mir-306,ame-mir-306,cqu-mir-306,dan-mir-306,der-mir-306,dgr-mir-306,dme-mir-306,dmo-mir-306,dpe-mir-306,dps-mir-306,dse-mir-306,dvi-mir-306,dwi-mir-306-2,dwi-mir-306-1,dya-mir-306,dqu-mir-306,	aae-mir-306	cattcgcaatttcaccggtTCAGGTACTGAGTGACTCTCAGatgtgcatttctcaagcaatctcgtcctcaggacctgaggttgaaaaaccctGAGAGCACCTCGGTATCTAAGCcagtgttgcgaaaa	aae-miR-306-5p	TCAGGTACTGAGTGACTCTCAG	5'	Diff	gp3	..(((((((...(((.((((.((((((((((((.(((((((...(((.........)))...((..((((((...))))))..))......))))))))).)))))))))).)))).))))))))))..	125	48.1	-53.5	3260	1961	1094	2547	3259	5265	1218	2936	2680	2499.22	2488.21	1973.26	3039.05	2061.17	2756.1	2179.92	2198.67	2769.8	middle
45	56	aae-miR-306-3p	GAGAGCACCTCGGTATCTAAGC	22						16	aae-mir-306,ame-mir-306,cqu-mir-306,dan-mir-306,der-mir-306,dgr-mir-306,dme-mir-306,dmo-mir-306,dpe-mir-306,dps-mir-306,dse-mir-306,dvi-mir-306,dwi-mir-306-2,dwi-mir-306-1,dya-mir-306,dqu-mir-306,	aae-mir-306	cattcgcaatttcaccggtTCAGGTACTGAGTGACTCTCAGatgtgcatttctcaagcaatctcgtcctcaggacctgaggttgaaaaaccctGAGAGCACCTCGGTATCTAAGCcagtgttgcgaaaa	aae-miR-306-3p	GAGAGCACCTCGGTATCTAAGC	3'	Yes	gp3	..(((((((...(((.((((.((((((((((((.(((((((...(((.........)))...((..((((((...))))))..))......))))))))).)))))))))).)))).))))))))))..	125	48.1	-53.5	53	49	17	44	170	121	22	102	72	40.6315	62.1736	30.6631	52.5002	107.517	63.3406	39.3745	76.3842	74.4126	middle
46	57	aae-miR-308-5p	CGCGGTATATTCTTGTGGCTTG	22						1	aae-mir-308,	aae-mir-308	agcgctgtttCGCGGTATATTCTTGTGGCTTGatgcatttgaaaaatctcaAATCACAGGAGTATACTGtgagaga	aae-miR-308-5p	CGCGGTATATTCTTGTGGCTTG	5'	Yes	gp3	.......((((((((((((((((((((..((((.....((....))..))))..))))))))))))))))))))..	67	40.8	-31.4	191	100	71	96	134	227	59	134	123	146.427	126.885	128.063	114.546	84.7489	118.829	105.595	100.348	127.122	middle
47	58	nvi-miR-317_R-4	TGAACACAGCTGGTGGTATCT	21						36	nvi-mir-317,nvi-mir-317,tca-mir-317,tca-mir-317,aae-mir-317-2,aae-mir-317-1,ame-mir-317,bmo-mir-317,cqu-mir-317-2,cqu-mir-317-1,dan-mir-317,der-mir-317,dya-mir-317,dgr-mir-317,dme-mir-317,dse-mir-317,dsi-mir-317,dmo-mir-317,dpe-mir-317-2,dpe-mir-317-1,dps-mir-317,dvi-mir-317,dwi-mir-317,mse-mir-317,ngi-mir-317,tca-mir-317,tca-mir-317,pte-mir-317,isc-mir-317,tur-mir-317,tcf-mir-317,dpu-mir-317,sfr…	nvi-mir-317	gtgctcggagaacagggagccactctgcgttcactcggtaggtaaagaagcgggTGAACACAGCTGGTGGTATCTCAGTtttctgagggc	nvi-miR-317	TGAACACAGCTGGTGGTATCTCAGT	3'	Diff	gp3	...((((((((((.(((((((((((((.(((((((((.............))))))))).)))..)))))).)))).))))))))))...	84	55.6	-42.4	16780	10492	7392	11056	18197	25656	6770	14125	12575	12864.1	13312.8	13333	13191.9	11508.8	13430.3	12116.6	10577.7	12996.4	high
48	59	nlo-miR-932_R+1	TCAATTCCGTAGTGCATTGCAGT	23						24	nlo-mir-932,ngi-mir-932,nlo-mir-932,nvi-mir-932,nvi-mir-932,tca-mir-932,tca-mir-932,aae-mir-932,aga-mir-932,bmo-mir-932,cqu-mir-932,dme-mir-932,dps-mir-932,dsi-mir-932,dvi-mir-932,hme-mir-932,mse-mir-932,nvi-mir-932,nvi-mir-932,tca-mir-932,tca-mir-932,sfr-mir-932,bdo-mir-932,dqu-mir-932,	nlo-mir-932	cgcgttgcctctTCAATTCCGTAGTGCATTGCAGtagatttaaaagaaagattctgcaagcaccgcgggagtgaggcggcttcgtgtc	nlo-miR-932	TCAATTCCGTAGTGCATTGCAG	5'	Diff	gp3	((((..(((.(((((.(((((..((((.((((((..(((((.......)))))))))))))))..))))).))))).)))..))))..	86	51.1	-41.1	0	0	0	0	0	5	0	0	0	0	0	0	0	0	2.61738	0	0	0	low
49	60	aae-miR-965	TAAGCGTATAGCTTTTCCCATT	22						4	aae-mir-965,aga-mir-965-1,aga-mir-965-2,cqu-mir-965,	aae-mir-965	gattctgaagggggaaatcctgtacgctgtatgttgtatttgaataatccaTAAGCGTATAGCTTTTCCCATTcggcgt	aae-miR-965	TAAGCGTATAGCTTTTCCCATT	3'	Yes	gp3	....(((((..((((((..(((((((((.((((...(((....)))...)))))))))))))..)))))).)))))...	72	41.8	-29.1	160	31	55	61	70	102	41	175	119	122.661	39.3343	99.2041	72.7844	44.2718	53.3946	73.3798	131.051	122.987	middle
50	61	tca-miR-970-3p	TCATAAGACACACGCGGCTAT	21						13	tca-mir-970,tca-mir-970,aae-mir-970,aga-mir-970,bmo-mir-970,cqu-mir-970,dme-mir-970,dps-mir-970,dsi-mir-970,dvi-mir-970,hme-mir-970,mse-mir-970,bdo-mir-970,	tca-mir-970	aaacgatgccggcggcAGCTCAGCGTGTGTCGTACTGATAgtgttatcactagctaTCATAAGACACACGCGGCTATcgccggtctctcct	tca-miR-970-3p	TCATAAGACACACGCGGCTAT	3'	Yes	gp3	....((..((((((..((((..(((((((((....(((((((..........)))))))...)))))))))))))..))))))..))....	83	53.8	-46.3	4511	2903	1658	3838	4495	8483	1677	5075	4137	3458.27	3683.47	2990.55	4579.45	2842.88	4440.65	3001.41	3800.49	4275.62	middle
51	62	aae-miR-980-5p	CGGCCGTTCATTGGGTCATCTAGC	24						2	aae-mir-980,cqu-mir-980,	aae-mir-980	actacaattCGGCCGTTCATTGGGTCATCTAGCtcgtgttggaaacagtTAGCTGCCTAGTGAAGGGCaatattgt	aae-miR-980-5p	CGGCCGTTCATTGGGTCATCTAGC	5'	Yes	gp3	...(((((...(((.(((((((((.((.((((((.((.......)))))))).))))))))))).)))...)))))	73	46.1	-31.8	0	6	0	5	10	8	0	6	0	0	7.6131	0	5.96593	6.32454	4.18781	0	4.49319	0	low
51	63	aae-miR-980-3p_R+3	TAGCTGCCTAGTGAAGGGCAAT	22						2	aae-mir-980,cqu-mir-980,	aae-mir-980	actacaattCGGCCGTTCATTGGGTCATCTAGCtcgtgttggaaacagtTAGCTGCCTAGTGAAGGGCaatattgt	aae-miR-980-3p	TAGCTGCCTAGTGAAGGGC	3'	Diff	gp3	...(((((...(((.(((((((((.((.((((((.((.......)))))))).))))))))))).)))...)))))	73	46.1	-31.8	0	0	0	0	0	7	0	0	0	0	0	0	0	0	3.66433	0	0	0	low
52	64	aae-miR-988-5p_R+1	GTGTGCTTTGTGACAATGAGAT	22						7	aae-mir-988,aga-mir-988,cqu-mir-988,dme-mir-988,dps-mir-988,dsi-mir-988,dvi-mir-988,	aae-mir-988	gctgcgggtGTGTGCTTTGTGACAATGAGAttcggttcgatatcatCCCCTTGTTGCAAACCTCACGCttgcggt	aae-miR-988-5p	GTGTGCTTTGTGACAATGAGA	5'	Diff	gp3	(((((..(((((...((((..((((.((((((((...))).))).))...))))..))))...)))))..)))))	75	52	-27.7	77	74	45	64	139	143	33	108	61	59.0306	93.8949	81.167	76.364	87.9111	74.8571	59.0618	80.8774	63.044	middle
52	65	aae-miR-988-3p	CCCCTTGTTGCAAACCTCACGC	22						7	aae-mir-988,aga-mir-988,cqu-mir-988,dme-mir-988,dps-mir-988,dsi-mir-988,dvi-mir-988,	aae-mir-988	gctgcgggtGTGTGCTTTGTGACAATGAGAttcggttcgatatcatCCCCTTGTTGCAAACCTCACGCttgcggt	aae-miR-988-3p	CCCCTTGTTGCAAACCTCACGC	3'	Yes	gp3	(((((..(((((...((((..((((.((((((((...))).))).))...))))..))))...)))))..)))))	75	52	-27.7	2154.5	941	626	1202.5	1580	2510	579.5	1735.5	1738	1651.71	1193.99	1129.12	1434.81	999.278	1313.93	1037.16	1299.66	1796.24	middle
53	66	dme-miR-988-3p	CCCCTTGTTGCAAACCTCACGC	22						5	dme-mir-988,dps-mir-988,dsi-mir-988,dvi-mir-988,bdo-mir-988,	dme-mir-988	gacggcggtaccgggcattttgggtGTGTGATTTGTAGCAAAGTGATatgtatttgatcatCCCCTTGTTGCAAACCTCACGCcaaagatgatctgcga	dme-miR-988-3p	CCCCTTGTTGCAAACCTCACGC	3'	Yes	gp3	....((((.......((((((.((((((...((((((((((.(((((.........)))))....))))))))))...)))))).))))))..))))..	93	47.5	-29.9	2154.5	941	626	1202.5	1580	2510	579.5	1735.5	1738	1651.71	1193.99	1129.12	1434.81	999.278	1313.93	1037.16	1299.66	1796.24	middle
54	67	aae-miR-996_R+1	TGACTAGATTACATGCTCGTCT	22						3	aae-mir-996,aga-mir-996,cqu-mir-996,	aae-mir-996	aactcaattttcgtcggcgtgcatgaatctggtgcacggttttccagttgtaatatcgcttcgTGACTAGATTACATGCTCGTCtatgaagttgagat	aae-miR-996	TGACTAGATTACATGCTCGTC	3'	Diff	gp3	..((((((((.(((.((((.(((((((((((((.(((((.....................))))))))))))).))))).)))).)))))))))))..	94	42.9	-38.2	307	92	79	141	170	243	61	264	197	235.356	116.734	142.493	168.239	107.517	127.205	109.175	197.7	203.601	middle
55	68	dme-miR-998-5p_1ss7TC	ACTGAACTCTCGTGGGTCTGCA	22						13	dme-mir-998,tca-mir-998,tca-mir-998,aae-mir-998,aga-mir-998,bmo-mir-998,cqu-mir-998,dvi-mir-998,hme-mir-998,mse-mir-998,tca-mir-998,tca-mir-998,bdo-mir-998,	dme-mir-998	cctcgtgtcaaattcattttggaACTGAATTCTCGTGGGTCTGCActgacaacactgaccgctccagggcaaattgttcattttgaaattgaaattctgTAGCACCATGAGATTCAGCTCtggcgtgaatttcaaacatgcat	dme-miR-998-5p	ACTGAATTCTCGTGGGTCTGCA	5'	Diff	gp3	...(((((.(((((((..(..((.(((((.((((((((..(((((..(((((...((.((......)).))..))))).(((((......)))))..)))))..))))))))))))).))..)..)))))))...)))))...	137	42.7	-42.4	91	30	31	61	57	119	26	56	48	69.7635	38.0655	55.915	72.7844	36.0499	62.2937	46.5335	41.9364	49.6084	middle
55	69	dme-miR-998-3p	TAGCACCATGAGATTCAGCTC	21						13	dme-mir-998,tca-mir-998,tca-mir-998,aae-mir-998,aga-mir-998,bmo-mir-998,cqu-mir-998,dvi-mir-998,hme-mir-998,mse-mir-998,tca-mir-998,tca-mir-998,bdo-mir-998,	dme-mir-998	cctcgtgtcaaattcattttggaACTGAATTCTCGTGGGTCTGCActgacaacactgaccgctccagggcaaattgttcattttgaaattgaaattctgTAGCACCATGAGATTCAGCTCtggcgtgaatttcaaacatgcat	dme-miR-998-3p	TAGCACCATGAGATTCAGCTC	3'	Yes	gp3	...(((((.(((((((..(..((.(((((.((((((((..(((((..(((((...((.((......)).))..))))).(((((......)))))..)))))..))))))))))))).))..)..)))))))...)))))...	137	42.7	-42.4	11293	12809	4947	14557	43695	35121	7410	35006	12162	8657.57	16252.7	8922.96	17369.2	27635.1	18385	13262	26214.8	12569.5	high
56	70	tca-miR-1000-5p_R+4	ATATTGTCCTGTCACAGCAGTA	22						17	tca-mir-1000,tca-mir-1000,aae-mir-1000-1,aae-mir-1000-2,aga-mir-1000,bmo-mir-1000,cqu-mir-1000,dme-mir-1000,dps-mir-1000,dsi-mir-1000,dvi-mir-1000,hme-mir-1000,mse-mir-1000,bdo-mir-1000,dqu-mir-1000,pca-mir-1000,api-mir-1000,	tca-mir-1000	acggctcggccatgATATTGTCCTGTCACAGCagtactggttccgagttaCTGCTGCTTCGGGACATGACCAtggccgggcctcttggccgacgccgccc	tca-miR-1000-5p	ATATTGTCCTGTCACAGC	5'	Diff	gp3	..((((((((((((....(((((((...(((((((((((....).)).))))))))...)))))))....))))))))))))....(((....)))....	80	62	-54.4	39	0	5	23	25	38	10	45	33	29.8986	0	9.01855	27.4433	15.8114	19.8921	17.8975	33.6989	34.1058	middle
57	71	aae-miR-1174_R+1	TCAGATCTACTTAATACCCATA	22						1	aae-mir-1174,	aae-mir-1174	actccaattctgggtattttagatccttggcatagttacgtgattgaatgcactgttcttctttggtttacccagtatcgaacacgcgtcaatctgTCAGATCTACTTAATACCCATa	aae-miR-1174	TCAGATCTACTTAATACCCAT	3'	Diff	gp3	..........((((((((.((((((..(((((.........((((((.(((..(((((....((((.....))))....))))).))))))))))))))))))))...))))))))..	106	39.8	-34.3	5	0	0	0	0	0	0	5	0	3.83316	0	0	0	0	0	0	3.74433	0	low
58	72	aae-miR-1175-5p_R+2	AAGTGGAGTAGTGGTCTCATCGCT	24						3	aae-mir-1175,aga-mir-1175,cqu-mir-1175,	aae-mir-1175	acgatatgaaatAAGTGGAGTAGTGGTCTCATCGcttagtattagaaaagTGAGATTCTACTTCTCCGACTTAAttcatatcta	aae-miR-1175-5p	AAGTGGAGTAGTGGTCTCATCG	5'	Diff	gp3	..((((((((.(((((((((.(((((..((.((((((..........))))))))..))))).)))).))))).))))))))..	80	34.5	-33.1	214	107	73	127	253	263	70	165	111	164.059	135.767	131.671	151.535	160.011	137.674	125.283	123.563	114.719	middle
58	73	aae-miR-1175-3p	TGAGATTCTACTTCTCCGACTTAA	24						3	aae-mir-1175,aga-mir-1175,cqu-mir-1175,	aae-mir-1175	acgatatgaaatAAGTGGAGTAGTGGTCTCATCGcttagtattagaaaagTGAGATTCTACTTCTCCGACTTAAttcatatcta	aae-miR-1175-3p	TGAGATTCTACTTCTCCGACTTAA	3'	Yes	gp3	..((((((((.(((((((((.(((((..((.((((((..........))))))))..))))).)))).))))).))))))))..	80	34.5	-33.1	282	109	141	149	329	375	135	287	174	216.19	138.305	254.323	177.785	208.077	196.304	241.616	214.924	179.83	middle
59	74	aae-miR-1889-5p_R+1	TAATCTCAAATTGTAACAGTGGG	23						2	aae-mir-1889,cqu-mir-1889,	aae-mir-1889	gaggTAATCTCAAATTGTAACAGTGGgttgattttcctggtgaatcccggccttgtcctccgtcacaagtgtgacaagtgtctcgaaaacgtgttcgctataccCACGTTACAGATTGGGGTTTCCcc	aae-miR-1889-5p	TAATCTCAAATTGTAACAGTGG	5'	Diff	gp3	..((.((((((((..((((((.((((((.(((....((((......))))....)))....(((((....))))).((((...((....))....))))..))))))))))))..)))))))).))..	124	48.4	-41	2802	1393	1236	1481	1766	2649	1087	2363	1664	2148.1	1767.51	2229.39	1767.11	1116.91	1386.69	1945.46	1769.57	1719.76	middle
59	75	aae-miR-1889-3p	CACGTTACAGATTGGGGTTTCC	22						2	aae-mir-1889,cqu-mir-1889,	aae-mir-1889	gaggTAATCTCAAATTGTAACAGTGGgttgattttcctggtgaatcccggccttgtcctccgtcacaagtgtgacaagtgtctcgaaaacgtgttcgctataccCACGTTACAGATTGGGGTTTCCcc	aae-miR-1889-3p	CACGTTACAGATTGGGGTTTCC	3'	Yes	gp3	..((.((((((((..((((((.((((((.(((....((((......))))....)))....(((((....))))).((((...((....))....))))..))))))))))))..)))))))).))..	124	48.4	-41	466	236	213	281	546	688	252	498	352	357.25	299.448	384.19	335.286	345.32	360.152	451.017	372.935	363.795	middle
60	76	aae-miR-1890	TGAAATCTTTGATTAGGTCTGG	22						3	aae-mir-1890,aga-mir-1890,cqu-mir-1890,	aae-mir-1890	atcgacatacggctagagctaattggagagttcttgaatagtgttgtgaaccttcaTGAAATCTTTGATTAGGTCTGGtcgtggtg	aae-miR-1890	TGAAATCTTTGATTAGGTCTGG	3'	Yes	gp3	....((.((((((((((.(((((..((((.(((.((((..((.......)).)))).))).))))..))))).)))))))))))).	81	41.9	-33.8	43	25	14	13	36	44	15	21	11	32.9651	31.7212	25.252	15.5114	22.7683	23.033	26.8463	15.7262	11.3686	middle
61	77	aae-miR-1891	TGAGGAGTTAATTTGCGTGTTT	22						4	aae-mir-1891-1,aae-mir-1891-2,aga-mir-1891,cqu-mir-1891,	aae-mir-1891-2	atctttttccgtcatgtTGAGGAGTTAATTTGCGTGTTTttgtatttgattaaacacgtccattaactctggtacatgatgataaaagccaa	aae-miR-1891	TGAGGAGTTAATTTGCGTGTTT	5'	Yes	gp3	(((((..((((((((...(((((((((..((((((((............))))))))..)))))))))...))))))))..))))).	86	34.5	-33.1	0	0	5	0	0	0	0	0	0	0	0	9.01855	0	0	0	0	0	0	low
62	78	tca-miR-2765-5p	TGGTAACTCCACCACCGTTGGC	22						9	tca-mir-2765,tca-mir-2765,aae-mir-2765,ame-mir-2765,bmo-mir-2765,hme-mir-2765,mse-mir-2765,sfr-mir-2765,dqu-mir-2765,	tca-mir-2765	aaaagtaccgaaattcttggatatagtgaggagTGGTAACTCCACCACCGTTGGCgtgtgttgtactgcCAGCGGTCGAGGAGTTCCTTAACctcgctgtaattctccaaaggacaaggtaagttg	tca-miR-2765-5p	TGGTAACTCCACCACCGTTGGC	5'	Yes	gp3	.((..((((....((((((((((((((((((...((.((((((...((((((((((.(((...)))))))))))))...))))))))....))))))))))....))))).)))...))))..)).	124	47.6	-53	204	143	77	156	326	409	98	290	202	156.393	181.445	138.886	186.137	206.18	214.102	175.396	217.171	208.769	middle
63	79	bmo-miR-2779_L-2	ATCCGGCTCGAAGGACCA	18						2	bmo-mir-2779,mse-mir-2779,	bmo-mir-2779	ttgctggtttATATCCGGCTCGAAGGACCAtatgttgcgttgtggtaattgagcgtggactgtatttgttatt	bmo-miR-2779	ATATCCGGCTCGAAGGACCA	5'	Diff	gp3	.........((((((((((((((...((((((........))))))..)))))).)))).)))).........	55	42.5	-20.2	20	19	6	9	14	24	6	16	16	15.3326	24.1081	10.8223	10.7387	8.85436	12.5634	10.7385	11.9818	16.5361	middle
64	80	aae-miR-2940-5p_R-1	TGGTTTATCTTATCTGTCGAGG	22						2	aae-mir-2940,sko-mir-200,	aae-mir-2940	catTGGTTTATCTTATCTGTCGAGGCaagttattttaccggatagtgtttcttttcgtgagcaatcaccactatccagctcttcttGTCGACAGGGAGATAAATCACTg	aae-miR-2940-5p	TGGTTTATCTTATCTGTCGAGGC	5'	Diff	gp3	((.(((((((((...(((((((..(((((..........((((((((.........((((....)))))))))))).......))))))))))))..))))))))).))	109	41.3	-36.6	76991	44386	34189	38811	76037	86696	33736	53435	44695	59023.7	56319.1	61667.1	46308.8	48089.9	45383.3	60379	40015.6	46192.7	high
64	81	aae-miR-2940-3p	GTCGACAGGGAGATAAATCACT	22						2	aae-mir-2940,sko-mir-200,	aae-mir-2940	catTGGTTTATCTTATCTGTCGAGGCaagttattttaccggatagtgtttcttttcgtgagcaatcaccactatccagctcttcttGTCGACAGGGAGATAAATCACTg	aae-miR-2940-3p	GTCGACAGGGAGATAAATCACT	3'	Yes	gp3	((.(((((((((...(((((((..(((((..........((((((((.........((((....)))))))))))).......))))))))))))..))))))))).))	109	41.3	-36.6	222954	131188	122497	129179	347069	368600	140320	274401	147488	170924	166458	220949	154135	219505	192953	251138	205489	152430	high
65	82	aae-miR-2941_R+1	TAGTACGGCTAGAACTCCACGGA	23						4	aae-mir-2941-1,aae-mir-2941-2,cqu-mir-2941-2,cqu-mir-2941-1,	aae-mir-2941-2	caagaatggcgattgttcgtgaagctcagctgcattacacgatatggaatacggtttgTAGTACGGCTAGAACTCCACGGacaattacatttgta	aae-miR-2941	TAGTACGGCTAGAACTCCACGG	3'	Diff	gp3	...(((((..((((...((.(((((((..(((((.(((((((((..................))))))))).)))))...))))))).))..))))..)))))...	100	37.7	-33.3	36	36	21	41	44	64	23	36	24	27.5987	45.6786	37.8779	48.9207	27.828	33.5025	41.1643	26.9591	24.8042	middle
66	83	aae-miR-2942	TATTCGAGACTTCACGAGTTAAT	23						1	aae-mir-2942,	aae-mir-2942	aatgttatcaattcgctgtggtctcgaacgtacctacattggatatttttggTATTCGAGACTTCACGAGTTAATtcccatt	aae-miR-2942	TATTCGAGACTTCACGAGTTAAT	3'	Yes	gp3	((((..((.((((((.((..(((((((..(((((................))))))))))))..)))))))).))...))))	82	37.8	-23.2	7	0	0	0	6	5	5	0	0	5.36642	0	0	0	3.79472	2.61738	8.94875	0	0	low
67	84	aae-miR-2943_R-1	TTAAGTAGGCACTTGCAGGCAA	22						2	aae-mir-2943-2,aae-mir-2943-1,	aae-mir-2943-1	cccaattgatgTTAAGTAGGCACTTGCAGGCAAAgtttcattcacaatttgactgctttttcctaccttacattgagtggg	aae-miR-2943	TTAAGTAGGCACTTGCAGGCAAA	5'	Diff	gp3	(((((.(((((((.....((((.(((..(..((.......))..)))).)))).....))))))).)))))	71	33.8	-19.9	14	0	0	5	11	15	0	10	5	10.7328	0	0	5.96593	6.957	7.85214	0	7.48865	5.16754	middle
68	85	aae-miR-2945-5p	AGCGGGTCCGTTTCTAGTGTCATG	24						2	aae-mir-2945,aga-mir-2945,	aae-mir-2945	tctgatctgAGCGGGTCCGTTTCTAGTGTCATGtgctgtattcgaatatcaTGACTAGAGGCAGACTCGTTTAggtctggga	aae-miR-2945-5p	AGCGGGTCCGTTTCTAGTGTCATG	5'	Yes	gp3	(((((((((((((((((.(..((((..((((((................))))))))))..).)))))))))))))).))).	81	47.6	-33.9	33	16	17	16	36	25	12	19	33	25.2988	20.3016	30.6631	19.091	22.7683	13.0869	21.477	14.2284	34.1058	middle
68	86	aae-miR-2945-3p	TGACTAGAGGCAGACTCGTTTA	22						2	aae-mir-2945,aga-mir-2945,	aae-mir-2945	tctgatctgAGCGGGTCCGTTTCTAGTGTCATGtgctgtattcgaatatcaTGACTAGAGGCAGACTCGTTTAggtctggga	aae-miR-2945-3p	TGACTAGAGGCAGACTCGTTTA	3'	Yes	gp3	(((((((((((((((((.(..((((..((((((................))))))))))..).)))))))))))))).))).	81	47.6	-33.9	1744	1075	691	1395	2434	3219	703	1983	1401	1337.01	1364.01	1246.36	1664.5	1539.39	1685.07	1258.19	1485	1447.95	middle
69	87	aae-miR-2946	TAGTACGGAAAAGATATGGGGA	22						1	aae-mir-2946,	aae-mir-2946	tatgaacaatgatcgccatatttttaccgctactgcatttcattgtaataattgTAGTACGGAAAAGATATGGGGAttggggttcata	aae-miR-2946	TAGTACGGAAAAGATATGGGGA	3'	Yes	gp3	(((((((...((((.((((((((((.(((.(((((((...............)))))))))).)))))))))).))))...)))))))	88	35.2	-35.4	27	12	6	22	37	29	16	24	27	20.699	15.2262	10.8223	26.2501	23.4008	15.1808	28.636	17.9728	27.9047	middle
70	88	cqu-miR-2951-3p_L-9R-2_1ss11AG	TGCCCGGTTCCGTGTACTGGAA	22						1	cqu-mir-2951,	cqu-mir-2951	ggaAGAGCTCAGCACGCAGGGGTGGCgcactACCCGCGTCTACCCGGTTCCGTGTACTGGAAATtttgtc	cqu-miR-2951-3p	ACCCGCGTCTACCCGGTTCCGTGTACTGGAAAT	3'	Diff	gp3	..((((..((((.((((.((((((((((.......))).))))))....).)))).))))...))))...	65	60	-20.5	121	96	30	116	306	173	56	113	55	92.7624	121.81	54.1113	138.41	193.531	90.5614	100.226	84.6218	56.843	middle
71	89	api-miR-3050	TGAGATCTTGATAAACTCGCCT	22						1	api-mir-3050,	api-mir-3050	TGAGATCTTGATAAACTCGCCTgtgaatttttaaaactaggcgaggatataaagatcttatt	api-miR-3050	TGAGATCTTGATAAACTCGCCT	5'	Yes	gp3	(((((((((.(((..(((((((((...........)).)))))))..))).)))))))))..	60	32.3	-25	8	0	0	0	9	0	0	0	0	6.13305	0	0	0	5.69209	0	0	0	0	low
72	90	prd-miR-7911c-5p_L-3R-2_1ss4CT	TTCCCGACCGATGCACCA	18						2	prd-mir-7911c-1,prd-mir-7911c-2,	prd-mir-7911c-1	GTCCTCCCGACCGATGCACCATGattgatgttggatttatCATGGTGTCTTAGTCAGGGGTAG	prd-miR-7911c-5p	GTCCTCCCGACCGATGCACCATG	5'	Diff	gp3	...((((.(((..(..(((((((((..((.....))..)))))))))..)..))).))))...	57	49.2	-25	6	5	0	11.5	0	12	0	6	0	4.59979	6.34425	0	13.7217	0	6.28171	0	4.49319	0	middle
73	91	aae-miR-10365_R+1	ATTAGAATGTGGAATCTGTTTTT	23						2	aae-mir-10365,aga-mir-10365,	aae-mir-10365	gaccATTAGAATGTGGAATCTGTTTTtgtacatcaagtgttacgaaacgaagcaaaaaagttttcatattcttgcggtc	aae-miR-10365	ATTAGAATGTGGAATCTGTTTT	5'	Diff	gp3	((((...(((((((((((.((.(((((((.......((........))...))))))))).)))))))))))...))))	79	35.4	-20.9	0	0	5	0	0	5	0	0	0	0	0	9.01855	0	0	2.61738	0	0	0	low
73	92	aga-miR-10365-3p	AAAAGTTTTCATATTCTTGCGG	22						2	aae-mir-10365,aga-mir-10365,	aga-mir-10365	ATTAGAATGTGGAATCTGTTTTTgtacctgttacagaaatatgcaaAAAAGTTTTCATATTCTTGCGG	aga-miR-10365-3p	AAAAGTTTTCATATTCTTGCGG	3'	Yes	gp3	((((...(((((((((((.((.(((((((.......((........))...))))))))).)))))))))))...))))	79	35.4	-20.9	0	0	0	0	5	0	0	0	0	0	0	0	0	3.16227	0	0	0	0	low
74	93	aae-miR-11893	TTCCTGACTTATACGCTTACCT	22						2	aae-mir-11893-1,aae-mir-11893-2,	aae-mir-11893-2	atggtaagtagataaatcagaaagacgtttttatcgtttcTTCCTGACTTATACGCTTACCTc	aae-miR-11893	TTCCTGACTTATACGCTTACCT	3'	Yes	gp3	...(((((((..((((.((((.((((((.......))..)))).)))).))))..)))))))..	59	35.9	-19	94	85	48	66	186	185	36	132	61	72.0633	107.852	86.5781	78.7503	117.636	96.8431	64.431	98.8502	63.044	middle
75	94	aae-miR-11894a	TTTACCATTTCAAGATGACCTA	22						5	aae-mir-11894a-1,aae-mir-11894a-3,aae-mir-11894a-2,aae-mir-11894b-2,aae-mir-11894b-1,	aae-mir-11894a-2	gatgggtcgtcttgaaatggtaaagagtgttgatcatcatcTTTACCATTTCAAGATGACCTAtt	aae-miR-11894a	TTTACCATTTCAAGATGACCTA	3'	Yes	gp3	(((((((((((((((((((((((((((((.....)))..))))))))))))))))))))))))))	65	38.5	-39.3	9656	2085	2763	3681	3063	5547	2028	4531	5902	7402.59	2645.55	4983.65	4392.12	1937.21	2903.72	3629.61	3393.11	6099.77	high
76	95	aae-miR-11895	TTCATGCATTCACTTCTGCTGA	22						2	aae-mir-11895-2,aae-mir-11895-1,	aae-mir-11895-2	gataagcaggagtgaatgcatgagtttggcatttgaaactaaTTCATGCATTCACTTCTGCTGAtc	aae-miR-11895	TTCATGCATTCACTTCTGCTGA	3'	Yes	gp3	(((.((((((((((((((((((((((.((.........)))))))))))))))))))))))).)))	66	39.4	-35.2	191	50	55	89	99	109	45	136	127	146.427	63.4425	99.2041	106.194	62.613	57.0589	80.5388	101.846	131.256	middle
77	96	aae-miR-11897a	TAGTAAACCTTGATTTTGTAGC	22						1	aae-mir-11897a,	aae-mir-11897a	atgctacagaatcgaggctcacgatgatttccaatcaTAGTAAACCTTGATTTTGTAGCat	aae-miR-11897a	TAGTAAACCTTGATTTTGTAGC	3'	Yes	gp3	(((((((((((((((((...((.((((((...)))))).))...)))))))))))))))))	61	37.7	-28	8	0	0	0	6	8	6	0	0	6.13305	0	0	0	3.79472	4.18781	10.7385	0	0	middle
78	97	aae-miR-11907	TTTTAGGAGGTCAAAATCGCGT	22						1	aae-mir-11907,	aae-mir-11907	gaacgcggttttggcctcctaaaaccgtgcccatggaggTTTTAGGAGGTCAAAATCGCGTtc	aae-miR-11907	TTTTAGGAGGTCAAAATCGCGT	3'	Yes	gp3	((((((((((((((((((((((((((...........))))))))))))))))))))))))))	63	52.4	-43.7	8	0	7	0	5	7	0	0	0	6.13305	0	12.626	0	3.16227	3.66433	0	0	0	middle
79	98	aae-miR-11912_L+1_1ss19GA	AGTGTGTGAACCGTTGGCAGC	21						1	aae-mir-11912,	aae-mir-11912	agcaGTGTGTGAACCGTTGGCGGCgcaacgcctgatggtattgatgctgct	aae-miR-11912	GTGTGTGAACCGTTGGCGGC	5'	Diff	gp3	(((((..(....((((((((((......)))).))))))....)..)))))	51	56.9	-22.3	16	0	0	10	16	26	0	15	14	12.2661	0	0	11.9319	10.1193	13.6104	0	11.233	14.4691	middle
80	99	aae-miR-11917	CTGAAAACTTAATCGATTGGTC	22						1	aae-mir-11917,	aae-mir-11917	taacCTGAAAACTTAATCGATTGGTCactagctgcgcggtgaccaatcgattaagttttcagctta	aae-miR-11917	CTGAAAACTTAATCGATTGGTC	5'	Yes	gp3	....(((((((((((((((((((((((((.((...)))))))))))))))))))))))))))....	58	40.9	-39.4	474	231	215	201	571	648	173	418	314	363.383	293.104	387.798	239.831	361.131	339.213	309.627	313.026	324.522	middle
81	100	aae-miR-11919_R-1	TAGCTAGGTTGCGGTGCACTGC	22						1	aae-mir-11919,	aae-mir-11919	gaagtcagtgtactctgcctggccggcgctgctgcgagtcTAGCTAGGTTGCGGTGCACTGCTtc	aae-miR-11919	TAGCTAGGTTGCGGTGCACTGCT	3'	Diff	gp3	((((.(((((((((..(((((((..((((....)))...)..)))))))...)))))))))))))	65	61.5	-33.2	5	0	0	0	6	0	0	0	0	3.83316	0	0	0	3.79472	0	0	0	0	low
82	101	aae-miR-11926	TTGGACTGGCATGCGTTTATGG	22						2	aae-mir-11926-1,aae-mir-11926-2,	aae-mir-11926-2	cccataaacgcataattgtcccatgtgaatagaaaatccagccacaTTGGACTGGCATGCGTTTATGGg	aae-miR-11926	TTGGACTGGCATGCGTTTATGG	3'	Yes	gp3	(((((((((((((....((((.((((..................)))).))))....)))))))))))))	70	42.9	-28.3	0	0	0	0	5	0	0	0	0	0	0	0	0	3.16227	0	0	0	0	low
83	102	tcf-let-7-5p_1ss17AG	TGAGGTAGTAGGTTGTGTGGTT	22						11	tcf-let-7,cbn-let-7,cbr-let-7,cel-let-7,crm-let-7,prd-let-7,aae-let-7,aga-let-7,cqu-let-7,pte-let-7,api-let-7,	tcf-let-7	TGAGGTAGTAGGTTGTATGGTTcagaattacaccgttcaggcgaaaCTGTACAACTTGCTAACTTTCC	tcf-let-7-5p	TGAGGTAGTAGGTTGTATGGTT	5'	Diff	gp3	.((((((((((((((((..((((.((((......))))....).)))..)))))))))))).))))..	65	42.6	-21.6	255	95	0	0	143	0	0	109	0	195.491	120.541	0	0	90.4409	0	0	81.6263	0	middle
1	1	PC-5p-4681_316	GTGAATTATTTAGTTAATT	19	Bm_v4_Chr4_scaffold_001	-	12512828	12512920	aaaagtgaatgaatgaatgaGTGAATTAATTAGTTAATTaactaattaaccaattaattaattaattaattaacttatcatttgaatgctata	0						5'	New	gp4	...(((....(((((.((((((.((((((((((((((((((............)))))))))))))))))).)))))))))))....)))...	87	17.2	-22.5	95	51	10	24	9	58	9	8	52	72.83	64.7113	18.0371	28.6365	5.69209	30.3616	16.1078	5.99092	53.7424	middle
2	2	PC-5p-4005_361	TTAAATTTTATTTATTAATTT	21	Bm_v4_Chr1_scaffold_001	-	12191560	12191668	ataaaaatTTAAATTTTATTTATTTATTTtttttttttgaaagtcctacaaattgtaagattttttgtatatcaaattagaaaataagtcctaataatgttaaatttta	0						5'	New	gp4	...(((((((((...(((((.(((((((((((...((((((((((.(((.....))).)))))........)))))..)))))))))))...)))))..))))))))).	105	12.8	-18.6	125	107	10	20	10	44	18	8	25	95.8289	135.767	18.0371	23.8637	6.32454	23.033	32.2155	5.99092	25.8377	middle

## Sheet: FoldChange_miRNA-aae
red is pvalue<=0.001,orange is pvalue <=0.01,blue is pvalue<=0.05,green is pvalue <=0.1.							#NAME?
Index	miR_name	miR_seq	up/down	fold_change(LPS_mf_EV(mean)/LPS(mean))	log2(fold_change)	pvalue(t_test)		LPS(mean)	LPS_mf_EV(mean)	LPS/LPS_1(norm)	LPS/LPS_2(norm)	LPS/LPS_3(norm)	LPS_mf_EV/LPS_EV_1(norm)	LPS_mf_EV/LPS_EV_2(norm)	LPS_mf_EV/LPS_EV_3(norm)	LPS/LPS_1(raw)	LPS/LPS_2(raw)	LPS/LPS_3(raw)	LPS_mf_EV/LPS_EV_1(raw)	LPS_mf_EV/LPS_EV_2(raw)	LPS_mf_EV/LPS_EV_3(raw)	Expression level
1	aae-miR-1175-5p_R+2	AAGTGGAGTAGTGGTCTCATCGCT	down	0.804896	-0.313126	0.0351086	1.45459	152.631	122.852	158.617	160.295	138.982	121.361	128.11	119.086	127	253	263	70	165	111	middle
2	PC-5p-30141_33	TGCCGTGATCGTCTAGTGG	down	0.200895	-2.31549	0.0402884	1.39482	6.44141	1.29405	7.49372	7.60292	4.22759	0	3.88214	0	6	12	8	0	5	0	middle
3	bmo-mir-6497-p3_1ss17GA	TAAGGATTGGCTCTGAAGAC	down	0.77738	-0.363308	0.0413434	1.38359	138.637	107.774	141.756	123.547	150.608	97.0889	107.147	119.086	113.5	195	285	56	138	111	middle
4	aae-miR-184	TGGACGGAGAACTGATAAGGGC	down	0.812613	-0.29936	0.05	1.30103	101111	82163.8	101525	110111	91696	84678.9	83777.3	78035.4	81288	173793	173519	48842	107901	72737	high
Following miRNAs do not show significant difference (p-value<=0.05).
5	aae-miR-14	TCAGTCTTTTTCTCTCTCCTAT	up	1.15701	0.210398	0.062329	1.20531	39755.8	45997.8	40340	40246.1	38681.4	49078.5	42903.8	46011	32299	63522	73198	28308	55258	42887	high
6	aae-miR-252-3p_L+1	CCTGCTGCCCAAGTGCTTATCG	up	1.46046	0.546427	0.079134	1.10164	5.11024	7.46332	6.24477	3.80146	5.28449	8.66865	6.21142	7.5099	5	6	10	5	8	7	low
7	bmo-mir-6497-p3_1ss18GA	ATAAGGATTGGCTCTGAAGAC	down	0.84446	-0.243899	0.0803746	1.09488	135.128	114.11	128.642	127.982	148.758	110.959	113.358	118.013	103	202	281.5	64	146	110	middle
8	hme-miR-34_R+2_1ss22GT	TGGCAGTGTGGTTAGCTGGTTTTT	up	7.23995	2.85598	0.0811215	1.09086	1.05596	7.64511	0	3.16788	0	12.1361	5.43499	5.36422	0	5	0	7	7	5	middle
9	aae-miR-275-3p_R+2	TCAGGTACCTGAAGTAGCGCGC	down	0.808005	-0.307563	0.0960383	1.01756	31903.3	25778	34463.6	31571.8	29674.5	21735.8	26029.7	29568.6	27594	49831	56154	12537	33525	27561	high
10	aae-miR-965	TAAGCGTATAGCTTTTCCCATT	up	1.91831	0.939832	0.103237	0.986164	58.1461	111.542	76.1862	44.3504	53.9018	71.083	135.875	127.668	61	70	102	41	175	119	middle
11	aae-miR-980-5p	CGGCCGTTCATTGGGTCATCTAGC	down	0.277161	-1.8512	0.104874	0.979332	5.60271	1.55285	6.24477	6.33577	4.22759	0	4.65856	0	5	10	8	0	6	0	low
12	PC-3p-33477_27	AACGGCCGGCCTAATTTAAATT	down	0.280988	-1.83142	0.114923	0.939594	6.44748	1.81166	6.24477	8.87007	4.22759	0	5.43499	0	5	14	8	0	7	0	low
13	aae-miR-1889-3p	CACGTTACAGATTGGGGTTTCC	up	1.13272	0.179786	0.11671	0.932892	353.487	400.401	350.956	345.933	363.573	436.9	386.661	377.641	281	546	688	252	498	352	middle
14	aae-miR-11-3p	CATCACAGTCTGAGTTCTTGCT	down	0.852726	-0.229846	0.119155	0.923889	22480.8	19169.9	22644.8	23850.4	20947.2	18800.6	21669.3	17040	18131	37644	39639	10844	27909	15883	high
15	aae-miR-2945-3p	TGACTAGAGGCAGACTCGTTTA	down	0.854784	-0.226368	0.126311	0.898558	1661.83	1420.51	1742.29	1542.13	1701.08	1218.81	1539.65	1503.05	1395	2434	3219	703	1983	1401	middle
16	PC-5p-17464_79	CAAATTTTCTCCTTCTTCAT	up	3.26505	1.7071	0.137987	0.860162	3.52299	11.5027	0	0	10.569	13.8698	7.76427	12.8741	0	0	20	8	10	12	middle
17	aga-miR-14_R+2	TCAGTCTTTTTCTCTCTCCTATA	up	1.53085	0.614334	0.145924	0.835873	185.242	283.577	172.356	202.111	181.258	369.285	250.786	230.661	138	319	343	213	323	215	middle
18	aga-miR-13b_R+3	TATCACAGCCATTTTGACGAGTTTT	up	1.97145	0.979255	0.152258	0.817419	10.2798	20.2661	7.49372	13.3051	10.0405	29.4734	16.305	15.0198	6	21	19	17	21	14	middle
19	PC-5p-21005_61	ATTTAAATTAGGCGGACTTTT	up	2.4608	1.29913	0.155554	0.808118	1.84863	4.54912	0	3.16788	2.37802	6.93492	3.49392	3.21853	0	5	4.5	4	4.5	3	low
20	cqu-miR-2951-3p_L-9R-2_1ss11AG	TGCCCGGTTCCGTGTACTGGAA	down	0.56682	-0.819038	0.159656	0.796814	71.6958	40.6386	72.4393	96.9372	45.7108	48.5445	43.8681	29.5032	58	153	86.5	28	56.5	27.5	middle
21	PC-5p-14492_100	TCTGTTCTAGTTGTGATAACCT	down	0.642895	-0.637345	0.173812	0.759921	13.8107	8.87886	12.4895	18.3737	10.569	10.4024	10.87	5.36422	10	29	20	6	14	5	middle
22	PC-3p-8798_175	GAACTCAAGATACCAGATCATG	up	1.69513	0.7614	0.177177	0.751592	13.9827	23.7026	13.7385	10.7708	17.4388	17.3373	33.3864	20.384	11	17	33	10	43	19	middle
23	PC-5p-40352_18	CGAGAGAGAAGTCCCCCATGGTGT	down	-inf	-inf	0.183503	0.736356	2.11286	0	0	3.16788	3.17069	0	0	0	0	5	6	0	0	0	middle
24	PC-3p-51943_11	GAAAGAGGGATGCACATCT	up	inf	inf	0.183521	0.736314	0	3.59973	0	0	0	0	5.43499	5.36422	0	0	0	0	7	5	low
25	aae-miR-11907	TTTTAGGAGGTCAAAATCGCGT	down	-inf	-inf	0.185936	0.730637	2.28901	0	0	3.16788	3.69914	0	0	0	0	5	7	0	0	0	middle
26	aae-miR-281-5p_R+3	AAGAGAGCTATCCGTCGACAGT	down	0.88037	-0.183818	0.187125	0.727867	3441.33	3029.64	3442.12	3598.08	3283.78	2611	3149.96	3327.96	2756	5679	6214	1506	4057	3102	high
27	aae-mir-11917-p3	CCAATCGATTAAGTTTTCAGCT	up	1.18306	0.242525	0.206174	0.685767	159.774	189.023	138.634	180.569	160.12	194.178	211.965	160.926	111	285	303	112	273	150	middle
28	PC-5p-9893_154	GGACTCGAGTAAAGTGACTCTC	down	0.52604	-0.926756	0.212918	0.671787	10.2646	5.3996	10.6161	10.1372	10.0405	0	8.15248	8.04632	8.5	16	19	0	10.5	7.5	middle
29	aae-miR-1889-5p_R+1	TAATCTCAAATTGTAACAGTGGG	up	1.26114	0.334724	0.21489	0.667783	1452.98	1832.41	1846.58	1115.41	1396.96	1884.57	1831.2	1781.46	1478.5	1760.5	2643.5	1087	2358.5	1660.5	middle
30	dan-miR-276b_R+1_1ss10AC	TAGGAACTTCATACCGTGCTCTC	down	0.75335	-0.408607	0.215946	0.665656	12.8008	9.64349	10.6161	11.4044	16.3819	10.4024	10.4818	8.04632	8.5	18	31	6	13.5	7.5	middle
31	PC-5p-50751_11	TGCATGGTATGTTTTGCTGCAGTATT	up	inf	inf	0.218131	0.661283	0	4.44241	0	0	0	8.66865	4.65856	0	0	0	0	5	6	0	low
32	aae-miR-13-3p	TATCACAGCCATTTTGACGAGTT	up	1.13051	0.176978	0.220538	0.656517	5794.44	6550.69	6022.46	5775.69	5585.18	6875.98	7091.11	5685	4822	9116	10569	3966	9133	5299	high
33	ame-miR-283-5p_R+3	AAATATCAGCTGGTAATTCTGGG	down	0.283535	-1.8184	0.221844	0.653952	10.0901	2.86092	17.4854	3.80146	8.98363	0	0	8.58275	14	6	17	0	0	8	middle
34	PC-5p-34886_25	TCCTTCGCTTAAGCCGTAAACT	down	-inf	-inf	0.225312	0.647216	1.58441	0	0	3.16788	1.58535	0	0	0	0	5	3	0	0	0	low
35	aae-miR-277-3p_R+1	TAAATGCACTATCTGGTACGACA	up	1.15766	0.211215	0.227548	0.642926	936.512	1084.17	1040.38	814.78	954.379	1177.2	926.277	1149.02	833	1286	1806	679	1193	1071	middle
36	bmo-miR-184-3p_L-2R+1	TGGACGGAGAACTGATAAGGGCT	down	0.852407	-0.230386	0.227952	0.642156	3997.54	3407.53	3718.14	4621.31	3653.17	3926.9	3278.85	3016.83	2977	7294	6913	2265	4223	2812	high
37	aae-miR-92a-5p	CGGTACGGACAGGGGCAACATT	up	1.09068	0.125223	0.242782	0.614783	96.7958	105.573	86.1778	100.105	104.104	104.024	103.265	109.43	69	158	197	60	133	102	middle
38	aae-miR-11893	TTCCTGACTTATACGCTTACCT	down	0.772872	-0.371699	0.245778	0.609457	99.3464	76.782	82.431	117.845	97.7631	62.4143	102.488	65.4434	66	186	185	36	132	61	middle
39	bmo-miR-2779_L-2	ATCCGGCTCGAAGGACCA	up	1.39049	0.475593	0.248473	0.60472	8.0436	11.1845	11.2406	4.43504	8.45518	10.4024	12.4228	10.7284	9	7	16	6	16	10	middle
40	aae-miR-988-5p_R+1	GTGTGCTTTGTGACAATGAGAT	down	0.847855	-0.238111	0.255358	0.592851	81.1895	68.8369	79.9331	88.0672	75.5682	57.2131	83.8541	65.4434	64	139	143	33	108	61	middle
41	PC-3p-18903_71	GAGGTCGGTCCGGTTGGT	down	0.397375	-1.33143	0.266591	0.574154	7.81557	3.10571	7.49372	6.96934	8.98363	0	9.31712	0	6	11	17	0	12	0	middle
42	isc-miR-305_R+4	ATTGTACTTCATCAGGTGCTCTGGAA	down	-inf	-inf	0.268927	0.570366	5.88209	0	0	4.43504	13.2112	0	0	0	0	7	25	0	0	0	middle
43	aae-miR-2943_R-1	TTAAGTAGGCACTTGCAGGCAA	down	0.533257	-0.907097	0.27355	0.562963	2.8899	1.54106	3.12238	1.58394	3.96337	0	1.94107	2.68211	2.5	2.5	7.5	0	2.5	2.5	low
44	aae-miR-276-3p_R+1	TAGGAACTTCATACCGTGCTCT	down	0.899584	-0.15267	0.28273	0.548628	10487.3	9434.2	10354.5	9411.78	11695.6	8544.69	10343.2	9414.74	8290.5	14855	22132	4928.5	13321.5	8775.5	high
45	aae-miR-11-5p_L+2	CGAGAACTCCGGCTGTGACCTGTG	down	0.787022	-0.345524	0.283776	0.547025	1051.22	827.335	845.542	1349.52	958.607	932.747	876.586	672.673	677	2130	1814	538	1129	627	middle
46	PC-3p-39045_20	AACTTTCCACGACTAATCGTT	up	4.08267	2.02951	0.284081	0.546558	1.0569	4.31496	0	0	3.17069	0	5.43499	7.5099	0	0	6	0	7	7	low
47	aae-miR-11895	TTCATGCATTCACTTCTGCTGA	up	1.38181	0.466555	0.286214	0.543309	77.1606	106.621	111.157	62.7241	57.6009	78.0179	105.594	136.251	89	99	109	45	136	127	middle
48	PC-3p-21803_58	GTACACGACACTGGAGGCGACC	down	0.527188	-0.923609	0.290386	0.537025	13.5493	7.14306	15.6119	13.9387	11.0974	0	15.5285	5.90064	12.5	22	21	0	20	5.5	middle
49	aae-miR-278-5p	ACGGACGATAGTCTTCAGCGGCC	up	1.14211	0.191706	0.293671	0.532138	45.0263	51.4251	37.4686	53.2204	44.3897	50.2782	53.5735	50.4236	30	84	84	29	69	47	middle
50	aae-miR-263b-5p	CTTGGCACTGGGAGAATTCACAG	up	1.87097	0.903787	0.299338	0.523839	9.12006	17.0634	0	15.2058	12.1543	26.006	15.5285	9.65559	0	24	23	15	20	9	middle
51	aga-miR-13b_R+2	TATCACAGCCATTTTGACGAGTTT	up	1.38518	0.470069	0.306889	0.513019	339.657	470.485	355.952	326.926	336.094	662.285	389.766	359.402	285	516	636	382	502	335	middle
52	aae-mir-14-p5	GGGAGCGAGATTAAGGCTTGCT	up	1.31336	0.393258	0.310034	0.508591	82.6968	108.61	74.9372	81.7314	91.4217	71.083	119.57	135.178	60	129	173	41	154	126	middle
53	PC-3p-30662_32	GGCTGTTGCTGCCTTAAGGCGG	up	3.05105	1.6093	0.310332	0.508174	1.16203	3.54539	0	1.90073	1.58535	5.20119	5.43499	0	0	3	3	3	7	0	low
54	aae-miR-92b-3p	AATTGCACTTGTCCCGGCCTGC	down	0.884585	-0.176928	0.323922	0.489559	12434.3	10999.2	13152.1	12461.2	11689.6	8861.1	11598.7	12537.8	10530.5	19668	22120.5	5111	14938.5	11686.5	high
55	aga-miR-2c-3p_R+2_1ss16GA	TATCACAGCCATTTTAATGAGCTC	up	1.1892	0.24999	0.324329	0.489014	180.304	214.417	229.808	171.066	140.039	214.983	215.847	212.423	184	270	265	124	278	198	middle
56	aae-miR-34-3p	CAACCACTATCCGCCCTGCCGCC	up	1.05935	0.0831726	0.32727	0.485093	309.099	327.443	289.757	335.796	301.744	312.072	332.311	337.946	232	530	571	180	428	315	middle
57	aae-miR-87	GTGAGCAAATTTTCAGGTGTGT	up	1.19016	0.251154	0.330158	0.481279	1055.65	1256.39	1187.76	895.877	1083.32	1126.93	1082.34	1559.91	951	1414	2050	650	1394	1454	middle
58	aae-mir-184-p5	CCTTATCATTCTTGCGCCCCGT	up	1.25594	0.328772	0.333112	0.477409	150.739	189.319	157.368	149.524	145.323	128.296	219.729	219.933	126	236	275	74	283	205	middle
59	PC-5p-25408_45	ACCTAGAGGCAGCAACAGCCGCT	down	0.608691	-0.716219	0.33438	0.47576	2.95695	1.79987	3.74686	2.21752	2.90647	0	2.71749	2.68211	3	3.5	5.5	0	3.5	2.5	low
60	bmo-miR-14-3p_R+3	TCAGTCTTTTTCTCTCTCCTATAT	up	1.35033	0.433311	0.339249	0.469481	22.665	30.6052	23.7301	21.5416	22.7233	36.4083	17.8578	37.5495	19	34	43	21	23	35	middle
61	pca-miR-71-3p_R+1	TCTCACTACCTTGTCTTTCATGT	up	1.19688	0.259275	0.340716	0.467608	65.7644	78.7119	59.9498	60.1898	77.1536	60.6806	79.972	95.483	48	95	146	35	103	89	middle
62	PC-5p-21295_60	TGACAGAATTTCCGGCGCAGC	down	0.521494	-0.939279	0.344351	0.462998	4.63341	2.41629	3.12238	2.8511	7.92674	0	3.49392	3.75495	2.5	4.5	15	0	4.5	3.5	low
63	aae-miR-11894a	TTTACCATTTCAAGATGACCTA	up	1.41351	0.499278	0.346784	0.459941	1549.32	2189.98	2258.73	946.564	1442.67	1731.13	1727.55	3111.25	1808.5	1494	2730	998.5	2225	2900	middle
64	aae-miR-1000_R+1	ATATTGTCCTGTCACAGCAGTA	up	1.35631	0.439683	0.347444	0.459115	21.5488	29.2268	28.7259	15.8394	20.0811	17.3373	34.9392	35.4038	23	25	38	10	45	33	middle
65	aae-mir-11895-2-p5	AGCAGGAGTGAATGCATGAGTT	down	0.846025	-0.241227	0.351216	0.454425	78.2706	66.219	79.9331	70.327	84.5518	60.6806	85.407	52.5693	64	111	160	35	110	49	middle
66	aae-miR-71-3p	TCTCACTACCTTGTCTTTCATG	up	1.19313	0.254752	0.358401	0.44563	3440.14	4104.53	4056.6	2749.09	3514.71	3625.23	3567.68	5120.68	3248	4339	6651	2091	4595	4773	high
67	aae-miR-1175-3p	TGAGATTCTACTTCTCCGACTTAA	up	1.0858	0.118757	0.364482	0.438324	197.57	214.521	186.094	208.447	198.168	234.054	222.835	186.675	149	329	375	135	287	174	middle
68	aga-miR-275_R+3	TCAGGTACCTGAAGTAGCGCGCGTTT	down	0.845266	-0.242523	0.366685	0.435707	42.6261	36.0303	38.7176	46.8847	42.2759	46.8107	33.3864	27.8939	31	74	80	27	43	26	middle
69	PC-3p-21880_57	AGACGACCGATGGCGTATAAGC	down	0.617736	-0.694937	0.372332	0.42907	8.50103	5.25139	11.2406	6.33577	7.92674	0	9.31712	6.43706	9	10	15	0	12	6	middle
70	dgr-miR-279_R+1_1ss1TN	NGACTAGATCCACACTCATTAAA	up	4.63997	2.21412	0.377389	0.42321	2.08159	9.65852	6.24477	0	0	22.5385	0	6.43706	5	0	0	13	0	6	middle
71	dan-miR-2a_R+2	TATCACAGCCAGCTTTGATGAGCTT	up	1.29602	0.374083	0.384304	0.415325	31.0547	40.2474	14.9874	38.0146	40.1621	45.077	43.4799	32.1853	12	60	76	26	56	30	middle
72	PC-5p-27101_40	TAGTATTCCTCTGGTTCGGTT	up	2.2737	1.18504	0.393582	0.404965	1.39074	3.16212	0	2.8511	1.32112	0	4.65856	4.82779	0	4.5	2.5	0	6	4.5	low
73	aga-miR-279_R+1	TGACTAGATCCACACTCATTAAA	up	1.28083	0.357079	0.39617	0.402119	365.357	467.96	470.856	290.178	335.037	648.415	378.896	376.568	377	458	634	374	488	351	middle
74	bmo-mir-6497-p3_1ss16GA	AAGGATTGGCTCTGAAGAC	down	0.896296	-0.157953	0.396536	0.401718	143.214	128.362	119.9	158.077	151.665	108.358	142.086	134.642	96	249.5	287	62.5	183	125.5	middle
75	cqu-miR-317-5p_R-4	CGGGATACACCCTGTGCTCGCT	down	0.837623	-0.255627	0.398803	0.399242	160.677	134.587	126.144	205.279	150.608	133.497	157.615	112.649	101	324	285	77	203	105	middle
76	PC-5p-31071_31	TTTTTCACAGTTGCACACGGC	up	2.94846	1.55996	0.403487	0.39417	1.4092	4.15496	0	0	4.22759	0	3.88214	8.58275	0	0	8	0	5	8	low
77	PC-5p-28143_38	CCAAACATCTGTTAAGGCTGA	down	0.386863	-1.37011	0.418525	0.378279	1.67249	0.647023	0	3.16788	1.84957	0	1.94107	0	0	5	3.5	0	2.5	0	low
78	aae-miR-996_R+1	TGACTAGATTACATGCTCGTCT	up	1.26651	0.340856	0.419895	0.376859	137.408	174.028	176.103	107.708	128.413	105.758	204.977	211.35	141	170	243	61	264	197	middle
79	dme-miR-252-5p_R+1	CTAAGTACTAGTGCCGCAGGAGT	down	0.655217	-0.609956	0.420426	0.37631	13.1711	8.62993	13.7385	15.2058	10.569	0	10.87	15.0198	11	24	20	0	14	14	middle
80	aae-mir-9a-2-p3	TAAAGCTAGCATACCGAAGTTA	down	-inf	-inf	0.42265	0.374019	1.47835	0	0	4.43504	0	0	0	0	0	7	0	0	0	0	low
81	aae-miR-263a-3p	CGTGTTCTGGCAGTGGCATCCC	down	-inf	-inf	0.42265	0.374019	1.05596	0	0	3.16788	0	0	0	0	0	5	0	0	0	0	low
82	aae-miR-285	TAGCACCATTCGAAATCAGTAC	down	-inf	-inf	0.42265	0.374019	1.05596	0	0	3.16788	0	0	0	0	0	5	0	0	0	0	low
83	aae-miR-1174_R+1	TCAGATCTACTTAATACCCATA	up	inf	inf	0.42265	0.374019	0	1.29405	0	0	0	0	3.88214	0	0	0	0	0	5	0	low
84	aga-miR-10365-3p	AAAAGTTTTCATATTCTTGCGG	down	-inf	-inf	0.42265	0.374019	1.05596	0	0	3.16788	0	0	0	0	0	5	0	0	0	0	low
85	aae-miR-11919_R-1	TAGCTAGGTTGCGGTGCACTGC	down	-inf	-inf	0.42265	0.374019	1.26715	0	0	3.80146	0	0	0	0	0	6	0	0	0	0	low
86	aae-miR-11926	TTGGACTGGCATGCGTTTATGG	down	-inf	-inf	0.42265	0.374019	1.05596	0	0	3.16788	0	0	0	0	0	5	0	0	0	0	low
87	dme-miR-988-3p_R+1	CCCCTTGTTGCAAACCTCACGCC	down	-inf	-inf	0.42265	0.374019	1.68954	0	0	5.06861	0	0	0	0	0	8	0	0	0	0	low
88	tcf-let-7-5p_R-2_1ss17AG	TGAGGTAGTAGGTTGTGTGG	up	inf	inf	0.42265	0.374019	0	1.29405	0	0	0	0	3.88214	0	0	0	0	0	5	0	low
89	sko-miR-1-3p_1ss11TA	TGGAATGTAAAGAAGTATGTAT	down	-inf	-inf	0.42265	0.374019	1.05596	0	0	3.16788	0	0	0	0	0	5	0	0	0	0	low
90	pte-miR-92c-3p_1ss18TC	TATTGCACTTGTCCCGGCCTGA	down	-inf	-inf	0.42265	0.374019	0.527981	0	0	1.58394	0	0	0	0	0	2.5	0	0	0	0	low
91	api-miR-3050	TGAGATCTTGATAAACTCGCCT	down	-inf	-inf	0.42265	0.374019	1.90073	0	0	5.70219	0	0	0	0	0	9	0	0	0	0	low
92	PC-5p-48656_12	GACTTGAGGCAGCATCAGCCGCT	up	inf	inf	0.42265	0.374019	0	1.44478	0	0	0	4.33433	0	0	0	0	0	2.5	0	0	low
93	PC-5p-81288_5	TTTTCGGTACCAATTCTTGCT	down	-inf	-inf	0.42265	0.374019	2.08159	0	6.24477	0	0	0	0	0	5	0	0	0	0	0	low
94	PC-5p-73404_5	TCATCTATCGCTTGTGTCTCTCCGAT	up	inf	inf	0.42265	0.374019	0	2.88955	0	0	0	8.66865	0	0	0	0	0	5	0	0	low
95	PC-3p-39966_19	TTTTTGTCGTTTTATGGTGCC	down	-inf	-inf	0.42265	0.374019	2.32311	0	0	6.96934	0	0	0	0	0	11	0	0	0	0	low
96	PC-3p-58080_7	TTCGAGTCGAGTATTGTCAGCT	up	inf	inf	0.42265	0.374019	0	1.81166	0	0	0	0	5.43499	0	0	0	0	0	7	0	low
97	PC-3p-59568_7	GCGAGGTCGGTCCGGTTGGT	down	-inf	-inf	0.42265	0.374019	1.47835	0	0	4.43504	0	0	0	0	0	7	0	0	0	0	low
98	PC-3p-60626_6	TGAAACCGTCAAACTTTCTTTCAGCT	down	-inf	-inf	0.42265	0.374019	1.26715	0	0	3.80146	0	0	0	0	0	6	0	0	0	0	low
99	PC-3p-75528_5	CACTCGGAGAAGCGTCCAAGCC	up	inf	inf	0.42265	0.374019	0	1.29405	0	0	0	0	3.88214	0	0	0	0	0	5	0	low
100	PC-5p-76343_5	TTATAGGACTATTTTACGGCC	up	inf	inf	0.42265	0.374019	0	1.29405	0	0	0	0	3.88214	0	0	0	0	0	5	0	low
101	PC-5p-60289_7	CGGCCTAATGACCTTTTCGGT	down	-inf	-inf	0.42265	0.374019	1.47835	0	0	4.43504	0	0	0	0	0	7	0	0	0	0	low
102	PC-3p-80865_5	TTCCGACATTAGGTTTAACGT	down	-inf	-inf	0.42265	0.374019	1.05596	0	0	3.16788	0	0	0	0	0	5	0	0	0	0	low
103	PC-5p-78497_5	TTCTAGTGTGCTGCGCTTGCT	down	-inf	-inf	0.42265	0.374019	1.05596	0	0	3.16788	0	0	0	0	0	5	0	0	0	0	low
104	PC-3p-73487_5	TCCGAGGCCGATGGGGAATTT	down	-inf	-inf	0.42265	0.374019	1.05596	0	0	3.16788	0	0	0	0	0	5	0	0	0	0	low
105	aae-mir-998-p5	ACTGAACTCTCGTGGGTCTGCA	down	0.799458	-0.322907	0.426119	0.370469	58.3952	46.6845	76.1862	36.1139	62.8854	45.077	43.4799	51.4965	61	57	119	26	56	48	middle
106	aae-miR-12-5p	TGAGTATTACATCAGGTACTGGT	down	0.911106	-0.134308	0.427582	0.368981	1713.21	1560.92	1592.42	1966.62	1580.59	1688.65	1666.99	1327.11	1275	3104	2991	974	2147	1237	middle
107	aae-miR-317	TGAACACAGCTGGTGGTATCT	down	0.930448	-0.104003	0.434124	0.362386	12861.6	11967	13687.3	11450	13447.4	11610.8	10889.4	13400.9	10959	18072	25447	6697	14025	12491	high
108	aae-miR-11894b	TTTACCATTTCAATATGACCTA	up	1.30353	0.382422	0.447772	0.348943	57.8088	75.3554	79.9331	47.5183	45.9751	53.7457	62.8906	109.43	64	75	87	31	81	102	middle
109	PC-5p-37978_21	CGAGCATCCGTTCAAGCTGAA	down	0.408368	-1.29206	0.454636	0.342336	1.58441	0.647023	0	3.16788	1.58535	0	1.94107	0	0	5	3	0	2.5	0	low
110	ame-miR-92a-3p_L+1_1ss22TA	TATTGCACTTGTCCCGGCCTAA	down	0.952622	-0.0700243	0.463425	0.334021	73.9262	70.4237	74.9372	76.0292	70.8122	64.148	69.8784	77.2447	60	120	134	37	90	72	middle
111	PC-5p-45696_14	GCCCTCTGCTCCTTGTGG	up	2.22691	1.15504	0.467919	0.32983	1.93765	4.31496	0	0	5.81294	0	5.43499	7.5099	0	0	11	0	7	7	low
112	PC-3p-17293_80	CTCGAGATTTTGCCAGCAGGC	down	0.661374	-0.596462	0.468328	0.32945	12.2866	8.12602	7.49372	17.7401	11.6259	10.4024	13.9757	0	6	28	22	6	18	0	middle
113	aae-mir-1174-p5	CTGGGTATTTTAGATCCTTGGCA	up	1.71045	0.774374	0.474717	0.323565	7.25343	12.4066	0	13.3051	8.45518	22.5385	9.31712	5.36422	0	21	16	13	12	5	middle
114	PC-3p-9206_166	TTTCGGTTTTTCTTTTACCCATAG	up	1.20813	0.272775	0.479199	0.319484	6.85213	8.27826	9.99163	4.75183	5.81294	6.93492	9.31712	8.58275	8	7.5	11	4	12	8	middle
115	aae-miR-2941_R+1	TAGTACGGCTAGAACTCCACGGA	down	0.828796	-0.270911	0.48666	0.312774	18.8175	15.5959	25.6036	13.9387	16.9104	19.9379	13.9757	12.8741	20.5	22	32	11.5	18	12	middle
116	aae-miR-92b-5p	AGGTCGTGACTTGTGCCCGTTTG	down	0.891922	-0.16501	0.48738	0.312132	106.022	94.5635	113.655	110.876	93.5355	119.627	76.0898	87.9731	91	175	177	69	98	82	middle
117	aae-miR-263a-5p_R+1	AATGGCACTGGAAGAATTCACGGG	down	0.700706	-0.513119	0.489871	0.309918	52.2091	36.5832	36.2197	88.7007	31.7069	32.9409	48.9149	27.8939	29	140	60	19	63	26	middle
118	PC-5p-4297_341	TTGTGGAAAGTAGTGTGCTGC	down	0.865262	-0.208791	0.491154	0.308782	81.0051	70.0906	103.663	59.5562	79.7958	62.4143	79.1956	68.662	83	94	151	36	102	64	middle
119	aae-mir-33-p3	CAATACTTCTGCAATGCAAGCC	up	1.20958	0.274506	0.494662	0.305692	143.348	173.391	134.887	157.761	137.397	157.77	242.245	120.158	108	249	260	91	312	112	middle
120	PC-5p-22019_57	CACTGTTGAACACTGCACTGCACTC	down	0.652316	-0.616358	0.49689	0.30374	6.21809	4.05615	9.99163	4.43504	4.22759	0	4.65856	7.5099	8	7	8	0	6	7	middle
121	aae-mir-190-p3	CCCAGGAATCAAACATATTATTA	up	1.34772	0.430515	0.498592	0.302254	37.3162	50.2917	22.4812	58.2891	31.1785	58.9468	68.3256	23.6025	18	92	59	34	88	22	middle
122	PC-3p-36437_23	AGTCGTAGACGAAATGGGCCT	down	0.464236	-1.10707	0.498789	0.302083	3.34497	1.55285	0	6.33577	3.69914	0	4.65856	0	0	10	7	0	6	0	low
123	PC-5p-21667_58	CCGAGCATCCGTTCAAGCTGA	down	0.538866	-0.892002	0.498888	0.301997	3.82039	2.05868	0	6.96934	4.49182	0	3.49392	2.68211	0	11	8.5	0	4.5	2.5	low
124	aae-miR-2945-5p	AGCGGGTCCGTTTCTAGTGTCATG	up	1.26708	0.34151	0.517177	0.286361	18.6678	23.6536	19.9833	22.8088	13.2112	20.8048	14.7521	35.4038	16	36	25	12	19	33	middle
125	PC-3p-28510_37	CAGCACACTACTTTCCACAAT	down	0.65589	-0.608475	0.517208	0.286335	7.36798	4.83258	12.4895	3.80146	5.81294	0	6.98784	7.5099	10	6	11	0	9	7	middle
126	bmo-miR-281-5p_R+2	AAGAGAGCTATCCGTCGACAGTAT	up	1.07231	0.100719	0.519124	0.284729	78.03	83.6721	71.1904	83.6321	79.2674	97.0889	74.537	79.3904	57	132	150	56	96	74	middle
127	cqu-miR-306_L+1	CTCAGGTACTGAGTGACTCTCAG	down	0.549519	-0.86376	0.523746	0.280879	6.55071	3.59973	0	6.96934	12.6828	0	5.43499	5.36422	0	11	24	0	7	5	middle
128	aae-miR-2c_L-2	TCACAGCCAGCTTTGATGAGC	up	1.14021	0.189302	0.526032	0.278988	3101.51	3536.38	2659.23	2790.27	3855.04	2833.78	4490.85	3284.51	2129.17	4404	7295	1634.5	5784	3061.5	high
129	aae-miR-998_R+2	TAGCACCATGAGATTCAGCTC	down	0.815354	-0.294501	0.529889	0.275815	19976.5	16287.9	17012	25778.3	17139.2	11735.6	25139.2	11989	13621	40687	32433	6769	32378	11175	high
130	aae-miR-8-5p	CATCTTACCGGGCAGCATTAGA	down	0.980961	-0.027733	0.537916	0.269285	1321.55	1296.39	1341.38	1357.12	1266.16	1269.09	1345.55	1274.54	1074	2142	2396	732	1733	1188	middle
131	aae-miR-13-5p	TCGTAAAAATGGTTGTGCTGTG	up	1.17803	0.236382	0.540757	0.266998	182.539	215.037	186.094	165.997	195.526	291.267	138.204	215.641	149	262	370	168	178	201	middle
132	aae-miR-11912_L+1_1ss19GA	AGTGTGTGAACCGTTGGCAGC	down	0.733264	-0.447595	0.554209	0.256327	12.1221	8.88874	12.4895	10.1372	13.7397	0	11.6464	15.0198	10	16	26	0	15	14	middle
133	aae-miR-281-3p	TGTCATGGAATTGCTCTCTTTA	up	1.08376	0.11604	0.554344	0.256221	688.676	746.357	724.393	706.438	635.196	905.007	687.138	646.924	580	1115	1202	522	885	603	middle
134	aae-miR-79-5p	GCTTTGGCGCTTTAGCTGTATGA	down	0.851491	-0.231937	0.554416	0.256164	49.9272	42.5126	43.7134	50.0526	56.0156	22.5385	48.1385	56.8607	35	79	106	13	62	53	middle
135	PC-3p-16417_86	TACCGTGGTGCGTGGACTTCT	down	0.738967	-0.436417	0.555995	0.254929	10.2265	7.55708	11.2406	8.87007	10.569	0	10.87	11.8013	9	14	20	0	14	11	middle
136	dpu-miR-276_R+2	TAGGAACTTCATACCGTGCTCTCT	down	0.530348	-0.91499	0.559217	0.25242	3.41599	1.81166	0	4.43504	5.81294	0	5.43499	0	0	7	11	0	7	0	low
137	PC-5p-38340_21	AGCTGGTGTGTTCTGTAAATTT	down	0.525484	-0.928281	0.561677	0.250513	4.08326	2.14569	7.49372	0	4.75604	0	0	6.43706	6	0	9	0	0	6	low
138	aae-miR-2946	TAGTACGGAAAAGATATGGGGA	up	1.13732	0.185632	0.564968	0.247976	22.0814	25.1136	27.477	23.4423	15.325	27.7397	18.6342	28.9668	22	37	29	16	24	27	middle
139	aae-miR-9c-3p	TAAAGCTTTAGTACCAGAGGTC	down	0.930715	-0.103588	0.565423	0.247627	1352.01	1258.34	1266.44	1521.85	1267.75	1158.13	1500.06	1116.83	1014	2402	2399	668	1932	1041	middle
140	aae-miR-306-5p_R-1	TCAGGTACTGAGTGACTCTCA	down	0.905994	-0.142426	0.568979	0.244904	2669.51	2418.56	3181.09	2057.86	2769.6	2111.68	2274.15	2869.86	2547	3248	5241	1218	2929	2675	middle
141	aae-miR-133	TTGGTCCCCTTCAACCAGCTGT	up	1.15034	0.202062	0.571103	0.243286	9.56399	11.0019	9.99163	7.60292	11.0974	8.66865	9.31712	15.0198	8	12	21	5	12	14	middle
142	PC-5p-25473_45	GGACTCGAGTAAAGTGACTCT	down	0.567603	-0.817047	0.574299	0.240862	3.41977	1.94107	6.24477	1.90073	2.1138	0	5.8232	0	5	3	4	0	7.5	0	low
143	aae-miR-283_R-1	CAATATCAGCTGGTAATTCTGGG	up	1.19992	0.262938	0.576297	0.239354	13265.2	15917.2	14155.6	12042.4	13597.5	23857.9	11228.7	12664.9	11334	19007	25731	13761	14462	11805	high
144	PC-3p-47725_12	CGAGGTCGGTCCGGTTGGT	down	0.56533	-0.822835	0.59727	0.223829	2.28901	1.29405	0	3.16788	3.69914	0	3.88214	0	0	5	7	0	5	0	low
145	aae-miR-1889-5p_R-3	TAATCTCAAATTGTAACAG	down	0.761954	-0.392224	0.597694	0.223521	3.17118	2.41629	3.12238	3.48467	2.90647	0	3.49392	3.75495	2.5	5.5	5.5	0	4.5	3.5	low
146	aga-miR-276-3p_L+2	TCTAGGAACTTCATACCGTGCTCT	up	2.73399	1.45101	0.600499	0.221488	1.0569	2.88955	0	0	3.17069	8.66865	0	0	0	0	6	5	0	0	low
147	aae-miR-9b_R-1	TCTTTGGTGATTTTAGCTGTATG	up	1.1298	0.176067	0.603196	0.219541	597.613	675.183	585.759	599.364	607.716	906.741	469.738	649.07	469	946	1150	523	605	605	middle
148	aae-miR-1890	TGAAATCTTTGATTAGGTCTGG	down	0.868618	-0.203207	0.606121	0.217441	20.7656	18.0374	16.2364	22.8088	23.2518	26.006	16.305	11.8013	13	36	44	15	21	11	middle
149	PC-3p-7827_196	TTCCTGACTTATACGCTTACCTCA	down	0.80963	-0.304665	0.622025	0.206192	31.7762	25.727	24.9791	44.9839	25.3656	43.3433	20.9635	12.8741	20	71	48	25	27	12	middle
150	aae-miR-306-3p	GAGAGCACCTCGGTATCTAAGC	down	0.858688	-0.219795	0.640175	0.193701	75.5348	64.8608	54.954	107.708	63.9423	38.1421	79.1956	77.2447	44	170	121	22	102	72	middle
151	aae-mir-9b-p3	TATAGCTTTATCACCAAAAACC	up	1.29657	0.374706	0.650384	0.18683	26.1432	33.8966	24.9791	32.3124	21.138	60.6806	30.2807	10.7284	20	51	40	35	39	10	middle
152	dme-miR-970-3p_R+1	TCATAAGACACACGCGGCTATA	up	1.03842	0.0543862	0.650828	0.186534	43.0831	44.7382	46.2113	38.6482	44.3897	41.6095	49.6913	42.9137	37	61	84	24	64	40	middle
153	aae-miR-278-3p	TCGGTGGGACTTTCGTCCGTTT	down	0.931581	-0.102247	0.652368	0.185507	1016.9	947.327	1069.1	926.289	1055.31	696.96	1125.82	1019.2	856	1462	1997	402	1450	950	middle
154	sko-miR-100_R+1_1ss16AT	AACCCGTAGATCCGATCTTGTGT	down	0.453876	-1.13963	0.6555	0.183428	5.70219	2.58809	0	17.1066	0	0	7.76427	0	0	27	0	0	10	0	middle
155	PC-5p-31320_31	TTCCTTTGCCTCGCGAGAATAATTTC	down	0.615502	-0.700165	0.655545	0.183398	1.74304	1.07284	0	2.8511	2.37802	0	0	3.21853	0	4.5	4.5	0	0	3	low
156	PC-3p-33166_28	CGTGGTGCGTGGACTTCTCTCTTTCT	down	0.604156	-0.727007	0.658471	0.181464	2.57029	1.55285	0	5.06861	2.64225	0	4.65856	0	0	8	5	0	6	0	low
157	aae-mir-970-p5	AGCTTGCGTTTGTCTTAGCTGGTA	up	1.43896	0.525027	0.666113	0.176452	2.57029	3.69854	0	5.06861	2.64225	0	4.65856	6.43706	0	8	5	0	6	6	low
158	pte-miR-100b-5p_R+1	AACCCGTAGATCCGAACTTGTGT	down	0.47657	-1.06924	0.670221	0.173782	3.80146	1.81166	0	11.4044	0	0	5.43499	0	0	18	0	0	7	0	middle
159	aae-miR-2c_L-2R+1	TCACAGCCAGCTTTGATGAGCA	up	1.06862	0.095745	0.675001	0.170696	6450.9	6893.54	6075.74	5686.03	7590.91	5371.1	7965.36	7344.15	4864.67	8974.5	14364.5	3098	10259	6845.5	high
160	tca-miR-92b-3p_L+1R+1	TATTGCACTTGTCCCGGCCTGC	up	1.10425	0.143061	0.67506	0.170657	15.7853	17.4309	12.4895	12.6715	22.1949	15.6036	16.305	20.384	10	20	42	9	21	19	middle
161	PC-5p-48087_12	GACTTGAAGCAACAACAACCGCT	up	2.05696	1.04051	0.676491	0.169738	0.880748	1.81166	0	0	2.64225	0	5.43499	0	0	0	5	0	7	0	low
162	aae-miR-988-3p	CCCCTTGTTGCAAACCTCACGC	up	1.10465	0.143589	0.691159	0.160422	2420.96	2674.31	2873.84	1858.28	2530.74	1877.63	2545.9	3599.39	2301	2933	4789	1083	3279	3355	middle
163	aae-miR-277-5p	CGTGTCAGAAGTGCATTTACA	up	1.96075	0.971403	0.692215	0.159759	1.05596	2.07047	0	3.16788	0	0	6.21142	0	0	5	0	0	8	0	low
164	aae-miR-2940-3p	GTCGACAGGGAGATAAATCACT	up	1.06691	0.0934377	0.694438	0.158366	192007	204854	161339	219895	194786	243277	213052	158231	129179	347069	368600	140320	274401	147488	high
165	sko-miR-31_R+1_1ss11TC	AGGCAAGATGCTGGCATAGCTGT	up	1.90628	0.930761	0.70189	0.153731	1.90073	3.62333	0	5.70219	0	0	10.87	0	0	9	0	0	14	0	middle
166	PC-5p-14874_97	CATCGAAGTTACGACGCCAAT	up	1.34434	0.426898	0.703655	0.152641	4.59931	6.18304	6.24477	4.11825	3.43492	0	6.21142	12.3377	5	6.5	6.5	0	8	11.5	middle
167	aae-miR-279	TGACTAGATCCACACTCATTAA	up	1.067	0.0935619	0.704924	0.151858	2590.14	2763.68	3350.94	2080.03	2339.44	2919.6	2850.26	2521.18	2683	3283	4427	1684	3671	2350	middle
168	aae-miR-125-5p	TCCCTGAGACCCTAACTTGTGA	down	0.563722	-0.826943	0.70699	0.150587	65.6523	37.0097	6.24477	184.371	6.34139	0	111.029	0	5	291	12	0	143	0	middle
169	aae-miR-92a-3p_R+1	TATTGCACTTGTCCCGGCCTAT	down	0.950032	-0.073952	0.720303	0.142485	13763.4	13075.7	15637.5	11591.9	14060.7	11009.2	12618.1	15599.7	12520.5	18296	26607.5	6350	16251.5	14540.5	high
170	aae-miR-970	TCATAAGACACACGCGGCTAT	down	0.929432	-0.105579	0.72767	0.138066	3999.57	3717.32	4747.27	2809.28	4442.14	2865.86	3890.68	4395.44	3801	4434	8406	1653	5011	4097	high
171	aae-miR-275-5p_R+1	CGCGCTAAGCAGGAACCGAGACT	down	0.914521	-0.128912	0.732189	0.135377	609.557	557.453	463.362	823.65	541.66	495.847	734.5	442.011	371	1300	1025	286	946	412	middle
172	tca-miR-12-5p_R+3	TGAGTATTACATCAGGTACTGGTT	down	0.939835	-0.0895211	0.733418	0.134648	30.4787	28.6449	31.2238	34.8467	25.3656	32.9409	32.6099	20.384	25	55	48	19	42	19	middle
173	PC-5p-33693_27	ATTCCAGCCGTTCCCGGGC	up	1.4581	0.544085	0.734668	0.133909	2.1138	3.08212	0	0	6.34139	0	3.88214	5.36422	0	0	12	0	5	5	middle
174	PC-3p-32586_29	GTGTCCTGCAGTGCTGACC	up	1.66185	0.732794	0.734739	0.133867	1.93671	3.21853	0	3.16788	2.64225	0	0	9.65559	0	5	5	0	0	9	middle
175	aae-miR-276-5p_R+1	AGCGAGGTATAGAGTTCCTACG	down	0.871971	-0.197649	0.737363	0.132319	29.1845	25.448	29.9749	25.3431	32.2354	8.66865	41.9271	25.7482	24	40	61	5	54	24	middle
176	PC-5p-42031_17	TTCTTCGGTCAGTGGTGTTCTCGACT	up	1.71565	0.778758	0.740929	0.130224	1.05596	1.81166	0	3.16788	0	0	5.43499	0	0	5	0	0	7	0	low
177	aae-miR-7_R+1	TGGAAGACTAGTGATTTTGTTGTT	up	1.07875	0.109356	0.742094	0.129541	4038.03	4356.01	3937.95	4203.78	3972.35	6033.38	3425.6	3609.04	3153	6635	7517	3480	4412	3364	high
178	PC-5p-41980_17	TGCTTCGTCTTCGTGCCGGTTGCC	up	1.69331	0.759848	0.746101	0.127202	1.26715	2.14569	0	3.80146	0	0	0	6.43706	0	6	0	0	0	6	low
179	aae-miR-2940-5p_R-1	TGGTTTATCTTATCTGTCGAGG	up	1.03836	0.0543118	0.750004	0.124936	47487.6	49309.4	48473.2	48175.3	45814.4	58489.1	41488.4	47950.7	38811	76037	86696	33736	53435	44695	high
180	aae-miR-252-5p_L+1	CTAAGTACTAGTGCCGCAGGAG	up	1.04758	0.0670602	0.752386	0.123559	1624.25	1701.54	1854.7	1443.29	1574.78	1575.96	1452.69	2075.95	1485	2278	2980	909	1871	1935	middle
181	cqu-miR-279-5p_R+3_1ss20GT	GATGGGTGTGAATCTAGTGTTTCACA	up	1.25036	0.322346	0.755339	0.121858	10.6391	13.3027	6.24477	11.4044	14.2681	27.7397	4.65856	7.5099	5	18	27	16	6	7	middle
182	aae-mir-965-p5	GGGGGAAATCCTGTACGCTGTATG	down	0.913818	-0.13002	0.75535	0.121852	80.6493	73.6988	74.9372	95.6701	71.3406	110.959	54.3499	55.7878	60	151	135	64	70	52	middle
183	PC-3p-9321_164	TTGAATGATGATTTTAAAC	up	1.30596	0.385115	0.763011	0.117469	10.8088	14.1158	14.9874	0	17.4388	29.4734	0	12.8741	12	0	33	17	0	12	middle
184	aae-mir-11894b-1-p5	GGTCGTCTTGAAATGGGAAAGA	down	0.928076	-0.107685	0.767625	0.114851	9.88732	9.17618	8.74268	8.2365	12.6828	8.66865	12.4228	6.43706	7	13	24	5	16	6	middle
185	PC-5p-31301_31	TATTTGACGTTTCAGCGGTGCCT	down	0.743522	-0.427553	0.772954	0.111846	3.10904	2.31164	4.99582	2.21752	2.1138	6.93492	0	0	4	3.5	4	4	0	0	low
186	PC-5p-18026_76	CAAATCCGGCTCGAAGGACC	up	1.19944	0.262356	0.774778	0.110823	7.24601	8.69113	8.74268	5.06861	7.92674	0	13.1993	12.8741	7	8	15	0	17	12	middle
187	aae-mir-2b-p5	ACTCTCAAAGTGGCTGTGAAATG	up	1.08577	0.118715	0.780291	0.107744	100.901	109.555	103.663	89.6511	109.389	162.104	73.7606	92.8009	83	141.5	207	93.5	95	86.5	middle
188	aae-miR-2a-5p_R+2_1ss14TC	ACTCTCAAAGTGGCTGTGAAATG	up	1.08577	0.118715	0.780291	0.107744	100.901	109.555	103.663	89.6511	109.389	162.104	73.7606	92.8009	83	141.5	207	93.5	95	86.5	middle
189	aae-miR-308-5p	CGCGGTATATTCTTGTGGCTTG	up	1.04168	0.0589053	0.780844	0.107436	108.252	112.764	119.9	84.8993	119.958	102.29	104.041	131.96	96	134	227	59	134	123	middle
190	ame-let-7-5p	TGAGGTAGTAGGTTGTATAGT	down	0.648776	-0.624207	0.785215	0.105011	21.5416	13.9757	0	64.6248	0	0	41.9271	0	0	102	0	0	54	0	middle
191	bmo-miR-2779_L+2	TCATATCCGGCTCGAAGGACCA	down	0.743084	-0.428403	0.790424	0.10214	1.44377	1.07284	0	2.21752	2.1138	0	0	3.21853	0	3.5	4	0	0	3	low
192	sko-miR-184-3p_R+2	TGGACGGAGAACTGATAAGGGCAT	down	0.943934	-0.0832423	0.791278	0.101671	1291.63	1219.22	1202.74	1422.38	1249.78	1686.92	947.241	1023.49	963	2245	2365	973	1220	954	middle
193	ame-miR-317-3p_R+1	TGAACACAGCTGGTGGTATCTCAGTT	down	0.94578	-0.0804237	0.794602	0.0998501	102.364	96.8139	121.149	79.1971	106.747	126.562	73.7606	90.1188	97	125	202	73	95	84	middle
194	aae-miR-100	AACCCGTAGATCCGAACTTGTG	down	0.769309	-0.378364	0.7993	0.0972901	138.943	106.89	36.2197	335.162	45.4466	41.6095	232.928	46.1323	29	529	86	24	300	43	middle
195	PC-3p-30115_33	GGCTGCTGCTGCCTCAAGGCGG	down	0.752212	-0.410788	0.800283	0.0967564	1.42625	1.07284	0	1.90073	2.37802	0	0	3.21853	0	3	4.5	0	0	3	low
196	bmo-miR-998_R+2_1ss11GA	TAGCACCATGAGATTCAGCTCT	down	0.931004	-0.103141	0.804051	0.0947165	1434.6	1335.61	1125.31	1827.24	1351.24	1061.04	1948.06	997.744	901	2884	2557	612	2509	930	middle
197	aae-miR-10_L+1R-1_1ss12TA	TACCCTGTAGAACCGAATTTGT	down	0.678171	-0.560279	0.804832	0.094295	21.7528	14.7521	0	65.2584	0	0	44.2563	0	0	103	0	0	57	0	middle
198	PC-3p-26636_42	ACGTACAGGAAAGGCAGCGCT	down	0.798546	-0.324552	0.80522	0.0940855	5.15606	4.11735	11.2406	0	4.22759	0	6.98784	5.36422	9	0	8	0	9	5	middle
199	PC-3p-4330_338	ACAGTCACTTAACTCGAGTTGA	up	1.06093	0.0853274	0.806174	0.0935712	35.247	37.3946	49.9582	24.0759	31.7069	38.1421	36.4921	37.5495	40	38	60	22	47	35	middle
200	pte-miR-10-5p_R+1_1ss12TA	TACCCTGTAGAACCGAATTTGTG	down	0.680815	-0.554666	0.806588	0.093348	1.90073	1.29405	0	5.70219	0	0	3.88214	0	0	9	0	0	5	0	middle
201	dme-miR-998-3p_R+2	TAGCACCATGAGATTCAGCTCTT	up	1.06434	0.089959	0.814629	0.0890403	63.8346	67.9417	43.7134	78.5635	69.2268	50.2782	92.3948	61.1521	35	124	131	29	119	57	middle
202	PC-5p-21590_59	CAACCACTTTGCTACCGATGC	down	0.86786	-0.204466	0.816234	0.0881853	6.50637	5.64662	8.74268	4.43504	6.34139	0	6.21142	10.7284	7	7	12	0	8	10	middle
203	aae-miR-79-3p_L+1	ATAAAGCTAGATTACCAAAGCAT	up	1.06243	0.0873632	0.817507	0.0875084	59.9469	63.6891	74.9372	52.5869	52.3165	38.1421	79.972	72.9533	60	83	99	22	103	68	middle
204	aga-miR-275_R+1	TCAGGTACCTGAAGTAGCGCGCGC	down	0.957564	-0.0625592	0.817735	0.0873876	119.148	114.092	114.904	140.02	102.519	147.367	90.842	104.066	92	221	194	85	117	97	middle
205	aae-miR-71-5p	AGAAAGACATGGGTAGTGAGAT	down	0.986573	-0.0195021	0.825076	0.0835059	7885.12	7779.24	8525.36	7426.79	7703.2	8304.57	7251.83	7781.33	6826	11722	14577	4790	9340	7253	high
206	aga-miR-34_R+4	TGGCAGTGTGGTTAGCTGGTTGTT	up	1.08466	0.117244	0.827737	0.0821078	26.9449	29.2261	19.9833	29.1445	31.7069	46.8107	19.4107	21.4569	16	46	60	27	25	20	middle
207	aae-miR-2942	TATTCGAGACTTCACGAGTTAAT	up	1.34529	0.427917	0.828596	0.0816571	2.1479	2.88955	0	3.80146	2.64225	8.66865	0	0	0	6	5	5	0	0	low
208	pte-let-7-5p	TGAGGTAGTAGGTTGTATAGTT	down	0.716929	-0.480098	0.830434	0.0806951	166.419	119.311	0	499.258	0	0	357.933	0	0	788	0	0	461	0	middle
209	aae-miR-210_R+4	CTTGTGCGTGTGACAACGGCTAT	down	0.859599	-0.218263	0.847114	0.072058	9.43731	8.11231	0	14.5723	13.7397	0	9.31712	15.0198	0	23	26	0	12	14	middle
210	aae-miR-11897a	TAGTAAACCTTGATTTTGTAGC	up	1.29559	0.373613	0.847163	0.0720328	2.67635	3.46746	0	3.80146	4.22759	10.4024	0	0	0	6	8	6	0	0	middle
211	bmo-miR-305-5p_R+2	ATTGTACTTCATCAGGTGCTCTGGA	up	1.05349	0.075183	0.859871	0.0655666	66.7551	70.3261	87.4268	43.0832	69.7553	52.0119	61.3377	97.6287	70	68	132	30	79	91	middle
212	PC-5p-31881_30	TTCAACACTTTCGATGTACTGCT	down	0.84396	-0.244754	0.866483	0.0622397	5.49194	4.63497	0	13.3051	3.17069	0	8.5407	5.36422	0	21	6	0	11	5	middle
213	aga-miR-2c-5p_R+3	GCTCATCAATTGGTTGTGGCTATG	up	1.02755	0.0392027	0.87081	0.0600766	34.7194	35.6757	28.7259	34.2131	41.219	31.2072	31.8335	43.9866	23	54	78	18	41	41	middle
214	ame-miR-7-5p_R+2	TGGAAGACTAGTGATTTTGTTGTTC	down	0.94827	-0.0766299	0.874521	0.0582298	34.4302	32.6491	29.9749	37.381	35.9345	52.0119	20.1871	25.7482	24	59	68	30	26	24	middle
215	aae-miR-8-3p	TAATACTGTCAGGTAAAGATGTC	down	0.979552	-0.0298054	0.884632	0.0532372	3884.14	3804.72	4127.79	4003.57	3521.06	4634.26	3741.6	3038.29	3305	6319	6663	2673	4819	2832	high
216	PC-3p-18271_74	CGACACTGGAGGCGACCTTAC	down	0.9193	-0.121393	0.885122	0.0529971	3.91574	3.59973	5.62029	3.48467	2.64225	0	5.43499	5.36422	4.5	5.5	5	0	7	5	low
217	aga-miR-2_L-2R+2	TCACAGCCAGCTTTGATGAGCAT	up	1.03561	0.0504828	0.885806	0.0526614	174.301	180.508	187.343	124.181	211.38	131.764	171.59	238.171	150	196	400	76	221	222	middle
218	aae-miR-2a-3p_R-2	TATCACAGCCAGCTTTGAAGA	down	0.980741	-0.0280557	0.887942	0.0516156	3937.67	3861.84	4307.85	3013.61	4491.55	3874.02	3628.24	4083.24	3449.17	4756.5	8499.5	2234.5	4673	3806	high
219	dan-miR-281-2-5p_R+3	AAGAGAGCTATCCGTCGACAGTAAA	up	1.19733	0.259823	0.893769	0.0487749	1.12622	1.34846	2.49791	0	0.880748	4.04537	0	0	2	0	1.66667	2.33333	0	0	low
220	lmi-miR-281-5p_R+3	AAGAGAGCTATCCGTCGACAGTAAA	up	1.19733	0.259823	0.893769	0.0487749	1.12622	1.34846	2.49791	0	0.880748	4.04537	0	0	2	0	1.66667	2.33333	0	0	low
221	aae-let-7	TGAGGTAGTTGGTTGTATAGT	down	0.957338	-0.062899	0.900514	0.0455096	9.54392	9.13676	13.7385	10.1372	4.75604	12.1361	7.76427	7.5099	11	16	9	7	10	7	middle
222	PC-3p-33099_28	TTCTGACGTACTTTGATGCTTCTACT	up	1.09437	0.130105	0.910516	0.0407122	4.2958	4.70121	0	7.60292	5.28449	8.66865	5.43499	0	0	12	10	5	7	0	low
223	PC-5p-2587_517	TTCCAAGTCCTAGACTGCGTGAGGGT	down	0.96583	-0.0501582	0.915228	0.0384707	89.063	86.0198	89.9247	93.7694	83.495	135.231	52.0206	70.8076	72	148	158	78	67	66	middle
224	aae-mir-87-p5	CAGCCTGAAATTTGCTAAACCT	down	0.953958	-0.0680024	0.916165	0.0380263	21.9379	20.9279	13.7385	33.5796	18.4957	32.9409	20.1871	9.65559	11	53	35	19	26	9	middle
225	aae-miR-2765	TGGTAACTCCACCACCGTTGGC	down	0.990713	-0.0134605	0.924406	0.0341374	205.839	203.928	194.837	206.546	216.136	169.906	225.164	216.714	156	326	409	98	290	202	middle
226	aae-miR-305-5p	ATTGTACTTCATCAGGTGCTCTGG	down	0.987727	-0.0178163	0.926344	0.0332279	6316.81	6239.28	7504.96	5594.48	5850.99	5301.75	6358.94	7057.16	6009	8830	11072	3058	8190	6578	high
227	aga-miR-92a_R+2	TATTGCACTTGTCCCGGCCTATTT	up	1.02077	0.0296532	0.926835	0.0329977	99.9889	102.065	79.9331	133.368	86.6656	126.562	83.0777	96.5559	64	210.5	164	73	107	90	middle
228	aae-miR-190	AGATATGTTTGATATTCTTGGTTG	down	0.986136	-0.0201419	0.929339	0.0318261	1485.59	1464.99	1422.56	1594.71	1439.5	1867.23	1281.1	1246.64	1139	2517	2724	1077	1650	1162	middle
229	aae-mir-11894a-1-p5	GGTCGTCTTGAAATGGTAAAGA	down	0.986803	-0.0191665	0.931536	0.0308005	186.488	184.027	221.065	141.288	197.111	162.971	186.342	202.767	177	223	373	94	240	189	middle
230	aae-miR-34-5p_R-1	TGGCAGTGTGGTTAGCTGGTT	down	0.992284	-0.0111754	0.942025	0.0259376	3341.42	3315.64	3774.34	2894.81	3355.12	3032.3	3177.92	3736.71	3022	4569	6349	1749	4093	3483	high
231	PC-5p-643_1868	TGCTCTGGTATTTTGATGTTCG	down	0.988001	-0.0174155	0.942386	0.025771	230.532	227.766	263.529	213.515	214.55	216.716	180.131	286.449	211	337	406	125	232	267	middle
232	aae-miR-11917	CTGAAAACTTAATCGATTGGTC	up	1.00966	0.0138673	0.946851	0.0237185	257.12	259.603	192.339	298.415	280.606	254.858	254.668	269.284	154	471	531	147	328	251	middle
233	aae-miR-9c-5p	TCTTTGGTATTCTAGCTGTAGA	up	1.0087	0.0125	0.948681	0.02288	104.293	105.201	114.904	97.5708	100.405	123.095	83.0777	109.43	92	154	190	71	107	102	middle
234	aae-miR-305-3p	CGGCACATGTTGGAGTACACTTA	up	1.00862	0.0123844	0.951192	0.0217319	167.669	169.115	157.368	200.844	144.795	164.704	195.66	146.98	126	317	274	95	252	137	middle
235	aga-miR-11_R+1	CATCACAGTCTGAGTTCTTGCTC	up	1.01342	0.0192333	0.956018	0.0195338	9.21076	9.33437	9.99163	10.7708	6.86984	12.1361	6.21142	9.65559	8	17	13	7	8	9	middle
236	aae-miR-33_R-1	GTGCATTGTAGTTGCATTGC	up	1.02176	0.0310533	0.956968	0.0191026	78.6423	80.3534	124.895	54.4876	56.544	43.3433	94.7241	102.993	100	86	107	25	122	96	middle
237	PC-5p-15361_93	CACTTCCTTCCTCTGCACAGA	up	1.03352	0.047564	0.959159	0.0181094	11.6486	12.0391	15.6119	8.2365	11.0974	0	13.5875	22.5297	12.5	13	21	0	17.5	21	middle
238	aae-miR-11917_1ss9TC	CTGAAAACCTAATCGATTGGTC	down	0.992699	-0.0105713	0.960374	0.0175595	61.2957	60.8482	58.7008	63.3577	61.8285	45.077	69.8784	67.5891	47	100	117	26	90	63	middle
239	sko-miR-29b-3p_R+1	TAGCACCATTTGAAATCAGTGTT	up	1.07228	0.100686	0.963055	0.0163488	1.68954	1.81166	0	5.06861	0	0	5.43499	0	0	8	0	0	7	0	middle
240	PC-3p-44397_15	CTAACGGAATCCCTCAGGAA	up	1.07228	0.100686	0.963055	0.0163488	1.68954	1.81166	0	5.06861	0	0	5.43499	0	0	8	0	0	7	0	low
241	aae-miR-12-3p	CAGTACTTATGTTATGCTCTCT	up	1.01143	0.0163922	0.966562	0.0147704	117.042	118.379	107.41	124.815	118.901	109.225	170.814	75.099	86	197	225	63	220	70	middle
242	PC-5p-28997_36	CGGCACGAGACGTTTGCACCGC	up	1.03315	0.0470451	0.972973	0.0118993	6.44464	6.65826	0	8.2365	11.0974	0	3.88214	16.0926	0	13	21	0	5	15	middle
243	ame-miR-317-3p_R+1_1ss24GT	TGAACACAGCTGGTGGTATCTCATTT	up	1.04947	0.0696591	0.974416	0.0112557	1.23305	1.29405	0	0	3.69914	0	3.88214	0	0	0	7	0	5	0	low
244	PC-5p-40815_18	TCCACGCTATGCCTGAATCAG	up	1.03079	0.0437532	0.983922	0.00703932	2.08159	2.14569	6.24477	0	0	0	0	6.43706	5	0	0	0	0	6	low
245	PC-3p-13472_110	CTGATACAGCCATACCGTGGA	down	0.995837	-0.00601902	0.987033	0.00566816	28.3331	28.2151	23.7301	34.8467	26.4225	17.3373	37.2685	30.0396	19	55	50	10	48	28	middle
246	aae-mir-283-p3	CGGAATTCCAACTGATATCCAC	up	1.00505	0.00727167	0.990297	0.00423475	95.9953	96.4804	68.6925	133.685	85.6087	98.8227	149.85	40.768	55	211	162	57	193	38	middle
247	aae-miR-282-3p	ACATAGCCTGACAGAGGTTAGG	up	1.00332	0.00477916	0.995707	0.00186855	8.24496	8.27231	6.24477	6.33577	12.1543	0	10.87	13.947	5	10	23	0	14	13	middle
248	aae-mir-11894a-3-p5	GGTTGTCTTGAAATGGTAAAGA	down	0.998953	-0.00151077	0.99608	0.0017059	22.4678	22.4443	21.2322	17.1066	29.0647	20.8048	18.6342	27.8939	17	27	55	12	24	26	middle
249	aae-miR-282-5p_L-4R-1	TAGCCTCTCCTAGGCTTTGTCT	down	0.999178	-0.00118684	0.996809	0.00138788	1102.26	1101.35	841.795	1333.05	1131.94	925.812	1416.98	961.267	674	2104	2142	534	1825	896	middle

## Sheet: FoldChange_miRNA_bma
red is pvalue<=0.001,orange is pvalue <=0.01,blue is pvalue<=0.05,green is pvalue <=0.1.
Index	miR_name	miR_seq	up/down	fold_change(LPS_mf_EV(mean)/LPS(mean))	log2(fold_change)	pvalue(t_test)	(-)LOG(p-value)	LPS(mean)	LPS_mf_EV(mean)	LPS/LPS_1(norm)	LPS/LPS_2(norm)	LPS/LPS_3(norm)	LPS_mf_EV/LPS_EV_1(norm)	LPS_mf_EV/LPS_EV_2(norm)	LPS_mf_EV/LPS_EV_3(norm)	LPS/LPS_1(raw)	LPS/LPS_2(raw)	LPS/LPS_3(raw)	LPS_mf_EV/LPS_EV_1(raw)	LPS_mf_EV/LPS_EV_2(raw)	LPS_mf_EV/LPS_EV_3(raw)	Expression level
1	aae-miR-1175-5p_R+2	AAGTGGAGTAGTGGTCTCATCGCT	down	0.809325	-0.30521	0.0304682	1.51615	149.74	121.188	151.535	160.011	137.674	125.283	123.563	114.719	127	253	263	70	165	111	middle
2	nlo-miR-275_R-1	TCAGGTACCTGAAGTAGCGCGC	down	0.810874	-0.30245	0.0492359	1.30772	31437.6	25491.9	33071.6	31702.4	29538.7	22638.5	25225.5	28611.6	27717	50126	56428	12649	33685	27684	high
3	aae-miR-2945-3p	TGACTAGAGGCAGACTCGTTTA	down	0.857266	-0.222185	0.0500026	1.30101	1629.65	1397.05	1664.5	1539.39	1685.07	1258.19	1485	1447.95	1395	2434	3219	703	1983	1401	middle
Following miRNAs do not show significant difference (p-value<=0.05).
4	tca-miR-184-3p	TGGACGGAGAACTGATAAGGGC	down	0.820709	-0.285057	0.0697855	1.15623	104444	85718.1	101693	115949	95689.9	93201.2	84879.4	79073.7	85228	183332	182797	52075	113344	76510	high
5	aae-miR-965	TAAGCGTATAGCTTTTCCCATT	up	1.9209	0.941781	0.0832248	1.07975	56.8169	109.14	72.7844	44.2718	53.3946	73.3798	131.051	122.987	61	70	102	41	175	119	middle
6	tca-miR-252a-3p_R+1_1ss9TC	CCTGCTGCCCAAGTGCTTATCG	up	1.47873	0.564362	0.0942557	1.02569	4.99847	7.39141	5.96593	3.79472	5.23476	8.94875	5.99092	7.23456	5	6	10	5	8	7	low
7	tca-miR-281-5p	AAGAGAGCTATCCGTCGACAGT	down	0.88699	-0.17301	0.0948496	1.02296	3457.6	3066.86	3363.59	3675.19	3334.02	2808.12	3110.04	3282.42	2819	5811	6369	1569	4153	3176	middle
8	aae-miR-980-5p	CGGCCGTTCATTGGGTCATCTAGC	down	0.272673	-1.87475	0.10023	0.999004	5.49276	1.49773	5.96593	6.32454	4.18781	0	4.49319	0	5	10	8	0	6	0	low
9	aae-miR-11-3p	CATCACAGTCTGAGTTCTTGCT	down	0.857023	-0.222594	0.128935	0.889631	22073	18917.1	21643.2	23818.9	20756.9	19420.6	20906.1	16424.5	18139	37661	39652	10851	27917	15892	high
10	tca-miR-14-3p	TCAGTCTTTTTCTCTCTCCTAT	up	1.17063	0.22729	0.149957	0.824034	38502.8	45072.6	38001.8	39734.6	37771.9	50667.8	40704.6	43845.6	31849	62826	72156	28310	54355	42424	high
11	aae-miR-1889-5p_R+1	TAATCTCAAATTGTAACAGTGGG	up	1.27257	0.347746	0.165932	0.780069	1423.57	1811.59	1767.11	1116.91	1386.69	1945.46	1769.57	1719.76	1481	1766	2649	1087	2363	1664	middle
12	cqu-miR-2951-3p_L-9R-2_1ss11AG	TGCCCGGTTCCGTGTACTGGAA	down	0.572046	-0.805796	0.169247	0.771479	140.834	80.5636	138.41	193.531	90.5614	100.226	84.6218	56.843	116	306	173	56	113	55	middle
13	aae-miR-11907	TTTTAGGAGGTCAAAATCGCGT	down	-inf	-inf	0.185703	0.731182	2.27553	0	0	3.16227	3.66433	0	0	0	0	5	7	0	0	0	middle
14	pxy-mir-6497-p5_1ss7AG_1	CTTCGGGATAAGGATTGGC	down	0.519541	-0.944689	0.193383	0.713583	36.5425	18.9853	28.6365	47.7503	33.2407	4.47438	35.9455	16.5361	24	75.5	63.5	2.5	48	16	middle
15	pxy-mir-6497-p5_1ss7AG_2	CTTCGGGATAAGGATTGGCTCT	down	0.519541	-0.944689	0.193383	0.713583	36.5425	18.9853	28.6365	47.7503	33.2407	4.47438	35.9455	16.5361	24	75.5	63.5	2.5	48	16	middle
16	bmo-mir-6497-p5_1ss9AG	AACTTCGGGATAAGGATTGGC	down	0.360413	-1.47228	0.200477	0.697935	9.62747	3.46987	2.98297	13.5978	12.3017	0	5.24206	5.16754	2.5	21.5	23.5	0	7	5	middle
17	pxy-mir-6497-p5_1ss3AG	GGGATAAGGATTGGCTCTGA	down	-inf	-inf	0.205869	0.68641	1.60504	0	2.98297	0	1.83217	0	0	0	2.5	0	3.5	0	0	0	low
18	aae-miR-34-5p_R+3	TGGCAGTGTGGTTAGCTGGTTGTGT	up	1.73272	0.793035	0.213478	0.670648	34.3177	59.4629	31.0229	31.6227	40.3077	87.6978	44.183	46.5079	26	50	77	49	59	45	middle
19	aae-miR-1889-3p	CACGTTACAGATTGGGGTTTCC	up	1.14123	0.190594	0.213714	0.670168	346.919	395.916	335.286	345.32	360.152	451.017	372.935	363.795	281	546	688	252	498	352	middle
20	aae-miR-988-5p_R+1	GTGTGCTTTGTGACAATGAGAT	down	0.848833	-0.236448	0.214704	0.66816	79.7107	67.6611	76.364	87.9111	74.8571	59.0618	80.8774	63.044	64	139	143	33	108	61	middle
21	aae-miR-11893	TTCCTGACTTATACGCTTACCT	down	0.771835	-0.373635	0.241458	0.617159	97.7433	75.4417	78.7503	117.636	96.8431	64.431	98.8502	63.044	66	186	185	36	132	61	middle
22	aae-miR-11895	TTCATGCATTCACTTCTGCTGA	up	1.38861	0.473645	0.243369	0.613734	75.2885	104.547	106.194	62.613	57.0589	80.5388	101.846	131.256	89	99	109	45	136	127	middle
23	nlo-miR-277	TAAATGCACTATCTGGTACGACA	up	1.16815	0.224228	0.246563	0.608072	917.553	1071.84	993.925	813.336	945.398	1215.24	893.396	1106.89	833	1286	1806	679	1193	1071	middle
24	tca-miR-276-3p	TAGGAACTTCATACCGTGCTCT	down	0.9022	-0.148481	0.272106	0.565263	10320	9310.68	9915.38	9422.3	11622.2	8846.73	10003.3	9081.95	8310	14898	22202	4943	13358	8787.5	high
25	aae-miR-87	GTGAGCAAATTTTCAGGTGTGT	up	1.19594	0.258148	0.28216	0.549505	1034.05	1236.66	1134.72	894.29	1073.13	1163.34	1043.92	1502.72	951	1414	2050	650	1394	1454	middle
26	aae-miR-71-3p	TCTCACTACCTTGTCTTTCATG	up	1.19941	0.262329	0.301452	0.520782	1715.85	2058.02	1966.37	1402.15	1779.03	1902.5	1759.08	2512.46	1648	2217	3398.5	1063	2349	2431	middle
27	tca-miR-1000-5p_R+4	ATATTGTCCTGTCACAGCAGTA	up	1.35719	0.440624	0.311348	0.506755	21.0489	28.5674	27.4433	15.8114	19.8921	17.8975	33.6989	34.1058	23	25	38	10	45	33	middle
28	aae-miR-11894a	TTTACCATTTCAAGATGACCTA	up	1.42125	0.507162	0.314351	0.502585	3077.68	4374.16	4392.12	1937.21	2903.72	3629.61	3393.11	6099.77	3681	3063	5547	2028	4531	5902	high
29	aae-miR-263b-5p	CTTGGCACTGGGAGAATTCACAG	up	1.8783	0.909426	0.315391	0.501151	9.07295	17.0417	0	15.1789	12.04	26.8463	14.9773	9.30157	0	24	23	15	20	9	middle
30	prd-miR-7911c-5p_L-3R-2_1ss4CT	TTCCCGACCGATGCACCA	down	0.224622	-2.15443	0.323023	0.490767	6.66779	1.49773	13.7217	0	6.28171	0	4.49319	0	11.5	0	12	0	6	0	middle
31	aae-miR-11-5p_L+2	CGAGAACTCCGGCTGTGACCTGTG	down	0.791227	-0.337837	0.324718	0.488493	1034.83	818.788	807.788	1347.13	949.586	962.886	845.469	648.01	677	2130	1814	538	1129	627	middle
32	bmo-miR-2779_L-2	ATCCGGCTCGAAGGACCA	up	1.2208	0.287822	0.327435	0.484874	10.7188	13.0855	10.7387	8.85436	12.5634	10.7385	11.9818	16.5361	9	14	24	6	16	16	middle
33	aae-miR-278-5p	ACGGACGATAGTCTTCAGCGGCC	up	1.14489	0.195215	0.327445	0.484862	44.2979	50.7164	35.7956	53.1261	43.972	51.9028	51.6717	48.5749	30	84	84	29	69	47	middle
34	aae-miR-2943_R-1	TTAAGTAGGCACTTGCAGGCAA	down	0.609201	-0.71501	0.345645	0.461369	6.92502	4.21873	5.96593	6.957	7.85214	0	7.48865	5.16754	5	11	15	0	10	5	middle
35	aae-miR-34-3p	CAACCACTATCCGCCCTGCCGCC	up	1.0629	0.0880092	0.378342	0.422116	303.642	322.741	276.819	335.201	298.905	322.155	320.514	325.555	232	530	571	180	428	315	middle
36	aae-miR-996_R+1	TGACTAGATTACATGCTCGTCT	up	1.26681	0.341203	0.381029	0.419042	134.32	170.159	168.239	107.517	127.205	109.175	197.7	203.601	141	170	243	61	264	197	middle
37	tca-miR-190-3p_R+5_1ss8GA	CCCAGGAATCAAACATATTATTA	up	1.44954	0.535591	0.402884	0.39482	33.1708	48.0823	21.4774	51.8612	26.1738	60.8515	60.6581	22.7372	18	82	50	34	81	22	middle
38	dme-miR-998-5p_1ss7TC	ACTGAACTCTCGTGGGTCTGCA	down	0.806872	-0.309588	0.420353	0.376386	57.0427	46.0261	72.7844	36.0499	62.2937	46.5335	41.9364	49.6084	61	57	119	26	56	48	middle
39	bma-miR-72_R-2_1ss11TC	AGGCAAGATGCTGGCATAGCT	up	inf	inf	0.42265	0.374019	0	4.99243	0	0	0	0	14.9773	0	0	0	0	0	20	0	middle
40	bma-miR-92_R+2_1ss10CT	TATTGCACTTGTCCCGGCCTGA	down	-inf	-inf	0.42265	0.374019	1.05409	0	0	3.16227	0	0	0	0	0	5	0	0	0	0	low
41	hpo-miR-100-5p_R-4	AACCCGTAGATCCGAACTT	up	inf	inf	0.42265	0.374019	0	1.99697	0	0	0	0	5.99092	0	0	0	0	0	8	0	low
42	asu-miR-1-3p_R+1	TGGAATGTAAAGAAGTATGTAT	down	-inf	-inf	0.42265	0.374019	1.05409	0	0	3.16227	0	0	0	0	0	5	0	0	0	0	low
43	sko-miR-31_R+1_1ss11TC	AGGCAAGATGCTGGCATAGCTGT	down	-inf	-inf	0.42265	0.374019	1.89736	0	0	5.69209	0	0	0	0	0	9	0	0	0	0	middle
44	hpo-miR-236-3p_R-1_1ss17TA	TAATACTGTCAGGTAAAGATGC	down	-inf	-inf	0.42265	0.374019	1.39205	0	4.17615	0	0	0	0	0	3.5	0	0	0	0	0	low
45	aae-miR-1174_R+1	TCAGATCTACTTAATACCCATA	up	inf	inf	0.42265	0.374019	0	1.24811	0	0	0	0	3.74433	0	0	0	0	0	5	0	low
46	api-miR-3050	TGAGATCTTGATAAACTCGCCT	down	-inf	-inf	0.42265	0.374019	1.89736	0	0	5.69209	0	0	0	0	0	9	0	0	0	0	low
47	aga-miR-10365-3p	AAAAGTTTTCATATTCTTGCGG	down	-inf	-inf	0.42265	0.374019	1.05409	0	0	3.16227	0	0	0	0	0	5	0	0	0	0	low
48	aae-miR-11919_R-1	TAGCTAGGTTGCGGTGCACTGC	down	-inf	-inf	0.42265	0.374019	1.26491	0	0	3.79472	0	0	0	0	0	6	0	0	0	0	low
49	aae-miR-11926	TTGGACTGGCATGCGTTTATGG	down	-inf	-inf	0.42265	0.374019	1.05409	0	0	3.16227	0	0	0	0	0	5	0	0	0	0	low
50	nvi-miR-317_R-4	TGAACACAGCTGGTGGTATCT	down	0.936003	-0.0954144	0.432323	0.364192	12710.3	11896.9	13191.9	11508.8	13430.3	12116.6	10577.7	12996.4	11056	18197	25656	6770	14125	12575	high
51	aae-miR-1175-3p	TGAGATTCTACTTCTCCGACTTAA	up	1.09311	0.128438	0.433487	0.363024	194.055	212.124	177.785	208.077	196.304	241.616	214.924	179.83	149	329	375	135	287	174	middle
52	aga-miR-33-3p_2ss3GA20CG	CAATACTTCTGCAATGCAAGCC	up	1.21261	0.278116	0.477194	0.321305	140.816	170.755	128.864	157.481	136.104	162.867	233.646	115.753	108	249	260	91	312	112	middle
53	cel-miR-80-5p_1ss13GC	AGCTTTCGACATCATTCTGAAC	down	0.475445	-1.07265	0.491738	0.308266	7.35038	3.4947	11.9319	10.1193	0	0	10.4841	0	10	16	0	0	14	0	middle
54	tca-miR-263a-5p	AATGGCACTGGAAGAATTCACGGG	down	0.699138	-0.516351	0.496852	0.303773	25.7591	18.0092	17.3012	44.2718	15.7043	17.0026	23.5893	13.4356	14.5	70	30	9.5	31.5	13	middle
55	bmo-miR-263a-5p_R+3	AATGGCACTGGAAGAATTCACGGG	down	0.699138	-0.516351	0.496852	0.303773	25.7591	18.0092	17.3012	44.2718	15.7043	17.0026	23.5893	13.4356	14.5	70	30	9.5	31.5	13	middle
56	aae-miR-281-3p_R+1	TGTCATGGAATTGCTCTCTTTAT	up	1.32804	0.409301	0.498062	0.302717	62.6258	83.1696	64.4321	63.2454	60.1998	132.442	50.9228	66.1445	54	100	115	74	68	64	middle
57	aae-miR-2945-5p	AGCGGGTCCGTTTCTAGTGTCATG	up	1.27054	0.345438	0.50057	0.300535	18.3154	23.2704	19.091	22.7683	13.0869	21.477	14.2284	34.1058	16	36	25	12	19	33	middle
58	bma-miR-71_R+3_1ss1TA	AGAAAGACATGGGTAGTGAGAC	down	0.511184	-0.968084	0.513598	0.289376	21.5699	11.0262	45.3411	0	19.3686	8.94875	4.49319	19.6367	38	0	37	5	6	19	middle
59	aae-miR-79-5p	GCTTTGGCGCTTTAGCTGTATGA	down	0.84552	-0.242089	0.518103	0.285584	24.5356	20.7454	20.8808	24.9819	27.7442	11.6334	23.2148	27.388	17.5	39.5	53	6.5	31	26.5	middle
60	aae-miR-2941_R+1	TAGTACGGCTAGAACTCCACGGA	down	0.842872	-0.246614	0.518121	0.285569	36.7504	30.9759	48.9207	27.828	33.5025	41.1643	26.9591	24.8042	41	44	64	23	36	24	middle
61	nlo-miR-12	TGAGTATTACATCAGGTACTGGT	down	0.917248	-0.124616	0.520759	0.283363	1713.3	1571.52	1551.14	1997.92	1590.84	1777.22	1639.27	1298.09	1300	3159	3039	993	2189	1256	middle
62	aae-miR-11912_L+1_1ss19GA	AGTGTGTGAACCGTTGGCAGC	down	0.720724	-0.472482	0.530936	0.274958	11.8872	8.56736	11.9319	10.1193	13.6104	0	11.233	14.4691	10	16	26	0	15	14	middle
63	dme-miR-998-3p	TAGCACCATGAGATTCAGCTC	down	0.821059	-0.284443	0.533392	0.272953	21129.8	17348.8	17369.2	27635.1	18385	13262	26214.8	12569.5	14557	43695	35121	7410	35006	12162	high
64	aae-miR-2946	TAGTACGGAAAAGATATGGGGA	up	1.14934	0.200802	0.536555	0.270386	21.6106	24.8378	26.2501	23.4008	15.1808	28.636	17.9728	27.9047	22	37	29	16	24	27	middle
65	aae-miR-306-5p_R-1	TCAGGTACTGAGTGACTCTCA	down	0.90989	-0.136236	0.541264	0.266591	2618.77	2382.8	3039.05	2061.17	2756.1	2179.92	2198.67	2769.8	2547	3259	5265	1218	2936	2680	middle
66	nlo-miR-133	TTGGTCCCCTTCAACCAGCTGT	up	1.15203	0.204179	0.541764	0.26619	9.37598	10.8014	9.5455	7.58945	10.993	8.94875	8.98638	14.4691	8	12	21	5	12	14	middle
67	nvi-miR-279	TGACTAGATCCACACTCATTAA	up	1.10912	0.14942	0.546527	0.262389	2890.81	3206.27	3657.12	2366.01	2649.31	3706.57	3114.53	2797.71	3065	3741	5061	2071	4159	2707	middle
68	nlo-miR-92a_L+1R-2	TATTGCACTTGTCCCGGCCT	down	0.881148	-0.182544	0.550378	0.259339	956.691	842.986	880.572	970.817	1018.68	619.254	1148.01	761.696	738	1535	1946	346	1533	737	middle
69	aae-miR-9c-3p	TAAAGCTTTAGTACCAGAGGTC	down	0.933091	-0.0999102	0.575326	0.240086	1328.29	1239.41	1209.89	1519.15	1255.82	1195.55	1446.81	1075.88	1014	2402	2399	668	1932	1041	middle
70	aae-miR-283_R-1	CAATATCAGCTGGTAATTCTGGG	up	1.22151	0.288671	0.577667	0.238323	12847.7	15693.7	13292.7	12000.5	13250	24290.5	10795.6	11994.9	11140.5	18974.5	25311.5	13572	14416	11606	high
71	aae-miR-278-3p	TCGGTGGGACTTTCGTCCGTTT	down	0.931727	-0.10202	0.604164	0.218845	997.133	929.056	1021.37	924.648	1045.38	719.48	1085.85	981.833	856	1462	1997	402	1450	950	middle
72	aae-miR-9b_R-1	TCTTTGGTGATTTTAGCTGTATG	up	1.14459	0.194836	0.609868	0.214764	586.635	671.458	559.605	598.302	601.998	936.039	453.063	625.272	469	946	1150	523	605	605	middle
73	bma-miR-281-3p	TGTCATGGAATTGCTCTCTTTA	up	1.07186	0.100113	0.619107	0.208234	612.859	656.897	627.616	641.941	569.019	801.808	611.823	557.061	526	1015	1087	448	817	539	middle
74	aae-miR-306-3p	GAGAGCACCTCGGTATCTAAGC	down	0.851419	-0.232058	0.623839	0.204928	74.4527	63.3904	52.5002	107.517	63.3406	39.3745	76.3842	74.4126	44	170	121	22	102	72	middle
75	nvi-miR-71_R+2_1ss1TA	AGAAAGACATGGGTAGTGAGA	down	0.970719	-0.0428744	0.630957	0.2	566.911	550.311	572.73	528.099	599.904	561.982	503.986	584.966	480	835	1146	314	673	566	middle
76	dme-miR-9b-3p_2ss3GT12TC	TATAGCTTTATCACCAAAAACC	up	1.32604	0.407126	0.642142	0.192369	25.686	34.0607	23.8637	32.2552	20.939	62.6413	29.2057	10.3351	20	51	40	35	39	10	middle
77	aae-miR-988-3p	CCCCTTGTTGCAAACCTCACGC	up	1.10273	0.141083	0.65045	0.186786	1249.34	1377.68	1434.81	999.278	1313.93	1037.16	1299.66	1796.24	1202.5	1580	2510	579.5	1735.5	1738	middle
78	dme-miR-988-3p	CCCCTTGTTGCAAACCTCACGC	up	1.10273	0.141083	0.65045	0.186786	1249.34	1377.68	1434.81	999.278	1313.93	1037.16	1299.66	1796.24	1202.5	1580	2510	579.5	1735.5	1738	middle
79	tca-miR-8-5p	CATCTTACCGGGCAGCATTAGA	down	0.985924	-0.020451	0.668215	0.175084	1296.82	1278.56	1281.48	1354.72	1254.25	1310.1	1297.78	1227.81	1074	2142	2396	732	1733	1188	middle
80	aae-miR-1890	TGAAATCTTTGATTAGGTCTGG	down	0.879769	-0.184804	0.669699	0.17412	20.4376	17.9803	15.5114	22.7683	23.033	26.8463	15.7262	11.3686	13	36	44	15	21	11	middle
81	tca-miR-9b-3p_R-1	ATAAAGCTAGATTACCAAAGC	down	0.624275	-0.679747	0.673901	0.171404	2.79901	1.74735	0	3.16227	5.23476	0	5.24206	0	0	5	10	0	7	0	low
82	nlo-miR-92a_L+1	TATTGCACTTGTCCCGGCCTAT	down	0.945366	-0.0810545	0.67561	0.170304	14434.9	13646.3	16214.2	12246.8	14843.7	12159.6	12531.5	16247.8	13589	19364	28356	6794	16734	15721	high
83	nlo-miR-2_L-2R+1	TCACAGCCAGCTTTGATGAGCA	up	1.04782	0.0673908	0.683643	0.165171	8155.72	8545.72	7503.36	7279.23	9684.57	8106.67	9362.69	8167.82	6288.5	11509.5	18500.5	4529.5	12502.5	7903	high
84	nlo-miR-125	TCCCTGAGACCCTAACTTGTGA	down	0.545554	-0.874207	0.69418	0.158528	65.4306	35.6959	5.96593	184.044	6.28171	0	107.088	0	5	291	12	0	143	0	middle
85	aae-miR-2940-3p	GTCGACAGGGAGATAAATCACT	up	1.07495	0.104264	0.703652	0.152642	188864	203019	154135	219505	192953	251138	205489	152430	129179	347069	368600	140320	274401	147488	high
86	nlo-miR-2_R-3_1ss19TA	TATCACAGCCAGCTTTGAAG	up	1.11702	0.159659	0.707129	0.150501	1584.63	1770.06	1934.16	891.76	1927.96	1399.58	1544.91	2365.7	1621	1410	3683	782	2063	2289	middle
87	tca-miR-276-5p_R-2	AGCGAGGTATAGAGTTCCTACG	down	0.864033	-0.210842	0.713028	0.146893	14.3111	12.3653	14.3182	12.6491	15.966	4.47438	20.2194	12.4021	12	20	30.5	2.5	27	12	middle
88	nlo-miR-252_L+1	CTAAGTACTAGTGCCGCAGGAG	up	1.05018	0.070643	0.714849	0.145786	1603.78	1684.27	1785.01	1455.91	1570.43	1626.88	1411.61	2014.31	1496	2302	3000	909	1885	1949	middle
89	tca-miR-970-3p	TCATAAGACACACGCGGCTAT	down	0.933789	-0.098831	0.718573	0.143529	3954.33	3692.51	4579.45	2842.88	4440.65	3001.41	3800.49	4275.62	3838	4495	8483	1677	5075	4137	middle
90	PC-5p-4005_361	TTAAATTTTATTTATTAATTT	up	1.20336	0.267064	0.731764	0.135629	17.7404	21.348	23.8637	6.32454	23.033	32.2155	5.99092	25.8377	20	10	44	18	8	25	middle
91	aae-miR-308-5p	CGCGGTATATTCTTGTGGCTTG	up	1.04697	0.0662137	0.731915	0.13554	106.041	111.022	114.546	84.7489	118.829	105.595	100.348	127.122	96	134	227	59	134	123	middle
92	nlo-miR-7_R+1	TGGAAGACTAGTGATTTTGTTGTT	up	1.09337	0.128786	0.732037	0.135467	3862.57	4223.23	3626.1	4153.33	3808.29	6043.99	3274.04	3351.67	3039	6567	7275	3377	4372	3243	high
93	aae-miR-79-3p_L+1	ATAAAGCTAGATTACCAAAGCAT	up	1.08377	0.116056	0.742581	0.129256	27.9187	30.2574	35.7956	24.6657	23.2947	19.6873	35.9455	35.1393	30	39	44.5	11	48	34	middle
94	aae-miR-2940-5p_R-1	TGGTTTATCTTATCTGTCGAGG	up	1.04868	0.0685814	0.743848	0.128516	46594	48862.4	46308.8	48089.9	45383.3	60379	40015.6	46192.7	38811	76037	86696	33736	53435	44695	high
95	nvi-miR-100	AACCCGTAGATCCGAACTTGTG	down	0.720195	-0.473541	0.760895	0.118675	147.55	106.265	34.6024	363.029	45.0189	42.954	231.399	44.4409	29	574	86	24	309	43	middle
96	hpo-let-7-5p	TGAGGTAGTAGGTTGTATAGTT	down	0.664497	-0.589666	0.782691	0.10641	168.065	111.678	13.1251	486.357	4.71129	12.5283	315.272	7.23456	11	769	9	7	421	7	middle
97	nlo-miR-10_L+1_1ss12TA	TACCCTGTAGAACCGAATTTGT	down	0.655463	-0.609414	0.789689	0.102544	11.8058	7.73827	0	35.4174	0	0	23.2148	0	0	56	0	0	31	0	middle
98	pxy-miR-10-5p_1ss12TA	TACCCTGTAGAACCGAATTTGT	down	0.655463	-0.609414	0.789689	0.102544	11.8058	7.73827	0	35.4174	0	0	23.2148	0	0	56	0	0	31	0	middle
99	aae-miR-2942	TATTCGAGACTTCACGAGTTAAT	up	1.3956	0.480888	0.810689	0.0911459	2.13737	2.98292	0	3.79472	2.61738	8.94875	0	0	0	6	5	5	0	0	low
100	aae-miR-210_R+4	CTTGTGCGTGTGACAACGGCTAT	down	0.833031	-0.263559	0.816376	0.0881099	9.38561	7.8185	0	14.5464	13.6104	0	8.98638	14.4691	0	23	26	0	12	14	middle
101	aae-miR-11897a	TAGTAAACCTTGATTTTGTAGC	up	1.34525	0.427874	0.828001	0.081969	2.66084	3.5795	0	3.79472	4.18781	10.7385	0	0	0	6	8	6	0	0	middle
102	PC-5p-4681_316	GTGAATTATTTAGTTAATT	up	1.17237	0.229433	0.836402	0.077585	21.5634	25.2804	28.6365	5.69209	30.3616	16.1078	5.99092	53.7424	24	9	58	9	8	52	middle
103	nlo-miR-7_R+1_1ss1TN	NGGAAGACTAGTGATTTTGTTGTT	up	1.07081	0.098701	0.886232	0.0524527	75.0372	80.3505	90.6822	46.4854	87.944	133.336	26.5847	81.1304	76	73.5	168	74.5	35.5	78.5	middle
104	tca-miR-7-5p_R-1_1ss1TN	NGGAAGACTAGTGATTTTGTTGTT	up	1.07081	0.098701	0.886232	0.0524527	75.0372	80.3505	90.6822	46.4854	87.944	133.336	26.5847	81.1304	76	73.5	168	74.5	35.5	78.5	middle
105	aae-miR-9c-5p	TCTTTGGTATTCTAGCTGTAGA	up	1.01953	0.0278975	0.89878	0.0463468	102.211	104.206	109.773	97.3979	99.4605	127.072	80.1286	105.418	92	154	190	71	107	102	middle
106	tca-miR-2765-5p	TGGTAACTCCACCACCGTTGGC	down	0.991617	-0.0121458	0.917591	0.0373506	202.14	200.445	186.137	206.18	214.102	175.396	217.171	208.769	156	326	409	98	290	202	middle
107	bma-miR-2a_R-1	TATCACAGCCAGCTTTGATG	up	1.05009	0.0705182	0.918587	0.0368795	82.651	86.7913	100.228	30.9903	116.735	35.795	94.357	130.222	84	49	223	20	126	126	middle
108	nvi-miR-14_R-1	TCAGTCTTTTTCTCTCTCCT	down	0.977169	-0.0333207	0.928611	0.0321661	675.92	660.487	683.696	654.906	689.156	393.745	921.104	666.613	573	1035.5	1316.5	220	1230	645	middle
109	hpo-miR-34-5p_R-1	TGGCAGTGTGGTTAGCTGGTT	down	0.992384	-0.0110303	0.929755	0.0316317	3267.34	3242.45	3593.88	2893.48	3314.65	3103.43	3044.89	3579.04	3012	4575	6332	1734	4066	3463	middle
110	tca-miR-305-5p_R+3	ATTGTACTTCATCAGGTGCTCTGG	down	0.991903	-0.0117285	0.940969	0.0264248	6254.5	6203.86	7253.38	5632	5878.11	5526.75	6192.37	6892.47	6079	8905	11229	3088	8269	6669	high
111	tcf-let-7-5p_1ss17AG	TGAGGTAGTAGGTTGTGTGGTT	down	0.902537	-0.147942	0.945829	0.0241873	30.147	27.2088	0	90.4409	0	0	81.6263	0	0	143	0	0	109	0	middle
112	aae-miR-33_R-1	GTGCATTGTAGTTGCATTGC	up	1.02438	0.0347496	0.948947	0.022758	38.2869	39.2203	59.6593	27.1955	28.006	22.3719	45.6808	49.6084	50	43	53.5	12.5	61	48	middle
113	tca-miR-8-3p	TAATACTGTCAGGTAAAGATGTC	down	0.990894	-0.0131978	0.95595	0.0195649	3807.9	3773.23	3939.31	3996.48	3487.92	4784	3608.78	2926.9	3301.5	6319	6663	2673	4819	2832	middle
114	aae-miR-11917	CTGAAAACTTAATCGATTGGTC	up	1.00744	0.010701	0.956012	0.0195364	313.391	315.725	239.831	361.131	339.213	309.627	313.026	324.522	201	571	648	173	418	314	middle
115	nvi-miR-14_R-2	TCAGTCTTTTTCTCTCTCC	up	1.02097	0.0299472	0.974773	0.0110967	35.8247	36.5761	40.5684	8.53813	58.3676	21.477	17.9728	70.2786	34	13.5	111.5	12	24	68	middle
116	aae-miR-71-5p	AGAAAGACATGGGTAGTGAGAT	down	0.998196	-0.00260546	0.980919	0.00836666	3571.73	3565.29	3763.31	3442.76	3509.12	4000.99	3242.96	3451.92	3154	5443.5	6703.5	2235.5	4330.5	3340	middle
117	sko-miR-29b-3p_R+1	TAGCACCATTTGAAATCAGTGTT	up	1.03605	0.0511	0.981225	0.00823159	1.68654	1.74735	0	5.05963	0	0	5.24206	0	0	8	0	0	7	0	middle
118	nvi-miR-190_R-2	AGATATGTTTGATATTCTTGGTTG	down	0.997087	-0.00420914	0.987606	0.0054163	1458.96	1454.71	1359.04	1591.89	1425.95	1927.56	1235.63	1200.94	1139	2517	2724	1077	1650	1162	middle
119	nlo-miR-282_L-4R-2	TAGCCTCTCCTAGGCTTTGTCT	down	0.99762	-0.00343722	0.99073	0.00404448	1085.39	1082.81	804.208	1330.68	1121.29	955.727	1366.68	926.023	674	2104	2142	534	1825	896	middle
