# Supplementary material for: Extracellular vesicles secreted by Brugia malayi microfilariae modulate the melanization pathway in the mosquito host
Source: Sci Rep. 2023 May 31;13:8778. doi: 10.1038/s41598-023-35940-9 (PMC10232515; doi:10.1038/s41598-023-35940-9)
Supplement: Supplementary file 2 — Supplementary Information 2. [file 41598_2023_35940_MOESM2_ESM.xlsx]

## Sheet: DifferentialExpression
Gene	Published Annotation Description	Diamond BLAST to Uniprot-- 50% query, 50% id minimum	Uniq-EVvsPBS	Uniq-EVvsPBS - LFC	Uniq-EVvsLPS	Uniq-EVvsLPS - LFC	Uniq-LPSvsPBS	Uniq-LPSvsPBS - LFC	EV.1_S7_L002	EV.2_S8_L002	EV.3_S9_L002	LPS.1_S4_L002	LPS.2_S5_L002	LPS.3_S6_L002	PBS.1_S1_L002	PBS.2_S2_L002	PBS.3_S3_L002	Mult-EVvsPBS	Mult-EVvsPBS - LFC	Mult-EVvsLPS	Mult-EVvsLPS - LFC	Mult-LPSvsPBS	Mult-LPSvsPBS - LFC	EV.1_S7_L0022	EV.2_S8_L0023	EV.3_S9_L0024	LPS.1_S4_L0025	LPS.2_S5_L0026	LPS.3_S6_L0027	PBS.1_S1_L0028	PBS.2_S2_L0029	PBS.3_S3_L00210	MultNMore-EVvsPBS	MultNMore-EVvsPBS - LFC	MultNMore-EVvsLPS	MultNMore-EVvsLPS - LFC	MultNMore-LPSvsPBS	MultNMore-LPSvsPBS -LFC	EV.1_S7_L00211	EV.2_S8_L00212	EV.3_S9_L00213	LPS.1_S4_L00214	LPS.2_S5_L00215	LPS.3_S6_L00216	PBS.1_S1_L00217	PBS.2_S2_L00218	PBS.3_S3_L00219
AAEL027453	unspecified product	P08879.3 RecName: Full=Nucleoside diphosphate kinase; Short=NDK; Short=NDP kinase; AltName: Full=Abnormal wing disks protein; AltName: Full=Killer of prune protein [Drosophila melanogaster]	NA	NA	NA	NA	NA	NA	0	0	0	0	0	0	0	0	0	NA	NA	NA	NA	NA	NA	0	0	0	0	0	0	0	0	0	0.0488709	-0.241506	0.61234	-0.196688	0.834063	NA	4243.51	4259.84	4139.3	3396.67	3978.89	3714.95	3733.85	3627.94	3325.6
AAEL001860	unspecified product	#N/A	NA	NA	NA	NA	NA	NA	0	0	0	0	0	0	0	0	0	NA	NA	NA	NA	NA	NA	0	0	0	0	0	0	0	0	0	0.21148	-0.163698	0.780195	-0.173983	0.988159	0.297405	2566.45	2413.73	2581.06	2138.43	2217.41	2382.88	2300.12	2241.34	2207.12
AAEL008887	cytochrome c oxidase%2C-subunit VIb	Q4R374.3 RecName: Full=Cytochrome c oxidase subunit 6B1; AltName: Full=Cytochrome c oxidase subunit VIb isoform 1; Short=COX VIb-1 [Macaca fascicularis]	NA	NA	NA	NA	NA	NA	0	0	0	0	0	0	0	0	0	NA	NA	NA	NA	NA	NA	0	0	0	0	0	0	0	0	0	0.104124	-0.261071	0.474207	-0.290848	0.97351	-0.110567	3374.09	3212.92	3042.72	2322.08	2982.47	2610.31	2725.83	2846.35	2461.44
AAEL002597	unspecified product	#N/A	NA	NA	NA	NA	NA	NA	0	0	0	0	0	0	0	0	0	NA	NA	NA	NA	NA	NA	0	0	0	0	0	0	0	0	0	0.0955236	-0.218181	0.805252	-0.149101	0.696325	0.297405	9447.28	9677.54	9840.2	8256.73	8740.34	9262.32	8968.32	7977.92	7948.74
AAEL028178	unspecified product	P55828.1 RecName: Full=40S ribosomal protein S20 [Drosophila melanogaster]	NA	NA	NA	NA	NA	NA	0	0	0	0	0	0	0	0	0	NA	NA	NA	NA	NA	NA	0	0	0	0	0	0	0	0	0	0.235044	-0.227072	0.345548	-0.321406	0.815199	NA	42782.1	45057.4	38575	29977	38360.8	33354.8	38795.9	36573.1	32637.1
AAEL006509	ATP synthase subunit [Source:UniProtKB/TrEMBL%3BAcc:Q1HR38]	Q28852.3 RecName: Full=ATP synthase subunit g, mitochondrial; Short=ATPase subunit g; AltName: Full=ATP synthase membrane subunit g [Bos taurus]	NA	NA	NA	NA	NA	NA	0	0	0	0	0	0	0	0	0	NA	NA	NA	NA	NA	NA	0	0	0	0	0	0	0	0	0	0.237797	-0.182829	0.53904	-0.209755	0.971849	0.297405	8831.33	8666.16	8323.32	6909.59	8114.29	7423.41	7811.58	7993.6	6939.25
AAEL002639	#N/A	P49630.1 RecName: Full=60S ribosomal protein L36; AltName: Full=Protein minute(1)1B [Drosophila melanogaster]	NA	NA	NA	NA	NA	NA	0	0	0	0	0	0	0	0	0	NA	NA	NA	NA	NA	NA	0	0	0	0	0	0	0	0	0	0.255577	-0.229541	0.439549	-0.318374	0.848808	0.297405	92378.7	98217.6	84022.4	65119.9	85802.3	70450.4	81774.1	82997.6	69461.3
AAEL013571	synaptobrevin	Q63666.2 RecName: Full=Vesicle-associated membrane protein 1; Short=VAMP-1; AltName: Full=Synaptobrevin-1 [Rattus norvegicus]	NA	NA	NA	NA	NA	NA	0	0	0	0	0	0	0	0	0	NA	NA	NA	NA	NA	NA	0	0	0	0	0	0	0	0	0	0.506975	-0.0800229	0.61234	-0.150409	0.71174	2.03288	7019.82	6716.65	6623.11	6152.49	6162.27	6131.25	6653.26	6434.58	6171.11
AAEL019998	unspecified product	A5WUX7.1 RecName: Full=Mitochondrial translation release factor in rescue; Flags: Precursor [Danio rerio]	NA	NA	NA	NA	NA	NA	0	0	0	0	0	0	0	0	0	NA	NA	NA	NA	NA	NA	0	0	0	0	0	0	0	0	0	0.313446	-0.163913	0.928537	-0.153258	0.936806	-0.509225	2411.1	2608.68	2521.81	2177.5	2427.38	2211.15	2304.05	2335.38	2086.45
AAEL004715	b-cell translocation protein	P78543.1 RecName: Full=Protein BTG2; AltName: Full=BTG family member 2; AltName: Full=NGF-inducible anti-proliferative protein PC3 [Homo sapiens]	NA	NA	NA	NA	NA	NA	0	0	0	0	0	0	0	0	0	NA	NA	NA	NA	NA	NA	0	0	0	0	0	0	0	0	0	0.0756755	0.592808	0.61234	0.204179	0.299047	0.297405	12212.7	13158.7	10972.6	14126.9	14476.8	13485	13920.3	17111.5	23817.7
AAEL007842	unspecified product	B4LC58.1 RecName: Full=Protein wntless [Drosophila virilis]	NA	NA	NA	NA	NA	NA	0	0	0	0	0	0	0	0	0	NA	NA	NA	NA	NA	NA	0	0	0	0	0	0	0	0	0	0.329539	-0.157834	0.99746	-0.112755	0.806505	-0.0936839	2840.82	2933.96	3074.02	2707.96	2642.22	2874.87	2811.6	2626.92	2486.09
AAEL005890	unspecified product	P22978.1 RecName: Full=Rhodanese domain-containing protein CG4456; AltName: Full=Heat shock protein 67B2 [Drosophila melanogaster]	NA	NA	NA	NA	NA	NA	0	0	0	0	0	0	0	0	0	NA	NA	NA	NA	NA	NA	0	0	0	0	0	0	0	0	0	0.268203	-0.240336	0.94778	-0.13854	0.691276	0.297405	2613.7	2607.6	2590	2258.58	2365.17	2510.05	2439.4	2243.43	1922.96
AAEL011698	mRNA (guanine-7-)methyltransferase	Q9VJQ4.2 RecName: Full=mRNA cap guanine-N7 methyltransferase; AltName: Full=mRNA (guanine-N(7))-methyltransferase [Drosophila melanogaster]	NA	NA	NA	NA	NA	NA	0	0	0	0	0	0	0	0	0	0.445874	-0.10424	0.638927	-0.132585	0.961103	0.0129185	2341.8	2515.24	2425.96	2091.18	2231.47	2357.75	2290.27	2277.5	2202.5	0.437616	-0.101343	0.99746	-0.133247	0.949208	NA	2340.24	2517.13	2423.44	2084.7	2230.04	2356.89	2289.1	2283.14	2211.01
AAEL029052	unspecified product	D2WKD9.2 RecName: Full=Farnesol dehydrogenase; AltName: Full=NADP(+)-dependent farnesol dehydrogenase 1; Short=AaSDR-1 [Aedes aegypti]	NA	NA	NA	NA	NA	NA	0	0	0	0	0	0	0	0	0	NA	NA	NA	NA	NA	NA	0	0	0	0	0	0	0	0	0	0.589131	-0.0911627	0.589141	-0.179352	0.717802	1.04634	4026.38	4051.97	4389.69	3601.82	3661.98	3804.07	4199.7	3729.3	3770.66
AAEL005027	#N/A	P08570.2 RecName: Full=60S acidic ribosomal protein P1; AltName: Full=Acidic ribosomal protein RPA2; AltName: Full=RP21C [Drosophila melanogaster]	NA	NA	NA	NA	NA	NA	0	0	0	0	0	0	0	0	0	NA	NA	NA	NA	NA	NA	0	0	0	0	0	0	0	0	0	0.373291	-0.221966	0.687388	-0.271239	0.94377	0.297405	112859	118315	98064.5	83437.7	107442	83333	101373	101689	79214.9
AAEL027050	Putative 52k active chromatin boundary protein [Source:UniProtKB/TrEMBL%3BAcc:A0A0P6IYK3]	P26686.4 RecName: Full=Serine-arginine protein 55; Short=SRP55; AltName: Full=52 kDa bracketing protein; AltName: Full=B52 protein; AltName: Full=Protein enhancer of deformed [Drosophila melanogaster]	NA	NA	NA	NA	NA	NA	0	0	0	0	0	0	0	0	0	NA	NA	NA	NA	NA	NA	0	0	0	0	0	0	0	0	0	0.396441	-0.139965	0.912012	-0.180226	0.940179	NA	17776.2	18439.6	16455.5	14391.6	17270.7	15067.7	16457.3	16727	14616.8
AAEL021617	unspecified product	Q99N89.1 RecName: Full=39S ribosomal protein L43, mitochondrial; Short=L43mt; Short=MRP-L43; AltName: Full=Mitochondrial ribosomal protein bMRP36a; Flags: Precursor [Mus musculus]	NA	NA	NA	NA	NA	NA	0	0	0	0	0	0	0	0	0	0.313271	-0.177135	0.653489	-0.139719	0.861837	-0.0527696	6097.79	6134.61	5634.09	5008.46	5967.76	5337.24	5428.47	5559.68	4808.51	0.298955	-0.170876	0.99746	-0.13843	0.884183	-0.509225	6105.89	6161.96	5652.84	5012.46	5995.07	5360.78	5459.53	5584.02	4872.27
AAEL010716	preprotein translocase secy subunit (sec61)	Q2KHX4.3 RecName: Full=Protein transport protein Sec61 subunit alpha isoform 2; Short=Sec61 alpha-2 [Bos taurus]	NA	NA	NA	NA	NA	NA	0	0	0	0	0	0	0	0	0	NA	NA	NA	NA	NA	NA	0	0	0	0	0	0	0	0	0	0.497387	-0.113878	0.939832	-0.13771	0.977306	NA	7344.15	7834.66	7213.32	6513.95	7205.36	6741.13	7171.83	7230.81	6285.29
AAEL007644	#N/A	Q64264.2 RecName: Full=5-hydroxytryptamine receptor 1A; Short=5-HT-1A; Short=5-HT1A; AltName: Full=Serotonin receptor 1A [Mus musculus]	NA	NA	NA	NA	NA	NA	0	0	0	0	0	0	0	0	0	NA	NA	NA	NA	NA	NA	0	0	0	0	0	0	0	0	0	0.456136	-0.109573	0.99746	-0.0931484	0.8943	0.297405	9539.94	9247.79	9908.39	8743.22	9047.53	9256.75	9501.06	8699.96	8392.5
AAEL007669	oxidoreductase	D2WKD9.2 RecName: Full=Farnesol dehydrogenase; AltName: Full=NADP(+)-dependent farnesol dehydrogenase 1; Short=AaSDR-1 [Aedes aegypti]	NA	NA	NA	NA	NA	NA	0	0	0	0	0	0	0	0	0	NA	NA	NA	NA	NA	NA	0	0	0	0	0	0	0	0	0	0.671131	-0.070933	0.589141	-0.164369	0.670839	0.297405	10457.5	10740.6	11389.5	9586.28	9623.02	10023.5	11159.1	9939.23	9923.6
AAEL018217	unspecified product	#N/A	NA	NA	NA	NA	NA	NA	0	0	0	0	0	0	0	0	0	NA	NA	NA	NA	NA	NA	0	0	0	0	0	0	0	0	0	0.271969	0.21827	0.99746	0.0702104	0.592661	-0.509225	2626.41	2602.22	2462.57	2835.93	2737.49	2547.18	2710.88	2921.58	3326.9
AAEL019868	unspecified product	D8VNS8.1 RecName: Full=Ryncolin-2; Flags: Precursor [Cerberus rynchops]	NA	NA	NA	NA	NA	NA	0	0	0	0	0	0	0	0	0	NA	NA	NA	NA	NA	NA	0	0	0	0	0	0	0	0	0	0.094298	-0.475139	0.99746	-0.0909265	0.114453	-0.509225	3935.53	4679.9	5136.4	4668.59	3937.09	4372.17	3722.83	3468.07	2697.59
AAEL019442	unspecified product	E9Q942.1 RecName: Full=Small integral membrane protein 13 [Mus musculus]	NA	NA	NA	NA	NA	NA	0	0	0	0	0	0	0	0	0	NA	NA	NA	NA	NA	NA	0	0	0	0	0	0	0	0	0	0.368538	-0.151393	0.99746	-0.0688234	0.664715	-0.509225	7701.18	7878.82	7450.3	7263.23	7650.59	7161.64	7204.88	7306.04	6220.42
AAEL019791	unspecified product	Q8R331.1 RecName: Full=Zinc finger HIT domain-containing protein 1 [Mus musculus]	NA	NA	NA	NA	NA	NA	0	0	0	0	0	0	0	0	0	NA	NA	NA	NA	NA	NA	0	0	0	0	0	0	0	0	0	0.372026	-0.165869	0.99746	-0.0688424	0.632223	-0.509225	2287.55	2203.7	2173.05	2113.03	2153.25	2123.89	2072.7	2086.69	1776.33
AAEL013533	unspecified product	O95478.1 RecName: Full=Ribosome biogenesis protein NSA2 homolog; AltName: Full=Hairy cell leukemia protein 1; AltName: Full=TGF-beta-inducible nuclear protein 1 [Homo sapiens]	NA	NA	NA	NA	NA	NA	0	0	0	0	0	0	0	0	0	NA	NA	NA	NA	NA	NA	0	0	0	0	0	0	0	0	0	0.518327	-0.159773	0.99746	-0.183614	0.985166	2.03288	105851	116581	96149.6	88438.4	107574	85931.3	100458	103644	81079.5
AAEL014331	protein phosphatase 2c	Q28DF4.1 RecName: Full=Protein phosphatase 1H [Xenopus tropicalis]	NA	NA	NA	NA	NA	NA	0	0	0	0	0	0	0	0	0	NA	NA	NA	NA	NA	NA	0	0	0	0	0	0	0	0	0	0.714009	-0.0638788	0.925554	-0.136076	0.818161	2.03288	4494.25	4784.38	4524.95	4057.05	4400.79	4168.88	4630.13	4529.7	4039.25
AAEL013536	ubiquitin (ribosomal protein L40)	#N/A	NA	NA	NA	NA	NA	NA	0	0	0	0	0	0	0	0	0	NA	NA	NA	NA	NA	NA	0	0	0	0	0	0	0	0	0	0.518327	-0.159773	0.99746	-0.183614	0.985166	2.03288	105851	116581	96149.6	88438.4	107574	85931.3	100458	103644	81079.5
AAEL019825	unspecified product	Q9VYQ8.1 RecName: Full=Ubiquitin carboxyl-terminal hydrolase 7; AltName: Full=Ubiquitin thioesterase 7; AltName: Full=Ubiquitin-specific-processing protease 7; Short=Deubiquitinating enzyme 7 [Drosophila melanogaster]	NA	NA	NA	NA	NA	NA	0	0	0	0	0	0	0	0	0	NA	NA	NA	NA	NA	NA	0	0	0	0	0	0	0	0	0	0.505221	0.0680524	0.99746	0.0270388	0.863027	-0.509225	9542.67	9819.71	9446.73	9876.42	9811.61	9823	9897.66	9856.68	10462.1
AAEL000241	unspecified product	Q9VTL1.2 RecName: Full=PCI domain-containing protein 2 homolog; AltName: Full=CSN12-like protein [Drosophila melanogaster]	NA	NA	NA	NA	NA	NA	0	0	0	0	0	0	0	0	0	NA	NA	NA	NA	NA	NA	0	0	0	0	0	0	0	0	0	0.643954	-0.0673389	0.99746	-0.100239	0.949829	#N/A	2372.04	2483.74	2453.62	2216.58	2429.33	2208.36	2418.94	2330.16	2220.09
AAEL011314	Epoxide hydrolase [Source:UniProtKB/TrEMBL%3BAcc:Q16QD6]	Q8MZR6.3 RecName: Full=Juvenile hormone epoxide hydrolase 1; AltName: Full=CfEH1; AltName: Full=Juvenile hormone epoxide hydrolase I; Short=JHEH I; AltName: Full=Juvenile hormone-specific epoxide hydrolase I [Ctenocephalides felis]	NA	NA	NA	NA	NA	NA	0	0	0	0	0	0	0	0	0	NA	NA	NA	NA	NA	NA	0	0	0	0	0	0	0	0	0	0.526319	-0.151948	0.99746	-0.121744	0.905823	NA	30324.1	34213.4	29678.2	28636.7	30482.8	27919.7	29256.2	31400.7	24139.5
AAEL019643	unspecified product	#N/A	NA	NA	NA	NA	NA	NA	0	0	0	0	0	0	0	0	0	NA	NA	NA	NA	NA	NA	0	0	0	0	0	0	0	0	0	0.28756	-0.134037	0.99746	-0.0372632	0.506912	-0.509225	2331.16	2303.87	2397.73	2230.25	2407.94	2251.99	2188.37	2133.72	2082.55
AAEL019642	unspecified product	#N/A	NA	NA	NA	NA	NA	NA	0	0	0	0	0	0	0	0	0	NA	NA	NA	NA	NA	NA	0	0	0	0	0	0	0	0	0	0.28756	-0.134037	0.99746	-0.0372632	0.506912	-0.509225	2331.16	2303.87	2397.73	2230.25	2407.94	2251.99	2188.37	2133.72	2082.55
AAEL009534	dimethyladenosine transferase	Q2LZ79.2 RecName: Full=Dimethyladenosine transferase 1, mitochondrial; AltName: Full=Mitochondrial 12S rRNA dimethylase 1; AltName: Full=Mitochondrial transcription factor B1; AltName: Full=S-adenosylmethionine-6-N', N'-adenosyl(rRNA) dimethyltransferase 1; Flags: Precursor [Drosophila pseudoobscura pseudoobscura]	0.978412	1.7582	NA	NA	NA	1.84887	0	0	0	0	0	0	0.778661	1.05387	0	NA	1.72024	NA	NA	NA	1.81648	0	0	0	0	0	0	0.787306	1.04329	0	0.546033	-0.0926208	0.99746	-0.0607269	0.82755	0.0103619	2990.71	2978.12	3232.75	2904.31	2913.45	3050.31	3027.21	2815	2781.93
AAEL009526	unspecified product	P0DKM0.1 RecName: Full=Cytochrome c oxidase assembly factor 3, mitochondrial; AltName: Full=Coiled-coil domain-containing protein 56 homolog [Drosophila melanogaster]	NA	NA	NA	NA	NA	NA	0	0	0	0	0	0	0	0	0	NA	NA	NA	NA	NA	NA	0	0	0	0	0	0	0	0	0	0.544244	-0.0929292	0.99746	-0.0607269	0.82576	0.0103619	2990.71	2978.12	3232.75	2904.31	2913.45	3050.31	3026.43	2813.96	2781.93
AAEL001416	unspecified product	Q7JRE4.1 RecName: Full=Inner nuclear membrane protein Man1; AltName: Full=LEM domain-containing protein Man1 [Drosophila melanogaster]	NA	NA	NA	NA	NA	NA	0	0	0	0	0	0	0	0	0	NA	NA	NA	NA	NA	NA	0	0	0	0	0	0	0	0	0	0.820803	-0.0302978	0.99746	-0.10375	0.723973	0.297405	4379.78	4542.04	4600.96	4047.28	4281.22	4321.12	4376.75	4555.83	4307.84
AAEL011381	NADH-ubiquinone oxidoreductase fe-s protein 2 (ndufs2)	Q641Y2.1 RecName: Full=NADH dehydrogenase [ubiquinone] iron-sulfur protein 2, mitochondrial; AltName: Full=Complex I-49kD; Short=CI-49kD; AltName: Full=NADH-ubiquinone oxidoreductase 49 kDa subunit; Flags: Precursor [Rattus norvegicus]	NA	NA	NA	NA	NA	NA	0	0	0	0	0	0	0	0	0	NA	NA	NA	NA	NA	NA	0	0	0	0	0	0	0	0	0	0.506202	-0.133091	0.99746	-0.0845369	0.847279	NA	7768.41	8000.53	7382.11	6974.06	7880.98	7094.8	7392.95	7542.19	6171.11
AAEL005288	unspecified product	Q7XLY8.2 RecName: Full=E3 ubiquitin-protein ligase Os04g0590900; AltName: Full=RING-H2 finger protein Os04g0590900; AltName: Full=RING-type E3 ubiquitin transferase Os04g0590900 [Oryza sativa Japonica Group]	NA	NA	NA	NA	NA	NA	0	0	0	0	0	0	0	0	0	NA	NA	NA	NA	NA	NA	0	0	0	0	0	0	0	0	0	0.466306	-0.120668	0.99746	-0.0474698	0.667483	0.297405	3062.48	2842.41	2962.23	2855.47	2826.93	2946.34	2916.26	2688.57	2545.78
AAEL022573	unspecified product	Q867Z4.1 RecName: Full=Longitudinals lacking protein, isoforms F/I/K/T [Drosophila melanogaster]	NA	NA	NA	NA	NA	NA	0	0	0	0	0	0	0	0	0	NA	NA	NA	NA	NA	NA	0	0	0	0	0	0	0	0	0	0.920289	0.016646	0.99746	0.135966	0.39486	-0.509225	2104.95	2014.13	2007.61	2370.93	2160.05	2239.93	2115.19	2024	2059.2
AAEL017302	unspecified product	D2WKD9.2 RecName: Full=Farnesol dehydrogenase; AltName: Full=NADP(+)-dependent farnesol dehydrogenase 1; Short=AaSDR-1 [Aedes aegypti]	NA	NA	NA	NA	NA	NA	0	0	0	0	0	0	0	0	0	NA	NA	NA	NA	NA	NA	0	0	0	0	0	0	0	0	0	0.723332	-0.0623869	0.99746	-0.0894428	0.964405	-0.509225	26946.4	26245.1	28832	26036.2	25034	26443.7	28492.9	25263.9	24803.8
AAEL025660	unspecified product	Q9U4L6.2 RecName: Full=Mitochondrial import receptor subunit TOM40 homolog 1; Short=dtom40; AltName: Full=Male sterile protein 15; AltName: Full=Translocase of outer membrane 40 kDa subunit homolog 1 [Drosophila melanogaster]	NA	NA	NA	NA	NA	NA	0	0	0	0	0	0	0	0	0	0.62432	-0.148918	0.7894	-0.11958	0.915667	-0.0443332	4006.99	4294.77	3571.8	3452.32	4039.79	3500.85	3685.38	3997.88	3021.16	0.587363	-0.146153	0.99746	-0.120028	0.928959	NA	4002.76	4294.31	3568.09	3441.61	4037.22	3496.81	3683.49	4004.11	3031.06
AAEL019789	40S ribosomal protein S3a [Source:UniProtKB/Swiss-Prot%3BAcc:Q1HRR3]	Q1HRR3.1 RecName: Full=40S ribosomal protein S3a [Aedes aegypti]	NA	NA	NA	NA	NA	NA	0	0	0	0	0	0	0	0	0	NA	NA	NA	NA	NA	NA	0	0	0	0	0	0	0	0	0	0.541232	-0.126598	0.99746	-0.0964621	0.902552	-0.509225	101985	110987	96533	93319	107204	90464	97421.6	102647	83450.1
AAEL020753	unspecified product	Q95P51.1 RecName: Full=Ornithine decarboxylase antizyme; Short=ODC-Az [Aedes aegypti]	NA	NA	NA	NA	NA	NA	0	0	0	0	0	0	0	0	0	NA	NA	NA	NA	NA	NA	0	0	0	0	0	0	0	0	0	0.659037	-0.0980885	0.99746	-0.141771	0.947011	-0.509225	27348	29279.3	26449.9	22878.9	28738.8	24075.7	27693.4	27530.4	22390.4
AAEL007158	nnp-1 protein (novel nuclear protein 1) (nop52)	#N/A	NA	NA	NA	NA	NA	NA	0	0	0	0	0	0	0	0	0	NA	NA	NA	NA	NA	NA	0	0	0	0	0	0	0	0	0	0.700158	0.0716782	0.99746	0.0759992	0.953384	0.297405	2036.81	2254.32	2098.16	2307.43	2362.25	2099.76	2178.15	2395.99	2139.65
AAEL026297	unspecified product	P08953.1 RecName: Full=Protein toll; Flags: Precursor [Drosophila melanogaster]	NA	NA	NA	NA	NA	NA	0	0	0	0	0	0	0	0	0	NA	NA	NA	NA	NA	NA	0	0	0	0	0	0	0	0	0	0.944661	-0.00942497	0.948983	-0.115962	0.474433	NA	6814.5	6988.08	6748.3	6156.4	6539.45	6368.89	6782.31	6618.49	7026.19
AAEL004335	secreted ferritin G subunit precursor%2C putative	#N/A	NA	NA	NA	NA	NA	NA	0	0	0	0	0	0	0	0	0	NA	NA	NA	NA	NA	NA	0	0	0	0	0	0	0	0	0	0.437374	-0.192451	0.99746	-0.0392424	0.548435	0.297405	6519.25	5745.13	5876.4	6133.93	5954.24	5667.11	6191.35	4793.02	4887.84
AAEL028021	unspecified product	#N/A	NA	NA	NA	NA	NA	NA	0	0	0	0	0	0	0	0	0	NA	NA	NA	NA	NA	NA	0	0	0	0	0	0	0	0	0	0.606548	-0.140453	0.99746	-0.0998689	0.906389	NA	15522.3	17125.5	13968.3	13741	16689.4	13291	14784.3	15703	11799.8
AAEL008073	unspecified product	Q6AXS5.2 RecName: Full=Plasminogen activator inhibitor 1 RNA-binding protein; AltName: Full=PAI1 RNA-binding protein 1; Short=PAI-RBP1; AltName: Full=RDA288; AltName: Full=SERPINE1 mRNA-binding protein 1 [Rattus norvegicus]	NA	NA	NA	NA	NA	NA	0	0	0	0	0	0	0	0	0	NA	NA	NA	NA	NA	NA	0	0	0	0	0	0	0	0	0	0.962905	0.0120024	0.850872	0.149406	0.545378	-0.0936839	18624.7	19268.9	18241.8	22279.1	20718.8	19595.9	19435.7	20630.8	16537.2
AAEL027179	unspecified product	#N/A	NA	NA	NA	NA	NA	NA	0	0	0	0	0	0	0	0	0	NA	NA	NA	NA	NA	NA	0	0	0	0	0	0	0	0	0	0.792375	-0.0930112	0.99746	-0.158053	0.929049	NA	2809.02	2902.72	2626.89	2605.38	2683.05	2226	2910.75	2877.69	2024.17
AAEL001032	unspecified product	#N/A	NA	NA	NA	NA	NA	NA	0	0	0	0	0	0	0	0	0	NA	NA	NA	NA	NA	NA	0	0	0	0	0	0	0	0	0	0.830222	-0.0382274	0.99746	-0.0971451	0.866027	#N/A	6134.96	6568.02	5899.87	5483.32	6267.26	5732.09	6074.1	6349.95	5691.02
AAEL021795	unspecified product	#N/A	NA	NA	NA	NA	NA	NA	0	0	0	0	0	0	0	0	0	NA	NA	NA	NA	NA	NA	0	0	0	0	0	0	0	0	0	0.413699	-0.152841	0.99746	-0.0297836	0.484002	-0.509225	19405.1	18677.6	22544.3	18754.5	19031.2	21930.5	18210.5	17210.8	19133.6
AAEL015305	sulfotransferase (sult)	A0A173GP47.1 RecName: Full=Luciferin sulfotransferase [Photinus pyralis]	NA	NA	NA	NA	NA	NA	0	0	0	0	0	0	0	0	0	NA	NA	NA	NA	NA	NA	0	0	0	0	0	0	0	0	0	0.884409	-0.0238007	0.812454	0.163168	0.163984	2.03288	3170.59	3049.21	3252.87	3775.7	3350.9	3538.58	3235.74	2997.86	3081.66
AAEL004809	unspecified product	#N/A	NA	NA	NA	NA	NA	NA	0	0	0	0	0	0	0	0	0	NA	NA	NA	NA	NA	NA	0	0	0	0	0	0	0	0	0	0.331544	-0.306994	0.999896	-0.000100688	0.336936	0.297405	3875.57	3913.02	3392.6	3974.01	3942.92	3325.08	3559.95	3084.59	2387.48
AAEL011397	unspecified product	#N/A	NA	NA	NA	NA	NA	NA	0	0	0	0	0	0	0	0	0	NA	NA	NA	NA	NA	NA	0	0	0	0	0	0	0	0	0	0.364203	-0.178215	0.99746	-0.00443236	0.400937	NA	2255.75	2374.96	2183.11	2263.47	2406	2160.09	2178.15	2031.31	1806.18
AAEL024975	unspecified product	Q6AX23.1 RecName: Full=Sulfhydryl oxidase 2; AltName: Full=Quiescin Q6-like protein 1; Flags: Precursor [Xenopus laevis]	NA	NA	NA	NA	NA	NA	0	0	0	0	0	0	0	0	0	NA	NA	NA	NA	NA	NA	0	0	0	0	0	0	0	0	0	0.554334	-0.0790947	0.99746	-0.0192141	0.625059	NA	3365.01	3314.17	3602.75	3357.59	3319.79	3521.87	3314.43	3238.19	3177.68
AAEL006520	unspecified product	#N/A	NA	NA	NA	NA	NA	NA	0	0	0	0	0	0	0	0	0	NA	NA	NA	NA	NA	NA	0	0	0	0	0	0	0	0	0	0.571403	-0.132909	0.99746	-0.0415831	0.742039	0.297405	7419.55	7765.73	7183.14	7319.89	7686.56	6842.31	7425.21	7225.58	5742.92
AAEL011813	Uncharacterized protein (Fragment) [Source:UniProtKB/TrEMBL%3BAcc:Q1HQY8]	Q5M7J9.1 RecName: Full=ER membrane protein complex subunit 2; AltName: Full=Tetratricopeptide repeat protein 35; Short=TPR repeat protein 35 [Xenopus tropicalis]	NA	NA	NA	NA	NA	NA	0	0	0	0	0	0	0	0	0	NA	NA	NA	NA	NA	NA	0	0	0	0	0	0	0	0	0	0.340372	-0.160622	0.99746	0.00434791	0.320178	NA	4321.64	4318	4599.85	4579.69	4198.59	4571.75	4298.06	3786.77	3753.79
AAEL017042	unspecified product	#N/A	NA	NA	NA	NA	NA	NA	0	0	0	0	0	0	0	0	0	NA	NA	NA	NA	NA	NA	0	0	0	0	0	0	0	0	0	0.544244	-0.134347	0.99746	-0.0240581	0.653267	-0.509225	3919.18	3808.55	3838.61	3913.45	3705.72	3818.92	3956.54	3504.64	3069.98
AAEL019485	unspecified product	Q9VXF1.4 RecName: Full=Serine/threonine-protein phosphatase 2B catalytic subunit 3; AltName: Full=Calmodulin-dependent calcineurin A3 subunit [Drosophila melanogaster]	NA	NA	NA	NA	NA	NA	0	0	0	0	0	0	0	0	0	NA	NA	NA	NA	NA	NA	0	0	0	0	0	0	0	0	0	0.552986	0.128652	0.99746	0.0074148	0.684765	-0.509225	2599.16	2687.31	2364.2	2548.72	2724.85	2459	2555.86	2697.97	3120.59
AAEL001085	unspecified product	Q63ZK1.1 RecName: Full=Mitochondrial intermembrane space import and assembly protein 40-B; AltName: Full=Coiled-coil-helix-coiled-coil-helix domain-containing protein 4-B [Xenopus laevis]	NA	NA	NA	NA	NA	NA	0	0	0	0	0	0	0	0	0	NA	NA	NA	NA	NA	NA	0	0	0	0	0	0	0	0	0	0.236466	-0.194899	0.99746	0.0201282	0.0659104	#N/A	2565.55	2526.82	2897.4	2580.96	2689.86	2873.01	2303.26	2320.76	2357.63
AAEL001089	unspecified product	#N/A	NA	NA	NA	NA	NA	NA	0	0	0	0	0	0	0	0	0	NA	NA	NA	NA	NA	NA	0	0	0	0	0	0	0	0	0	0.236466	-0.194899	0.99746	0.0201282	0.0659104	#N/A	2565.55	2526.82	2897.4	2580.96	2689.86	2873.01	2303.26	2320.76	2357.63
AAEL001557	mucolipin	#N/A	NA	NA	NA	NA	NA	NA	0	0	0	0	0	0	0	0	0	NA	NA	NA	NA	NA	NA	0	0	0	0	0	0	0	0	0	0.864634	-0.03031	0.99746	-0.0593102	0.954756	0.297405	2109.49	2111.07	2255.77	2005.57	2131.86	2109.97	2201.75	2090.87	2043.63
AAEL024802	unspecified product	P29844.2 RecName: Full=Endoplasmic reticulum chaperone BiP; AltName: Full=78 kDa glucose-regulated protein homolog; Short=GRP-78 homolog; AltName: Full=Binding-immunoglobulin protein homolog; Short=BiP; AltName: Full=Heat shock 70 kDa protein cognate 3; AltName: Full=Heat shock protein cognate 72; Flags: Precursor [Drosophila melanogaster]	NA	NA	NA	NA	NA	NA	0	0	0	0	0	0	0	0	0	NA	NA	NA	NA	NA	NA	0	0	0	0	0	0	0	0	0	0.94699	-0.0208867	0.99746	-0.149762	0.670886	NA	5542.63	5298.14	6373.83	4880.57	5161.96	5558.51	5153.42	5415.79	6411.15
AAEL014158	unspecified product	O77475.1 RecName: Full=Ceramide phosphoethanolamine synthase; Short=CPE synthase [Drosophila melanogaster]	NA	NA	NA	NA	NA	NA	0	0	0	0	0	0	0	0	0	NA	NA	NA	NA	NA	NA	0	0	0	0	0	0	0	0	0	0.582194	-0.0570499	0.99746	-0.0103874	0.653267	2.03288	5747.04	5648.19	5773.56	5764.67	5626.63	5746.95	5538.22	5623.73	5339.38
AAEL008562	unspecified product	#N/A	NA	NA	NA	NA	NA	NA	0	0	0	0	0	0	0	0	0	NA	NA	NA	NA	NA	NA	0	0	0	0	0	0	0	0	0	0.402669	-0.0966938	0.999716	-0.000661755	0.358236	-0.109411	6042.3	6244.89	6522.5	6288.28	6104.92	6506.27	5967.87	5895.41	5723.46
AAEL004071	nitrogen fixation protein nifu	Q9H1K1.2 RecName: Full=Iron-sulfur cluster assembly enzyme ISCU, mitochondrial; AltName: Full=NifU-like N-terminal domain-containing protein; AltName: Full=NifU-like protein; Flags: Precursor [Homo sapiens]	NA	NA	NA	NA	NA	NA	0	0	0	0	0	0	0	0	0	NA	NA	NA	NA	NA	NA	0	0	0	0	0	0	0	0	0	0.502532	-0.11799	0.99746	-0.0217898	0.610291	0.297405	2880.79	2725.01	3169.03	2835.93	2693.75	3159.85	2762.81	2569.45	2754.68
AAEL011248	#N/A	Q9VAS7.1 RecName: Full=Innexin inx3; Short=Innexin-3 [Drosophila melanogaster]	NA	NA	NA	NA	NA	NA	0	0	0	0	0	0	0	0	0	NA	NA	NA	NA	NA	NA	0	0	0	0	0	0	0	0	0	0.633354	-0.106884	0.99746	-0.0452072	0.784185	NA	28317.3	26297.9	32147.5	27174.3	26388.2	30993.2	27466	24209.6	28926.1
AAEL005477	amidase	Q6GMR7.1 RecName: Full=Fatty-acid amide hydrolase 2; AltName: Full=Amidase domain-containing protein; AltName: Full=Anandamide amidohydrolase 2; AltName: Full=Oleamide hydrolase 2 [Homo sapiens]	NA	NA	NA	NA	NA	NA	0	0	0	0	0	0	0	0	0	NA	NA	NA	NA	NA	NA	0	0	0	0	0	0	0	0	0	0.958461	0.0101025	0.99746	-0.142941	0.474433	0.297405	3692.06	3771.93	4005.16	3225.71	3493.8	3721.45	3872.35	3631.08	4050.93
AAEL014256	ATP-dependent RNA helicase	Q9H6R0.2 RecName: Full=ATP-dependent RNA helicase DHX33; AltName: Full=DEAH box protein 33 [Homo sapiens]	NA	NA	NA	NA	NA	NA	0	0	0	0	0	0	0	0	0	NA	NA	NA	NA	NA	NA	0	0	0	0	0	0	0	0	0	0.842156	-0.0468491	0.99746	-0.0918074	0.937384	2.03288	2193.07	2370.65	2023.26	1994.82	2306.84	1912.24	2167.92	2240.3	1965.78
AAEL018671	#N/A	B0FWD2.1 RecName: Full=NADH-ubiquinone oxidoreductase chain 3; AltName: Full=NADH dehydrogenase subunit 3 [Aedes aegypti]	NA	NA	NA	NA	NA	NA	0	0	0	0	0	0	0	0	0	0.253272	-0.429834	0.881819	0.0785603	0.0693423	-0.523441	3019.34	3021.52	2430.44	2885.91	3148.76	2965.55	2444.58	2239.94	1598.53	0.228727	-0.427243	0.99746	0.0780918	0.0659104	-0.509225	3016.15	3021.2	2427.91	2876.96	3146.75	2962.12	2443.33	2243.43	1603.76
AAEL024343	unspecified product	Q28F51.1 RecName: Full=TAR DNA-binding protein 43; Short=TDP-43 [Xenopus tropicalis]	NA	NA	NA	NA	NA	NA	0	0	0	0	0	0	0	0	0	NA	NA	NA	NA	NA	NA	0	0	0	0	0	0	0	0	0	0.401722	0.0814356	0.99746	-0.0190418	0.464095	NA	11741.2	12061.1	11293.4	11574.3	11976.5	11270.2	12167.1	12546.3	12433
AAEL015064	Small ubiquitin-related modifier [Source:UniProtKB/TrEMBL%3BAcc:Q16EQ3]	#N/A	NA	NA	NA	NA	NA	NA	0	0	0	0	0	0	0	0	0	NA	NA	NA	NA	NA	NA	0	0	0	0	0	0	0	0	0	0.342189	-0.183519	0.99746	0.0273979	0.246586	2.03288	14295.8	14458.7	14174	14631	15065	14290.8	13865.2	12849.3	11081
AAEL003723	#N/A	P48816.1 RecName: Full=Lysozyme; AltName: Full=1,4-beta-N-acetylmuramidase; Flags: Precursor [Bombyx mori]	NA	NA	NA	NA	NA	NA	0	0	0	0	0	0	0	0	0	NA	NA	NA	NA	NA	NA	0	0	0	0	0	0	0	0	0	0.567455	-0.167144	0.99746	-0.019829	0.66803	0.297405	10153.2	11571	11102.2	11896.6	10796.4	9854.56	10857.7	10642.5	7729.46
AAEL004067	mitochondrial benzodiazepine receptor%2C putative	P16257.1 RecName: Full=Translocator protein; AltName: Full=Mitochondrial benzodiazepine receptor; AltName: Full=PKBS; AltName: Full=Peripheral-type benzodiazepine receptor; Short=PBR [Rattus norvegicus]	NA	NA	NA	NA	NA	NA	0	0	0	0	0	0	0	0	0	NA	NA	NA	NA	NA	NA	0	0	0	0	0	0	0	0	0	0.156772	-0.314678	0.99746	0.0643127	0.0563791	0.297405	7255.12	7144.25	8920.23	7810.29	7287.99	9418.27	6383.35	5695.83	6678.45
AAEL023958	unspecified product	P91660.4 RecName: Full=Probable multidrug resistance-associated protein lethal(2)03659; AltName: Full=Wunen region A protein [Drosophila melanogaster]	NA	NA	NA	NA	NA	NA	0	0	0	0	0	0	0	0	0	NA	NA	NA	NA	NA	NA	0	0	0	0	0	0	0	0	0	0.904267	-0.0529226	0.99746	-0.162092	0.856727	NA	6939.87	7728.03	5460.57	5717.77	7219.94	5142.64	7176.55	7015.56	5205.74
AAEL008394	unspecified product	P60602.1 RecName: Full=Reactive oxygen species modulator 1; Short=ROS modulator 1; AltName: Full=Epididymis tissue protein Li 175; AltName: Full=Glyrichin; AltName: Full=Mitochondrial targeting GxxxG motif protein; Short=MTGM; AltName: Full=Protein MGR2 homolog [Homo sapiens]	NA	NA	NA	NA	NA	NA	0	0	0	0	0	0	0	0	0	NA	NA	NA	NA	NA	NA	0	0	0	0	0	0	0	0	0	0.33281	-0.16336	0.99746	0.0328269	0.238307	-0.0936839	2229.41	2326.49	2355.26	2239.05	2470.16	2396.8	2119.13	2155.66	1890.52
AAEL002578	unspecified product	#N/A	NA	NA	NA	NA	NA	NA	0	0	0	0	0	0	0	0	0	NA	NA	NA	NA	NA	NA	0	0	0	0	0	0	0	0	0	0.718016	-0.0904663	0.99746	-0.0330527	0.843402	0.297405	5236.48	5429.55	4920.66	4987.06	5462.35	4866.01	5313.16	5173.37	4146.94
AAEL010476	sil1	#N/A	NA	NA	NA	NA	NA	NA	0	0	0	0	0	0	0	0	0	NA	NA	NA	NA	NA	NA	0	0	0	0	0	0	0	0	0	0.782556	-0.0644724	0.99746	-0.0522614	0.938364	NA	2436.54	2401.88	2920.87	2425.63	2294.2	2802.46	2485.04	2407.48	2528.91
AAEL019506	unspecified product	#N/A	NA	NA	NA	NA	NA	NA	0	0	0	0	0	0	0	0	0	NA	NA	NA	NA	NA	NA	0	0	0	0	0	0	0	0	0	0.556465	0.0880145	0.99746	-0.01755	0.596004	-0.509225	6168.58	6370.91	5563.41	5778.34	6406.27	5795.22	6318.04	6582.96	6346.28
AAEL012227	unspecified product	O16053.1 RecName: Full=Protein CDV3 homolog; AltName: Full=Protein anon-2C9 [Drosophila yakuba]	NA	NA	NA	NA	NA	NA	0	0	0	0	0	0	0	0	0	NA	NA	NA	NA	NA	NA	0	0	0	0	0	0	0	0	0	0.701005	-0.0864277	0.99746	-0.0252745	0.807684	NA	13575.4	14522.2	12362	13392.3	14348.5	12224.4	12955.6	13820	11330.1
AAEL018061	unspecified product	#N/A	NA	NA	NA	NA	NA	NA	0	0	0	0	0	0	0	0	0	NA	NA	NA	NA	NA	NA	0	0	0	0	0	0	0	0	0	0.989821	-0.00434248	0.99746	-0.132743	0.72287	-0.509225	5618.95	5344.46	6414.07	4752.6	5255.28	5927.96	5253.36	5532.82	6552.59
AAEL006645	unspecified product	Q04836.1 RecName: Full=31 kDa ribonucleoprotein, chloroplastic; AltName: Full=RNA-binding protein 1/2/3; Short=AtRBP33; AltName: Full=RNA-binding protein CP31A; AltName: Full=RNA-binding protein RNP-T; AltName: Full=RNA-binding protein cp31; Flags: Precursor [Arabidopsis thaliana]	NA	NA	NA	NA	NA	NA	0	0	0	0	0	0	0	0	0	NA	NA	NA	NA	NA	NA	0	0	0	0	0	0	0	0	0	0.552986	-0.100507	0.99746	0.014225	0.534202	0.297405	2482.87	2480.51	2478.22	2588.78	2523.62	2444.15	2400.05	2425.25	2109.8
AAEL005213	Putative amino acid transporter [Source:UniProtKB/TrEMBL%3BAcc:A0A0P6J1D0]	#N/A	NA	NA	NA	NA	NA	NA	0	0	0	0	0	0	0	0	0	NA	NA	NA	NA	NA	NA	0	0	0	0	0	0	0	0	0	0.582194	-0.128647	0.99746	0.0123294	0.507103	0.297405	8565.14	10410	9330.48	9258.05	10126.6	9307.81	8828.26	9417.82	7642.52
AAEL012395	ATP-binding cassette transporter	E9Q236.1 RecName: Full=ATP-binding cassette sub-family C member 4; AltName: Full=Multidrug resistance-associated protein 4 [Mus musculus]	NA	NA	NA	NA	NA	NA	0	0	0	0	0	0	0	0	0	NA	NA	NA	NA	NA	NA	0	0	0	0	0	0	0	0	0	0.815831	-0.075121	0.99746	-0.071612	0.97351	NA	14160.5	17152.5	12671.7	13175.4	16738	12148.3	13982.5	15476.2	12292.9
AAEL020466	unspecified product	O08841.2 RecName: Full=Sulfhydryl oxidase 1; AltName: Full=FAD-dependent sulfhydryl oxidase-3; Short=SOx-3; AltName: Full=Glandular epithelial cells protein 3; AltName: Full=Quiescin Q6; Flags: Precursor [Cavia porcellus]	NA	NA	NA	NA	NA	NA	0	0	0	0	0	0	0	0	0	NA	NA	NA	NA	NA	NA	0	0	0	0	0	0	0	0	0	0.741624	-0.0531669	0.99746	-0.0131742	0.793883	-0.509225	2322.07	2342.64	2531.87	2419.77	2278.65	2469.21	2385.1	2309.26	2236.96
AAEL008942	unspecified product	Q9V9Z9.1 RecName: Full=Probable rRNA-processing protein EBP2 homolog [Drosophila melanogaster]	NA	NA	NA	NA	NA	NA	0	0	0	0	0	0	0	0	0	NA	NA	NA	NA	NA	NA	0	0	0	0	0	0	0	0	0	0.842457	-0.0482859	0.99746	-0.0339333	0.939464	-0.110567	2115.85	2223.09	2130.57	2120.84	2240.74	1991.15	2149.03	2260.15	1842.51
AAEL025591	unspecified product	Q8BH65.1 RecName: Full=Protein DENND6A; AltName: Full=DENN domain-containing protein 6A [Mus musculus]	NA	NA	NA	NA	NA	NA	0	0	0	0	0	0	0	0	0	NA	NA	NA	NA	NA	NA	0	0	0	0	0	0	0	0	0	0.758203	0.0383078	0.99746	-0.0104192	0.851444	NA	2893.51	2927.5	2873.93	2842.77	2918.31	2917.57	3037.44	2882.92	3009
AAEL005187	laminin gamma 1 chain	#N/A	NA	NA	NA	NA	NA	NA	0	0	0	0	0	0	0	0	0	NA	NA	NA	NA	NA	NA	0	0	0	0	0	0	0	0	0	0.432752	-0.119632	0.259491	0.20091	0.0188785	0.297405	25191.2	25136.8	25272.9	30480.1	28899.2	27988.4	25081.7	23211.7	21291.4
AAEL004124	mitochondrial glutamate carrier%2C putative	Q8BGF9.1 RecName: Full=Solute carrier family 25 member 44 [Mus musculus]	NA	NA	NA	NA	NA	NA	0	0	0	0	0	0	0	0	0	NA	NA	NA	NA	NA	NA	0	0	0	0	0	0	0	0	0	0.874246	-0.0260852	0.99746	-0.0245905	0.941965	0.297405	2650.94	2875.8	2882.87	2660.09	2809.43	2838.66	2788.78	2704.24	2763.76
AAEL023734	unspecified product	#N/A	NA	NA	NA	NA	NA	NA	0	0	0	0	0	0	0	0	0	0.713016	0.211312	0.86552	-0.0716333	0.627429	0.267593	2025.32	2169.47	2168.59	1930.48	1974.66	2183.04	1877.72	2018.76	3479	0.664721	0.214705	0.99746	-0.0720952	0.628164	NA	2023.18	2169.23	2166.34	1924.49	1973.4	2180.52	1876.76	2021.91	3490.39
AAEL006535	unspecified product	P09478.2 RecName: Full=Acetylcholine receptor subunit alpha-like 1; AltName: Full=Nicotinic acetylcholine receptor alpha 1; Flags: Precursor [Drosophila melanogaster]	NA	NA	NA	NA	NA	NA	0	0	0	0	0	0	0	0	0	NA	NA	NA	NA	NA	NA	0	0	0	0	0	0	0	0	0	0.843583	-0.0828678	0.99746	-0.0278205	0.908252	0.297405	2474.7	2383.57	2107.1	2494.99	2366.14	2010.64	2588.91	2328.07	1654.37
AAEL004022	unspecified product	Q91WU0.1 RecName: Full=Carboxylesterase 1F; AltName: Full=Carboxylic ester hydrolase; AltName: Full=Triacylglycerol hydrolase 2; Short=TGH-2; Flags: Precursor [Mus musculus]	NA	NA	NA	NA	NA	NA	0	0	0	0	0	0	0	0	0	NA	NA	NA	NA	NA	NA	0	0	0	0	0	0	0	0	0	0.36514	-0.217978	0.99746	0.0956996	0.188	0.297405	8798.62	8820.19	8537.94	10254.5	8961.98	8886.37	8400.97	7866.12	6215.23
AAEL009129	#N/A	#N/A	NA	NA	NA	NA	NA	NA	0	0	0	0	0	0	0	0	0	NA	NA	NA	NA	NA	NA	0	0	0	0	0	0	0	0	0	0.609809	-0.121975	0.99746	0.0281726	0.547522	-0.110567	3524.9	3006.12	3841.96	3570.56	3082.59	3984.15	3338.83	2947.7	3247.75
AAEL019973	unspecified product	#N/A	NA	NA	NA	NA	NA	NA	0	0	0	0	0	0	0	0	0	NA	NA	NA	NA	NA	NA	0	0	0	0	0	0	0	0	0	0.250002	0.393425	0.0995256	-0.316518	0.0173078	-0.509225	2364.77	2427.73	2186.46	1765.25	2027.84	1841.7	2452.77	2866.2	3858.89
AAEL010456	unspecified product	#N/A	0.978412	1.91066	NA	NA	NA	2.00249	0	0	0	0	0	0	0	2.10774	0	NA	1.87409	NA	NA	NA	1.97261	0	0	0	0	0	0	0	2.08658	0	0.538218	-0.130786	0.99746	0.0518585	0.356312	NA	2878.06	3191.38	2923.11	3167.1	3204.11	2998.33	2787.21	2986.37	2435.49
AAEL010450	#N/A	Q9W2D6.1 RecName: Full=Mitochondrial import inner membrane translocase subunit Tim10 [Drosophila melanogaster]	NA	NA	NA	NA	NA	NA	0	0	0	0	0	0	0	0	0	NA	NA	NA	NA	NA	NA	0	0	0	0	0	0	0	0	0	0.535046	-0.13115	0.99746	0.0518585	0.354035	NA	2878.06	3191.38	2923.11	3167.1	3204.11	2998.33	2787.21	2984.28	2435.49
AAEL002428	BTB domain-containing protein [Source:UniProtKB/TrEMBL%3BAcc:A0A1S4F1N4]	#N/A	NA	NA	NA	NA	NA	NA	0	0	0	0	0	0	0	0	0	NA	NA	NA	NA	NA	NA	0	0	0	0	0	0	0	0	0	0.993675	0.00166175	0.99746	0.0222636	0.880951	0.297405	2660.94	2685.15	2591.12	2730.43	2689.86	2684.57	2784.85	2661.4	2493.88
AAEL026218	unspecified product	#N/A	NA	NA	NA	NA	NA	NA	0	0	0	0	0	0	0	0	0	NA	NA	NA	NA	NA	NA	0	0	0	0	0	0	0	0	0	0.971617	0.00784342	0.99746	-0.0541796	0.841976	NA	2169.45	2366.34	2236.77	2134.52	2213.52	2207.44	2310.34	2374.05	2120.18
AAEL003190	unspecified product	#N/A	NA	NA	NA	NA	NA	NA	0	0	0	0	0	0	0	0	0	NA	NA	NA	NA	NA	NA	0	0	0	0	0	0	0	0	0	0.354511	-0.177969	0.99746	0.0869277	0.138871	0.297405	2454.71	2563.44	2536.34	2837.88	2679.16	2549.04	2445.69	2212.08	2012.49
AAEL001650	ML domain-containing protein [Source:UniProtKB/TrEMBL%3BAcc:A0A1S4EZF1]	O02380.1 RecName: Full=Mite group 2 allergen Tyr p 2; AltName: Allergen=Tyr p 2.0101; Flags: Precursor [Tyrophagus putrescentiae]	NA	NA	NA	NA	NA	NA	0	0	0	0	0	0	0	0	0	NA	NA	NA	NA	NA	NA	0	0	0	0	0	0	0	0	0	0.207765	-0.404593	0.99746	0.205588	0.013629	0.297405	12702.4	10108.4	13625.2	14801	12147.6	15311.9	10777.4	7576.68	9177.51
AAEL020525	unspecified product	Q04637.4 RecName: Full=Eukaryotic translation initiation factor 4 gamma 1; Short=eIF-4-gamma 1; Short=eIF-4G 1; Short=eIF-4G1; AltName: Full=p220 [Homo sapiens]	NA	NA	NA	NA	NA	NA	0	0	0	0	0	0	0	0	0	NA	NA	NA	NA	NA	NA	0	0	0	0	0	0	0	0	0	0.596548	0.0512474	0.99746	-0.0343059	0.627237	-0.509225	27057.2	27827.4	27188.8	26003	28074.8	26493.9	27387.3	28365.3	29323.1
AAEL009712	unspecified product	D2TUZ4.1 RecName: Full=3'-5' ssDNA/RNA exonuclease TatD; AltName: Full=DNase TatD [Citrobacter rodentium ICC168]	NA	NA	NA	NA	NA	NA	0	0	0	0	0	0	0	0	0	NA	NA	NA	NA	NA	NA	0	0	0	0	0	0	0	0	0	0.477421	0.124059	0.99746	-0.0834609	0.378058	0.0103619	2256.66	2533.29	2290.42	2143.31	2482.8	2090.47	2630.61	2672.89	2408.24
AAEL014972	unspecified product	#N/A	NA	NA	NA	NA	NA	NA	0	0	0	0	0	0	0	0	0	NA	NA	NA	NA	NA	NA	0	0	0	0	0	0	0	0	0	0.408222	-0.155562	0.99746	0.0845302	0.135339	2.03288	4246.23	3932.41	4390.81	4511.31	4684.65	4206.01	3911.69	3382.39	3995.13
AAEL007830	#N/A	P33269.2 RecName: Full=Cytochrome P450 4d1; AltName: Full=CYPIVD1 [Drosophila melanogaster]	NA	NA	NA	NA	NA	NA	0	0	0	0	0	0	0	0	0	NA	NA	NA	NA	NA	NA	0	0	0	0	0	0	0	0	0	0.728287	-0.284016	0.99746	0.0877495	0.675643	0.297405	5948.72	5060.11	9497.03	6459.24	5525.53	9938.1	5184.9	4211.01	7462.16
AAEL009123	#N/A	Q964Q7.1 RecName: Full=Cytochrome P450 6d3; AltName: Full=CYPVID3; AltName: Full=Pyrethroid resistance cytochrome P450 [Musca domestica]	NA	NA	NA	NA	NA	NA	0	0	0	0	0	0	0	0	0	NA	NA	NA	NA	NA	NA	0	0	0	0	0	0	0	0	0	0.871976	-0.0689872	0.99746	0.127352	0.547166	-0.110567	2392.93	2271.56	3272.99	2667.9	2643.2	3405.84	2463	2196.41	2912.98
AAEL005956	#N/A	P55866.1 RecName: Full=Caspase-3; Short=CASP-3; AltName: Full=Apopain; AltName: Full=Cysteine protease CPP32; Short=xCPP32; Contains: RecName: Full=Caspase-3 subunit p17; Contains: RecName: Full=Caspase-3 subunit p12; Flags: Precursor [Xenopus laevis]	NA	NA	NA	NA	NA	NA	0	0	0	0	0	0	0	0	0	NA	NA	NA	NA	NA	NA	0	0	0	0	0	0	0	0	0	0.606548	-0.112182	0.99746	0.0560025	0.483216	0.297405	4148.12	4065.97	4268.97	4637.33	4338.57	4072.34	4210.71	3994.71	3337.28
AAEL012417	unspecified product	Q0VCR6.1 RecName: Full=Transmembrane protein 68 [Bos taurus]	NA	NA	NA	NA	NA	NA	0	0	0	0	0	0	0	0	0	NA	NA	NA	NA	NA	NA	0	0	0	0	0	0	0	0	0	0.927464	-0.0150497	0.99746	0.0307823	0.786445	NA	2890.78	2886.57	2979	3070.39	2796.79	3125.5	3001.24	2766.93	2894.82
AAEL019603	unspecified product	Q964T2.1 RecName: Full=Cytochrome P450 9e2; AltName: Full=CYPIXE2 [Blattella germanica]	NA	NA	NA	NA	NA	NA	0	0	0	0	0	0	0	0	0	NA	NA	NA	NA	NA	NA	0	0	0	0	0	0	0	0	0	0.606577	-0.13342	0.99746	0.163814	0.0431842	-0.509225	4464.27	4177.98	5439.33	5117.96	5125.02	5617.92	4532.56	3890.22	4418.13
AAEL012701	ATP-binding cassette sub-family A member 3%2C putative	Q99758.2 RecName: Full=Phospholipid-transporting ATPase ABCA3; AltName: Full=ABC-C transporter; AltName: Full=ATP-binding cassette sub-family A member 3; AltName: Full=ATP-binding cassette transporter 3; Short=ATP-binding cassette 3; AltName: Full=Xenobiotic-transporting ATPase ABCA3; Contains: RecName: Full=150 Kda mature form [Homo sapiens]	NA	NA	NA	NA	NA	NA	0	0	0	0	0	0	0	0	0	NA	NA	NA	NA	NA	NA	0	0	0	0	0	0	0	0	0	0.892221	-0.0266698	0.99746	-0.0070695	0.895062	NA	13228.4	12270.1	13667.6	13520.2	12141.8	13528.7	13760.6	12279.8	12411
AAEL004074	unspecified product	#N/A	NA	NA	NA	NA	NA	NA	0	0	0	0	0	0	0	0	0	NA	NA	NA	NA	NA	NA	0	0	0	0	0	0	0	0	0	0.971849	-0.00527998	0.99746	0.00850695	0.869216	0.297405	11077.1	10892.5	11525.9	11148.3	11198.8	11528.2	11464.4	11187.9	10719
AAEL022676	unspecified product	#N/A	NA	NA	NA	NA	NA	NA	0	0	0	0	0	0	0	0	0	NA	NA	NA	NA	NA	NA	0	0	0	0	0	0	0	0	0	0.676788	-0.188127	0.99746	0.221854	0.347558	NA	6957.14	6700.5	9269	8294.83	7346.31	11248.8	6011.15	5287.27	8844.04
AAEL001401	#N/A	P51884.2 RecName: Full=Lumican; AltName: Full=Keratan sulfate proteoglycan lumican; Short=KSPG lumican; Flags: Precursor [Homo sapiens]	NA	NA	NA	NA	NA	NA	0	0	0	0	0	0	0	0	0	NA	NA	NA	NA	NA	NA	0	0	0	0	0	0	0	0	0	0.957009	-0.0245487	0.99746	0.0613947	0.858481	0.297405	3304.14	3341.09	2878.4	3550.04	3621.15	2821.03	3591.42	3420.01	2345.96
AAEL019419	unspecified product	#N/A	NA	NA	NA	NA	NA	NA	0	0	0	0	0	0	0	0	0	NA	NA	NA	NA	NA	NA	0	0	0	0	0	0	0	0	0	0.71617	0.0808663	0.99746	-0.125002	0.397684	-0.509225	3086.1	3509.12	3186.92	2753.87	3191.47	3069.8	3196.4	3315.51	3843.32
AAEL006754	unspecified product	#N/A	NA	NA	NA	NA	NA	NA	0	0	0	0	0	0	0	0	0	NA	NA	NA	NA	NA	NA	0	0	0	0	0	0	0	0	0	0.519206	-0.181643	0.99746	0.193051	0.0781657	0.297405	2445.63	2215.55	2773.32	2937.53	2577.09	3030.82	2307.2	1856.81	2393.96
AAEL023746	unspecified product	#N/A	NA	NA	NA	NA	NA	NA	0	0	0	0	0	0	0	0	0	NA	NA	NA	NA	NA	NA	0	0	0	0	0	0	0	0	0	0.619956	-0.0690198	0.99746	0.0423066	0.296107	NA	2892.6	3085.83	3115.38	3110.44	3141.89	3158.92	2858.03	2810.82	3003.81
AAEL010404	unspecified product	X1WEM4.1 RecName: Full=Calcium permeable stress-gated cation channel 1; AltName: Full=Transmembrane protein 63c [Danio rerio]	NA	NA	NA	NA	NA	NA	0	0	0	0	0	0	0	0	0	NA	NA	NA	NA	NA	NA	0	0	0	0	0	0	0	0	0	0.833457	0.0396455	0.99746	-0.0665126	0.66803	NA	3555.79	3439.11	3730.18	3450.4	3239.11	3607.27	3844.8	3391.79	3788.82
AAEL025609	unspecified product	#N/A	NA	NA	NA	NA	NA	NA	0	0	0	0	0	0	0	0	0	NA	NA	NA	NA	NA	NA	0	0	0	0	0	0	0	0	0	0.697499	-0.176161	0.99746	0.188673	0.440894	NA	6442.94	6196.43	8656.43	7861.09	6290.59	10258.4	5807.34	4876.62	8181
AAEL001959	unspecified product	#N/A	NA	NA	NA	NA	NA	NA	0	0	0	0	0	0	0	0	0	NA	NA	NA	NA	NA	NA	0	0	0	0	0	0	0	0	0	0.951849	0.0271326	0.99746	-0.00408892	0.979793	0.297405	10636.5	11390.1	9042.08	11040.9	11286.3	8814.89	11657.2	12040.6	7952.63
AAEL021473	unspecified product	Q6P2Y3.2 RecName: Full=DnaJ homolog subfamily C member 2 [Xenopus tropicalis]	NA	NA	NA	NA	NA	NA	0	0	0	0	0	0	0	0	0	NA	NA	NA	NA	NA	NA	0	0	0	0	0	0	0	0	0	0.990476	-0.00521857	0.99746	0.0230452	0.939398	-0.509225	7698.45	9177.78	6892.5	7848.39	9586.08	6837.67	7977.61	9072.99	6629.14
AAEL012845	Mitochondrial import inner membrane translocase subunit TIM44 [Source:UniProtKB/TrEMBL%3BAcc:Q16KX3]	O35857.2 RecName: Full=Mitochondrial import inner membrane translocase subunit TIM44; Flags: Precursor [Mus musculus]	NA	NA	NA	NA	NA	NA	0	0	0	0	0	0	0	0	0	NA	NA	NA	NA	NA	NA	0	0	0	0	0	0	0	0	0	0.966733	-0.0224101	0.99746	0.0441281	0.906037	NA	3762.01	4923.32	3494.32	4169.39	5031.7	3417.91	4098.19	4892.29	2997.32
AAEL005175	lipin	#N/A	NA	NA	NA	NA	NA	NA	0	0	0	0	0	0	0	0	0	NA	NA	NA	NA	NA	NA	0	0	0	0	0	0	0	0	0	0.836129	-0.0557569	0.99746	0.0598156	0.670886	0.297405	8745.02	9483.67	8112.05	9663.46	9703.71	8232.86	8762.16	9272.57	7303.86
AAEL015271	rac GTPase	P62998.1 RecName: Full=Ras-related C3 botulinum toxin substrate 1; AltName: Full=p21-Rac1; Flags: Precursor [Bos taurus]	NA	NA	NA	NA	NA	NA	0	0	0	0	0	0	0	0	0	NA	NA	NA	NA	NA	NA	0	0	0	0	0	0	0	0	0	0.666841	-0.115433	0.99746	0.112	0.335752	2.03288	2403.84	2104.61	2486.04	2691.35	2306.84	2603.81	2454.35	2009.37	1989.13
AAEL024838	unspecified product	Q04861.2 RecName: Full=Nuclear factor NF-kappa-B p105 subunit; AltName: Full=Nuclear factor of kappa light polypeptide gene enhancer in B-cells 1; Contains: RecName: Full=Nuclear factor NF-kappa-B p50 subunit [Gallus gallus]	NA	NA	NA	NA	NA	NA	0	0	0	0	0	0	0	0	0	NA	NA	NA	NA	NA	NA	0	0	0	0	0	0	0	0	0	0.804448	-0.0412166	0.99746	0.0378776	0.646547	NA	2837.18	2952.27	3015.89	3095.78	2841.51	3148.71	3011.47	2815	2723.54
AAEL020359	unspecified product	#N/A	NA	NA	NA	NA	NA	NA	0	0	0	0	0	0	0	0	0	NA	NA	NA	NA	NA	NA	0	0	0	0	0	0	0	0	0	0.351165	0.084735	0.99746	-0.0895426	0.124573	-0.509225	8675.07	9105.61	8939.24	8103.36	8812.27	8328.48	9447.55	9335.27	9558.99
AAEL011395	glutaminyl-tRNA synthetase	Q9Y105.1 RecName: Full=Probable glutamine--tRNA ligase; AltName: Full=Glutaminyl-tRNA synthetase [Drosophila melanogaster]	NA	NA	NA	NA	NA	NA	0	0	0	0	0	0	0	0	0	NA	NA	NA	NA	NA	NA	0	0	0	0	0	0	0	0	0	0.497757	-0.103904	0.99746	0.0808182	0.139815	NA	9161.11	9722.78	9677	10086.5	10208.2	10069.9	9299.61	9114.79	8156.35
AAEL008658	#N/A	#N/A	NA	NA	NA	NA	NA	NA	0	0	0	0	0	0	0	0	0	NA	NA	NA	NA	NA	NA	0	0	0	0	0	0	0	0	0	0.822542	-0.0639314	0.99746	0.0569471	0.670839	-0.110567	72483.9	70410.7	66608.9	77712.1	72638.8	68763.8	74149.8	71098.1	55168.9
AAEL000750	PAP-associated domain-containing protein [Source:UniProtKB/TrEMBL%3BAcc:A0A1S4EWR4]	Q5TAX3.3 RecName: Full=Terminal uridylyltransferase 4; Short=TUTase 4; AltName: Full=Zinc finger CCHC domain-containing protein 11 [Homo sapiens]	NA	NA	NA	NA	NA	NA	0	0	0	0	0	0	0	0	0	NA	NA	NA	NA	NA	NA	0	0	0	0	0	0	0	0	0	0.913125	-0.0272981	0.99746	0.0198111	0.85048	#N/A	3007.07	3224.77	2859.39	3063.55	3349.93	2852.59	3002.03	3218.34	2697.59
AAEL023755	unspecified product	O19179.1 RecName: Full=Retinal guanylyl cyclase 1; Short=RETGC-1; AltName: Full=Guanylate cyclase 2D, retinal; AltName: Full=Guanylate cyclase E; Short=GC-E; AltName: Full=Rod outer segment membrane guanylate cyclase; Short=ROS-GC; Flags: Precursor [Canis lupus familiaris]	NA	NA	NA	NA	NA	NA	0	0	0	0	0	0	0	0	0	NA	-0.0152678	NA	-0.111043	NA	0.080394	0.909439	0	0	0	0.97274	0	0.787306	0	0	NA	-0.0123528	0.99746	-0.1115	NA	NA	0.908479	0	0	0	0.972121	0	0.786902	0	0
AAEL029018	unspecified product	#N/A	NA	NA	NA	NA	NA	NA	0	0	0	0	0	0	0	0	0	NA	NA	NA	NA	NA	NA	0	0	0	0	0	0	0	0	0	0.905613	0.155441	0.99746	0.399365	0.871988	1.04634	21.8035	33.3894	21.2387	39.0759	40.8291	21.3503	27.5416	37.6169	19.4631
AAEL000268	lipase	#N/A	NA	NA	NA	NA	NA	NA	0	0	0	0	0	0	0	0	0	NA	NA	NA	NA	NA	NA	0	0	0	0	0	0	0	0	0	0.530294	0.289768	0.99746	-0.0852452	0.472041	#N/A	521.467	477.145	535.438	463.049	481.2	509.623	522.503	513.053	844.7
AAEL022409	unspecified product	#N/A	NA	NA	NA	NA	NA	NA	0	0	0	0	0	0	0	0	0	NA	NA	NA	NA	NA	NA	0	0	0	0	0	0	0	0	0	NA	NA	NA	NA	NA	-0.509225	0	0	0	0	0	0	0	0	0
AAEL021699	unspecified product	Q9HK58.2 RecName: Full=L-rhamnose 1-dehydrogenase (NADP(+)); Short=RHAD [Thermoplasma acidophilum DSM 1728]	NA	NA	NA	NA	NA	NA	0	0	0	0	0	0	0	0	0	NA	NA	NA	NA	NA	NA	0	0	0	0	0	0	0	0	0	NA	NA	NA	NA	NA	-0.509225	0	0	0	0	0	0	0	0	0
AAEL006327	sulfotransferase (sult)	A0A173GP47.1 RecName: Full=Luciferin sulfotransferase [Photinus pyralis]	NA	NA	NA	NA	NA	NA	0	0	0	0	0	0	0	0	0	NA	NA	NA	NA	NA	NA	0	0	0	0	0	0	0	0	0	0.720951	0.943092	0.99746	0.436814	0.887909	0.297405	2.72544	5.38539	11.1782	9.76896	4.8606	11.1393	5.50832	2.08983	29.8435
AAEL028055	Histone H2B [Source:UniProtKB/TrEMBL%3BAcc:Q17EF1]	Q8I1N0.3 RecName: Full=Histone H2B [Drosophila yakuba]	NA	NA	NA	NA	NA	NA	0	0	0	0	0	0	0	0	0	0.0510623	5.80026	NA	1.51419	0.0768901	4.24805	1.81888	1.07719	0	2.93981	2.91822	2.78804	0.787306	21.9091	143.557	0.0442132	5.80425	0.99746	1.66657	0.0821917	NA	1.81696	1.07708	0	3.90759	2.91636	2.78482	0.786902	21.9432	144.027
AAEL024173	Histone H4 [Source:UniProtKB/TrEMBL%3BAcc:Q16IE4]	P84040.2 RecName: Full=Histone H4 [Drosophila melanogaster]	NA	NA	NA	NA	NA	NA	0	0	0	0	0	0	0	0	0	0.30807	3.81016	NA	-0.543655	0.259675	4.34061	0.909439	1.07719	2.23797	1.95987	0	0.929347	0	6.25973	53.0256	0.282694	3.81517	0.99746	-0.544601	0.250428	NA	0.908479	1.07708	2.23565	1.95379	0	0.928274	0	6.26949	53.1992
AAEL027468	unspecified product	#N/A	NA	NA	NA	NA	NA	NA	0	0	0	0	0	0	0	0	0	NA	NA	NA	NA	NA	NA	0	0	0	0	0	0	0	0	0	NA	NA	0.99746	0.850269	NA	NA	0	0	0	0	0	0.928274	0	0	0
AAEL008149	unspecified product	#N/A	NA	NA	NA	NA	NA	NA	0	0	0	0	0	0	0	0	0	NA	NA	NA	NA	NA	NA	0	0	0	0	0	0	0	0	0	0.596548	-0.111522	0.99746	0.111512	0.0659104	-0.0936839	1681.6	1721.17	2025.5	1867.83	1982.15	2043.13	1680.82	1637.38	1706.27
AAEL002360	serine-type enodpeptidase%2C	#N/A	NA	NA	NA	NA	NA	NA	0	0	0	0	0	0	0	0	0	NA	NA	NA	NA	NA	NA	0	0	0	0	0	0	0	0	0	NA	NA	NA	NA	NA	0.297405	0	0	0	0	0	0	0	0	0
AAEL002593	serine protease	Q9GRW0.1 RecName: Full=Phenoloxidase-activating factor 2; AltName: Full=45 KDa PPAF; Short=Hd-45; AltName: Full=Prophenoloxidase-activating factor II; AltName: Full=Serine protease-like PPAF-2; Contains: RecName: Full=Phenoloxidase-activating factor 2 light chain; Contains: RecName: Full=Phenoloxidase-activating factor 2 heavy chain; Flags: Precursor [Holotrichia diomphalia]	0.978412	2.22267	NA	NA	NA	2.31231	0	0	0	0	0	0	0	0	2.70226	0.861205	0.819042	NA	-0.956585	0.620955	1.74925	3.63776	0	5.59492	0.979937	1.94548	1.85869	0.787306	4.17315	11.6398	0.827216	0.823169	0.99746	-0.956465	0.629692	0.297405	3.63392	0	5.58912	0.976896	1.94424	1.85655	0.786902	4.17966	11.6779
AAEL017115	unspecified product	Q5U901.1 RecName: Full=Carboxypeptidase A6; Flags: Precursor [Mus musculus]	0.978412	2.22267	NA	NA	NA	2.31231	0	0	0	0	0	0	0	0	2.70226	0.854046	2.14296	NA	NA	NA	2.23503	0	0	0	0	0	0	0	0	2.58661	NA	2.14793	NA	NA	NA	-0.509225	0	0	0	0	0	0	0	0	2.59508
AAEL024573	unspecified product	P29981.1 RecName: Full=Cytochrome P450 4C1; AltName: Full=CYPIVC1 [Blaberus discoidalis]	NA	NA	NA	NA	NA	NA	0	0	0	0	0	0	0	0	0	NA	-0.977048	NA	-0.111043	NA	-0.881387	0	0	1.11898	0	0	0.929347	0	0	0	NA	-0.974133	0.99746	-0.111499	NA	NA	0	0	1.11782	0	0	0.928274	0	0	0
AAEL000705	steroid dehydrogenase	Q6P7R8.1 RecName: Full=Very-long-chain 3-oxoacyl-CoA reductase; AltName: Full=17-beta-hydroxysteroid dehydrogenase 12; Short=17-beta-HSD 12; AltName: Full=3-ketoacyl-CoA reductase; Short=KAR; AltName: Full=Estradiol 17-beta-dehydrogenase 12 [Rattus norvegicus]	NA	NA	NA	NA	NA	NA	0	0	0	0	0	0	0	0	0	NA	NA	NA	NA	NA	NA	0	0	0	0	0	0	0	0	0	NA	NA	NA	NA	NA	#N/A	0	0	0	0	0	0	0	0	0
AAEL002713	fibrinogen and fibronectin	Q95LU3.1 RecName: Full=Fibrinogen C domain-containing protein 1 [Macaca fascicularis]	NA	NA	NA	NA	NA	NA	0	0	0	0	0	0	0	0	0	NA	0.946505	NA	NA	NA	1.04217	0	0	0	0	0	0	0	0	1.29331	NA	0.94942	NA	NA	NA	0.297405	0	0	0	0	0	0	0	0	1.29754
AAEL006601	50-kda dystrophin-associated glycoprotein%2C putative	#N/A	0.978412	0.988245	NA	NA	NA	1.07863	0	0	0	0	0	0	0	0	1.35113	NA	0.946505	NA	NA	NA	1.04217	0	0	0	0	0	0	0	0	1.29331	NA	0.94942	NA	NA	NA	0.297405	0	0	0	0	0	0	0	0	1.29754
AAEL025262	unspecified product	P40265.1 RecName: Full=Histone H1-III [Glyptotendipes barbipes]	NA	NA	NA	NA	NA	NA	0	0	0	0	0	0	0	0	0	0.118458	3.97846	NA	-0.331562	0.0777788	4.29241	1.81888	3.23158	2.23797	3.91975	0.97274	0.929347	2.36192	14.606	98.2913	0.0951364	3.98315	0.99746	-0.332496	0.0719782	NA	1.81696	3.23123	2.23565	3.90759	0.972121	0.928274	2.36071	14.6288	98.6132
AAEL004713	unspecified product	Q9HCM9.2 RecName: Full=E3 ubiquitin-protein ligase TRIM39; AltName: Full=RING finger protein 23; AltName: Full=RING-type E3 ubiquitin transferase TRIM39; AltName: Full=Testis-abundant finger protein; AltName: Full=Tripartite motif-containing protein 39 [Homo sapiens]	NA	NA	NA	NA	NA	NA	0	0	0	0	0	0	0	0	0	NA	NA	NA	NA	NA	NA	0	0	0	0	0	0	0	0	0	0.376505	0.87509	0.99746	-0.0305958	0.392554	0.297405	126.279	127.095	127.432	132.858	115.682	126.245	106.232	168.231	426.891
AAEL025029	unspecified product	P83130.1 RecName: Full=Tubulin beta-2 chain; AltName: Full=Beta-2-tubulin [Drosophila erecta]	0.978412	0.988245	NA	NA	NA	1.07863	0	0	0	0	0	0	0	0	1.35113	0.905226	0.373374	NA	-0.564504	0.735672	0.926283	3.63776	8.61754	3.35695	4.89968	1.94548	3.71739	4.72383	4.17315	11.6398	0.879832	0.376737	0.99746	-0.565477	0.744416	NA	3.63392	8.61662	3.35347	4.88448	1.94424	3.7131	4.72141	4.17966	11.6779
AAEL025497	unspecified product	Q8I1N0.3 RecName: Full=Histone H2B [Drosophila yakuba]	NA	NA	NA	NA	NA	NA	0	0	0	0	0	0	0	0	0	0.0804998	5.14349	NA	-1.07782	0.03635	6.2036	1.81888	2.15438	0	0.979937	0	0.929347	0.787306	22.9523	118.984	0.069265	5.1477	0.99746	-1.0787	0.0371388	NA	1.81696	2.15415	0	0.976896	0	0.928274	0.786902	22.9881	119.374
AAEL011260	phosphatidylethanolamine-binding protein	#N/A	NA	NA	NA	NA	NA	NA	0	0	0	0	0	0	0	0	0	NA	NA	NA	NA	NA	NA	0	0	0	0	0	0	0	0	0	NA	NA	NA	NA	NA	NA	0	0	0	0	0	0	0	0	0
AAEL019471	unspecified product	Q17040.2 RecName: Full=Protein G12; AltName: Full=ANG12; Flags: Precursor [Anopheles gambiae]	NA	NA	NA	NA	NA	NA	0	0	0	0	0	0	0	0	0	NA	0.946505	NA	NA	NA	1.04217	0	0	0	0	0	0	0	1.04329	0	NA	0.94942	NA	NA	NA	-0.509225	0	0	0	0	0	0	0	1.04491	0
AAEL022094	unspecified product	#N/A	NA	NA	NA	NA	NA	NA	0	0	0	0	0	0	0	0	0	NA	NA	NA	NA	NA	NA	0	0	0	0	0	0	0	0	0	0.171383	0.905211	0.99746	0.151546	0.284491	-0.509225	160.801	169.101	156.495	211.987	166.233	165.233	183.348	282.127	448.949
AAEL025699	unspecified product	#N/A	NA	NA	NA	NA	NA	NA	0	0	0	0	0	0	0	0	0	NA	NA	NA	NA	NA	NA	0	0	0	0	0	0	0	0	0	NA	NA	NA	NA	NA	NA	0	0	0	0	0	0	0	0	0
AAEL002725	unspecified product	Q94984.1 RecName: Full=Cuticle protein CP14.6; AltName: Full=MSCP14.6; Flags: Precursor [Manduca sexta]	NA	NA	NA	NA	NA	NA	0	0	0	0	0	0	0	0	0	NA	NA	NA	NA	NA	NA	0	0	0	0	0	0	0	0	0	NA	NA	NA	NA	NA	0.297405	0	0	0	0	0	0	0	0	0
AAEL024035	Histone H4 [Source:UniProtKB/TrEMBL%3BAcc:Q16IE4]	P84040.2 RecName: Full=Histone H4 [Drosophila melanogaster]	NA	NA	NA	NA	NA	NA	0	0	0	0	0	0	0	0	0	0.255874	3.41347	NA	-1.12171	0.16639	4.51988	0.909439	4.30877	1.11898	0	2.91822	0	1.57461	10.4329	55.6122	0.228727	3.41801	0.99746	-1.122	0.155798	NA	0.908479	4.30831	1.11782	0	2.91636	0	1.5738	10.4491	55.7943
AAEL027884	Histone H2B [Source:UniProtKB/TrEMBL%3BAcc:Q17EF1]	Q8I1N0.3 RecName: Full=Histone H2B [Drosophila yakuba]	NA	NA	NA	NA	NA	NA	0	0	0	0	0	0	0	0	0	0.0279927	5.19128	NA	-0.391843	0.0705035	5.57683	2.72832	4.30877	5.59492	1.95987	3.89096	3.71739	0.787306	59.4674	400.925	0.10335	5.19479	0.99746	-0.392359	0.0693781	NA	2.72544	4.30831	5.58912	1.95379	3.88848	3.7131	0.786902	59.5601	402.238
AAEL000921	unspecified product	#N/A	NA	NA	NA	NA	NA	NA	0	0	0	0	0	0	0	0	0	NA	NA	NA	NA	NA	NA	0	0	0	0	0	0	0	0	0	NA	NA	NA	NA	NA	#N/A	0	0	0	0	0	0	0	0	0
AAEL000665	adult cuticle protein%2C putative	P45583.1 RecName: Full=Cuticle protein 19; AltName: Full=LM-ACP 19; Short=LM-19 [Locusta migratoria]	NA	NA	NA	NA	NA	NA	0	0	0	0	0	0	0	0	0	NA	NA	NA	NA	NA	NA	0	0	0	0	0	0	0	0	0	NA	NA	NA	NA	NA	#N/A	0	0	0	0	0	0	0	0	0
AAEL018004	unspecified product	#N/A	NA	NA	NA	NA	NA	NA	0	0	0	0	0	0	0	0	0	NA	NA	NA	NA	NA	NA	0	0	0	0	0	0	0	0	0	NA	NA	NA	NA	NA	-0.509225	0	0	0	0	0	0	0	0	0
AAEL006907	unspecified product	Q8IYX4.1 RecName: Full=Dead end protein homolog 1; AltName: Full=RNA-binding motif, single-stranded-interacting protein 4 [Homo sapiens]	NA	NA	NA	NA	NA	NA	0	0	0	0	0	0	0	0	0	NA	-0.977048	NA	-1.07283	NA	NA	0	0	1.11898	0	0	0	0	0	0	NA	-0.974133	0.99746	-1.07328	NA	0.297405	0	0	1.11782	0	0	0	0	0	0
AAEL026299	unspecified product	#N/A	0.978412	1.60445	NA	NA	NA	1.69412	0	0	0	0	0	0	1.55732	0	0	0.710679	-0.292902	NA	-0.0848956	0.805688	-0.219888	60.023	72.1719	92.8757	62.7159	61.2826	88.2879	54.3241	63.6406	65.9586	0.674586	-0.289925	0.99746	-0.0853713	0.819354	NA	59.9596	72.1642	92.7794	62.5214	61.2436	88.1861	54.2963	63.7398	66.1746
AAEL024836	unspecified product	#N/A	NA	NA	NA	NA	NA	NA	0	0	0	0	0	0	0	0	0	NA	NA	NA	NA	NA	NA	0	0	0	0	0	0	0	0	0	0.519023	-1.66002	0.99746	-1.19612	NA	NA	5.45088	6.46246	3.35347	0.976896	3.88848	1.85655	2.36071	1.04491	1.29754
AAEL024832	unspecified product	P40265.1 RecName: Full=Histone H1-III [Glyptotendipes barbipes]	NA	NA	NA	NA	NA	NA	0	0	0	0	0	0	0	0	0	0.248701	2.83786	NA	-0.555258	0.131562	3.36078	9.09439	5.38596	2.23797	3.91975	6.80918	0.929347	6.29845	11.4762	103.465	0.213526	2.8816	0.99746	-0.555327	0.11087	NA	9.08479	5.38539	2.23565	3.90759	6.80484	0.928274	6.29522	13.5839	105.101
AAEL022066	Histone H3 [Source:UniProtKB/TrEMBL%3BAcc:Q16N56]	P02299.4 RecName: Full=Histone H3 [Drosophila melanogaster]	NA	NA	NA	NA	NA	NA	0	0	0	0	0	0	0	0	0	0.305247	3.83116	NA	-0.092356	0.315435	3.90324	1.81888	1.07719	1.11898	1.95987	0	1.85869	0	6.25973	51.7323	0.278831	3.83567	0.99746	-0.0929823	0.305388	-0.509225	1.81696	1.07708	1.11782	1.95379	0	1.85655	0	6.26949	51.9017
AAEL022211	unspecified product	P83130.1 RecName: Full=Tubulin beta-2 chain; AltName: Full=Beta-2-tubulin [Drosophila erecta]	NA	NA	NA	NA	NA	NA	0	0	0	0	0	0	0	0	0	0.686044	2.226	NA	1.49801	NA	0.683653	0.909439	1.07719	0	1.95987	1.94548	1.85869	0	3.12986	6.46653	NA	2.22988	0.99746	1.49767	0.897889	-0.509225	0.908479	1.07708	0	1.95379	1.94424	1.85655	0	3.13474	6.48771
AAEL025312	unspecified product	#N/A	NA	NA	NA	NA	NA	NA	0	0	0	0	0	0	0	0	0	NA	NA	NA	NA	NA	NA	0	0	0	0	0	0	0	0	0	NA	NA	NA	NA	NA	NA	0	0	0	0	0	0	0	0	0
AAEL020107	Histone H3 [Source:UniProtKB/TrEMBL%3BAcc:Q16N56]	P02299.4 RecName: Full=Histone H3 [Drosophila melanogaster]	NA	NA	NA	NA	NA	NA	0	0	0	0	0	0	0	0	0	0.164079	5.00113	NA	1.71488	0.25414	3.2602	0.909439	1.07719	0	0.979937	2.91822	2.78804	1.57461	4.17315	59.4921	0.143714	5.0054	0.99746	1.71472	0.247544	-0.509225	0.908479	1.07708	0	0.976896	2.91636	2.78482	1.5738	4.17966	59.6869
AAEL000517	Histone H4 [Source:UniProtKB/TrEMBL%3BAcc:Q16IE4]	#N/A	0.978412	1.91042	NA	NA	NA	1.99891	0	0	0	0	0	0	0.778661	0	1.35113	0.0757374	4.4876	NA	1.15987	0.105953	3.29711	3.63776	4.30877	0	4.89968	4.8637	8.36412	3.93653	23.9956	152.61	0.0439765	4.74438	0.99746	1.43711	0.0945668	#N/A	3.63392	4.30831	0	4.88448	8.74908	8.35447	3.93451	31.3474	180.358
AAEL023191	Histone H2A [Source:UniProtKB/TrEMBL%3BAcc:Q173V2]	P84051.2 RecName: Full=Histone H2A [Drosophila melanogaster]	NA	NA	NA	NA	NA	NA	0	0	0	0	0	0	0	0	0	0.203804	3.78987	NA	0.867999	0.281765	2.91333	0.909439	5.38596	1.11898	0.979937	7.78192	4.64673	2.36192	8.34631	91.8248	0.176039	3.79462	0.99746	0.867436	0.274422	NA	0.908479	5.38539	1.11782	0.976896	7.77696	4.64137	2.36071	8.35932	92.1255
AAEL006985	dopachrome-conversion enzyme (DCE)%2C putative	Q9BI17.1 RecName: Full=Protein yellow; Flags: Precursor [Drosophila yakuba]	NA	NA	NA	NA	NA	NA	0	0	0	0	0	0	0	0	0	NA	NA	NA	NA	NA	NA	0	0	0	0	0	0	0	0	0	0.339233	1.92979	0.99746	0.0631034	0.391114	0.297405	3.63392	3.23123	2.23565	2.93069	4.8606	1.85655	4.72141	12.539	18.1656
AAEL027025	unspecified product	Q17QR8.1 RecName: Full=Putative nuclease HARBI1; AltName: Full=Harbinger transposase-derived nuclease [Bos taurus]	NA	NA	NA	NA	NA	NA	0	0	0	0	0	0	0	0	0	NA	NA	NA	NA	NA	NA	0	0	0	0	0	0	0	0	0	NA	NA	NA	NA	NA	NA	0	0	0	0	0	0	0	0	0
AAEL029078	unspecified product	Q17015.3 RecName: Full=Cuticle protein [Anopheles gambiae]	NA	NA	NA	NA	NA	NA	0	0	0	0	0	0	0	0	0	NA	NA	NA	NA	NA	NA	0	0	0	0	0	0	0	0	0	NA	NA	NA	NA	NA	1.04634	0	0	0	0	0	0	0	0	0
AAEL009130	#N/A	Q9VCW1.1 RecName: Full=Probable cytochrome P450 6d4; AltName: Full=CYPVID4 [Drosophila melanogaster]	NA	NA	NA	NA	NA	NA	0	0	0	0	0	0	0	0	0	NA	NA	NA	NA	NA	NA	0	0	0	0	0	0	0	0	0	0.977145	-0.0505123	0.99746	0.251078	0.873588	-0.110567	12.7187	20.4645	16.7674	22.4686	15.5539	21.3503	24.394	12.539	10.3803
AAEL007055	lipase	Q02157.1 RecName: Full=Pancreatic triacylglycerol lipase; Short=PL; Short=PTL; Short=Pancreatic lipase; Flags: Precursor [Oryctolagus cuniculus]	NA	NA	NA	NA	NA	NA	0	0	0	0	0	0	0	0	0	NA	NA	NA	NA	NA	NA	0	0	0	0	0	0	0	0	0	NA	0.94942	NA	NA	NA	0.297405	0	0	0	0	0	0	0.786902	0	0
AAEL026586	unspecified product	#N/A	NA	NA	NA	NA	NA	NA	0	0	0	0	0	0	0	0	0	NA	NA	NA	NA	NA	NA	0	0	0	0	0	0	0	0	0	0.847625	0.0805177	0.99746	0.0287395	0.954408	NA	327.053	315.584	347.643	379.036	302.329	334.179	313.187	318.699	419.106
AAEL022362	Histone H3 [Source:UniProtKB/TrEMBL%3BAcc:Q16N56]	P02299.4 RecName: Full=Histone H3 [Drosophila melanogaster]	NA	NA	NA	NA	NA	NA	0	0	0	0	0	0	0	0	0	0.183747	4.5966	NA	1.13969	0.281591	3.43605	0.909439	2.15438	0	3.91975	2.91822	0	0.787306	9.38959	64.6653	0.156213	4.60103	0.99746	1.13883	0.273074	-0.509225	0.908479	2.15415	0	3.90759	2.91636	0	0.786902	9.40423	64.8771
AAEL003317	alkaline phosphatase	#N/A	NA	NA	NA	NA	NA	NA	0	0	0	0	0	0	0	0	0	NA	NA	NA	NA	NA	NA	0	0	0	0	0	0	0	0	0	NA	-0.244301	0.99746	-1.95074	NA	0.297405	0.908479	0	1.11782	0	0	0	1.5738	0	0
AAEL014769	adult cuticle protein%2C putative	P45583.1 RecName: Full=Cuticle protein 19; AltName: Full=LM-ACP 19; Short=LM-19 [Locusta migratoria]	NA	NA	NA	NA	NA	NA	0	0	0	0	0	0	0	0	0	NA	NA	NA	NA	NA	NA	0	0	0	0	0	0	0	0	0	NA	NA	NA	NA	NA	2.03288	0	0	0	0	0	0	0	0	0
AAEL024513	unspecified product	#N/A	NA	NA	NA	NA	NA	NA	0	0	0	0	0	0	0	0	0	NA	NA	NA	NA	NA	NA	0	0	0	0	0	0	0	0	0	NA	NA	NA	NA	NA	NA	0	0	0	0	0	0	0	0	0
AAEL014684	#N/A	Q9VFP1.1 RecName: Full=Probable cytochrome P450 6d5; AltName: Full=CYPVID5 [Drosophila melanogaster]	NA	NA	NA	NA	NA	NA	0	0	0	0	0	0	0	0	0	NA	NA	NA	NA	NA	NA	0	0	0	0	0	0	0	0	0	0.465266	2.45538	0.99746	0.347516	0.661584	2.03288	2.72544	2.15415	1.11782	1.95379	5.83272	0	0	6.26949	27.2484
AAEL001999	protein serine/threonine kinase%2C putative	#N/A	NA	NA	NA	NA	NA	NA	0	0	0	0	0	0	0	0	0	NA	NA	NA	NA	NA	NA	0	0	0	0	0	0	0	0	0	NA	NA	NA	NA	NA	0.297405	0	0	0	0	0	0	0	0	0
AAEL027262	unspecified product	#N/A	NA	NA	NA	NA	NA	NA	0	0	0	0	0	0	0	0	0	NA	NA	NA	NA	NA	NA	0	0	0	0	0	0	0	0	0	NA	-0.0229601	0.99746	-2.10358	NA	NA	0	0	4.4713	0.976896	0	0	0.786902	1.04491	2.59508
AAEL025577	unspecified product	P45583.1 RecName: Full=Cuticle protein 19; AltName: Full=LM-ACP 19; Short=LM-19 [Locusta migratoria]	NA	NA	NA	NA	NA	NA	0	0	0	0	0	0	0	0	0	NA	NA	NA	NA	NA	NA	0	0	0	0	0	0	0	0	0	NA	NA	0.99746	0.850269	NA	NA	0	0	0	0	0.972121	0	0	0	0
AAEL001634	ML domain-containing protein [Source:UniProtKB/TrEMBL%3BAcc:A0A1S4EZB9]	#N/A	NA	NA	NA	NA	NA	NA	0	0	0	0	0	0	0	0	0	NA	NA	NA	NA	NA	NA	0	0	0	0	0	0	0	0	0	0.486754	1.35219	0.99746	0.820785	0.840844	0.297405	3.63392	3.23123	2.23565	4.88448	5.83272	5.56965	6.29522	9.40423	7.78525
AAEL002263	unspecified product	#N/A	NA	NA	NA	NA	NA	NA	0	0	0	0	0	0	0	0	0	NA	NA	NA	NA	NA	NA	0	0	0	0	0	0	0	0	0	0.768077	-0.26197	0.99746	-0.38506	0.943735	0.297405	49.0579	38.7748	35.7704	28.33	26.2473	40.8441	40.9189	28.2127	33.7361
AAEL021854	unspecified product	Q3TLH4.3 RecName: Full=Protein PRRC2C; AltName: Full=BAT2 domain-containing protein 1; AltName: Full=HLA-B-associated transcript 2-like 2; AltName: Full=Proline-rich and coiled-coil-containing protein 2C [Mus musculus]	NA	NA	NA	NA	NA	NA	0	0	0	0	0	0	0	0	0	NA	NA	NA	NA	NA	NA	0	0	0	0	0	0	0	0	0	0.51189	0.143755	0.99746	0.00908312	0.636327	-0.509225	1709.76	1944.12	1762.81	1853.17	1895.64	1729.37	1793.35	2021.91	2175.98
AAEL023018	unspecified product	Q8CCG1.1 RecName: Full=Zinc finger C2HC domain-containing protein 1C [Mus musculus]	NA	NA	NA	NA	NA	NA	0	0	0	0	0	0	0	0	0	NA	NA	NA	NA	NA	NA	0	0	0	0	0	0	0	0	0	0.965808	-0.0187681	0.99746	-0.198297	0.811289	NA	213.493	210.03	198.973	175.841	143.874	225.571	221.12	198.534	193.334
AAEL020618	unspecified product	#N/A	NA	NA	NA	NA	NA	NA	0	0	0	0	0	0	0	0	0	NA	NA	NA	NA	NA	NA	0	0	0	0	0	0	0	0	0	NA	NA	NA	NA	NA	-0.509225	0	0	0	0	0	0	0	0	0
AAEL022998	unspecified product	#N/A	NA	NA	NA	NA	NA	NA	0	0	0	0	0	0	0	0	0	NA	NA	NA	NA	NA	NA	0	0	0	0	0	0	0	0	0	0.476427	0.67974	0.99746	0.181439	0.692138	NA	77.2208	71.0871	67.0694	92.8052	90.4072	63.1226	78.6902	70.0093	198.524
AAEL022968	unspecified product	#N/A	NA	NA	NA	NA	NA	NA	0	0	0	0	0	0	0	0	0	0.939912	0.624083	NA	-0.0671974	NA	0.665303	1.81888	1.07719	0	0	0.97274	1.85869	3.14922	0	1.29331	NA	0.625796	0.99746	-0.0671919	NA	NA	1.81696	1.07708	0	0	0.972121	1.85655	3.14761	0	1.29754
AAEL013245	#N/A	#N/A	0.978412	2.07062	NA	NA	NA	2.15854	0	0	0	0	0	0	0	1.05387	1.35113	0.551307	0.79568	NA	0.410588	0.820597	0.372281	9.09439	12.9263	13.4278	12.7392	19.4548	14.8695	15.7461	17.7359	28.4527	0.51846	0.798934	0.99746	0.410114	0.82755	NA	9.08479	12.9249	13.4139	12.6997	19.4424	14.8524	15.738	17.7635	28.5459
AAEL007371	unspecified product	#N/A	NA	NA	NA	NA	NA	NA	0	0	0	0	0	0	0	0	0	NA	NA	NA	NA	NA	NA	0	0	0	0	0	0	0	0	0	0.958232	-0.133674	0.99746	-0.0982079	0.986235	0.297405	7.26784	12.9249	2.23565	5.86138	8.74908	6.49792	5.50832	7.3144	7.78525
AAEL022544	unspecified product	Q03238.1 RecName: Full=Granzyme M; AltName: Full=Met-ase; AltName: Full=Natural killer cell granular protease; AltName: Full=RNK-Met-1; Flags: Precursor [Rattus norvegicus]	NA	NA	NA	NA	NA	NA	0	0	0	0	0	0	0	0	0	NA	NA	NA	NA	NA	NA	0	0	0	0	0	0	0	0	0	NA	NA	NA	NA	NA	-0.509225	0	0	0	0	0	0	0	0	0
AAEL019456	unspecified product	Q16NS8.1 RecName: Full=Protein arginine N-methyltransferase 7 [Aedes aegypti]	NA	NA	NA	NA	NA	NA	0	0	0	0	0	0	0	0	0	NA	NA	NA	NA	NA	NA	0	0	0	0	0	0	0	0	0	0.960532	-0.0217049	0.99746	0.0884344	0.784185	-0.509225	258.917	225.109	232.507	261.808	265.389	240.423	235.284	254.959	215.392
AAEL028200	unspecified product	#N/A	0.978412	0.988245	NA	NA	NA	1.07863	0	0	0	0	0	0	0	1.05387	0	0.0669885	3.85359	NA	0.42829	0.096366	3.40336	47.2908	58.1684	30.2126	83.2946	53.5007	47.3967	49.6003	454.874	1460.14	0.0640326	3.85815	0.99746	0.427565	0.0945368	NA	47.2409	58.1622	30.1812	83.0362	53.4666	47.342	49.5748	455.583	1464.92
AAEL021835	Odorant receptor [Source:UniProtKB/TrEMBL%3BAcc:A0A1S4G6K8]	#N/A	NA	NA	NA	NA	NA	NA	0	0	0	0	0	0	0	0	0	NA	-0.977048	NA	-1.07283	NA	NA	0	0	1.11898	0	0	0	0	0	0	NA	-0.974133	0.99746	-1.07328	NA	-0.509225	0	0	1.11782	0	0	0	0	0	0
AAEL013691	unspecified product	#N/A	NA	NA	NA	NA	NA	NA	0	0	0	0	0	0	0	0	0	0.856918	0.470812	NA	0.462281	0.999742	-0.00144296	6.36607	2.15438	14.5468	12.7392	9.7274	9.29347	11.0223	10.4329	10.3465	0.824453	0.473796	0.99746	0.461983	0.999741	2.03288	6.35936	2.15415	14.5317	12.6997	9.72121	9.28274	11.0166	10.4491	10.3803
AAEL025825	unspecified product	P40265.1 RecName: Full=Histone H1-III [Glyptotendipes barbipes]	NA	NA	NA	NA	NA	NA	0	0	0	0	0	0	0	0	0	0.0692697	4.72013	NA	0.0730278	0.0637654	4.62718	16.3699	15.0807	15.6658	14.699	18.4821	16.7282	12.5969	141.887	1090.26	0.066959	4.72506	0.99746	0.0726636	0.0632136	NA	16.3526	15.0791	15.6495	14.6534	18.4703	16.7089	12.5904	142.108	1093.83
AAEL006440	serine/threonine-protein kinase pk61c	Q9W0V1.4 RecName: Full=3-phosphoinositide-dependent protein kinase 1; Short=dPDK-1; AltName: Full=Serine/threonine-protein kinase 61C; AltName: Full=dSTPK61 [Drosophila melanogaster]	NA	NA	NA	NA	NA	NA	0	0	0	0	0	0	0	0	0	NA	NA	NA	NA	NA	NA	0	0	0	0	0	0	0	0	0	0.524298	0.262462	0.99746	0.0312834	0.603316	0.297405	199.865	145.405	175.498	182.68	169.149	184.727	221.906	200.624	202.417
AAEL017123	#N/A	#N/A	NA	NA	NA	NA	NA	NA	0	0	0	0	0	0	0	0	0	NA	NA	NA	NA	NA	NA	0	0	0	0	0	0	0	0	0	NA	-0.519148	0.99746	-0.0662118	NA	-0.509225	1.81696	1.07708	0	0.976896	0	1.85655	0.786902	0	1.29754
AAEL026601	unspecified product	Q5WRN1.2 RecName: Full=Tetraspanin-21 [Caenorhabditis elegans]	NA	NA	NA	NA	NA	NA	0	0	0	0	0	0	0	0	0	NA	NA	NA	NA	NA	NA	0	0	0	0	0	0	0	0	0	NA	NA	NA	NA	NA	NA	0	0	0	0	0	0	0	0	0
AAEL022961	unspecified product	#N/A	NA	NA	NA	NA	NA	NA	0	0	0	0	0	0	0	0	0	NA	NA	NA	NA	NA	NA	0	0	0	0	0	0	0	0	0	NA	NA	NA	NA	NA	NA	0	0	0	0	0	0	0	0	0
AAEL003057	allergen%2C putative	#N/A	NA	NA	NA	NA	NA	NA	0	0	0	0	0	0	0	0	0	NA	NA	NA	NA	NA	NA	0	0	0	0	0	0	0	0	0	NA	0.94942	NA	NA	NA	0.297405	0	0	0	0	0	0	0	1.04491	0
AAEL029104	unspecified product	Q86PR5.1 RecName: Full=Cecropin-B1; Flags: Precursor [Culex pipiens pipiens]	NA	NA	NA	NA	NA	NA	0	0	0	0	0	0	0	0	0	NA	NA	NA	NA	NA	NA	0	0	0	0	0	0	0	0	0	NA	0.94942	0.99746	2.29065	NA	1.04634	0	0	0	0	0	2.78482	0.786902	0	0
AAEL011936	unspecified product	#N/A	NA	NA	NA	NA	NA	NA	0	0	0	0	0	0	0	0	0	NA	NA	NA	NA	NA	NA	0	0	0	0	0	0	0	0	0	0.421073	0.782714	0.99746	0.269025	0.6814	NA	41.7901	40.9289	39.1238	49.8217	53.4666	44.5572	40.9189	56.4254	114.184
AAEL023945	unspecified product	#N/A	0.978412	0.988245	NA	NA	NA	1.07863	0	0	0	0	0	0	0.778661	0	0	NA	0.946505	NA	NA	NA	1.04217	0	0	0	0	0	0	0.787306	0	0	NA	0.94942	NA	NA	NA	NA	0	0	0	0	0	0	0.786902	0	0
AAEL023293	Histone H2A [Source:UniProtKB/TrEMBL%3BAcc:Q173V2]	P84051.2 RecName: Full=Histone H2A [Drosophila melanogaster]	NA	NA	NA	NA	NA	NA	0	0	0	0	0	0	0	0	0	0.135882	4.04278	NA	0.515666	0.149705	3.52028	0.909439	4.30877	2.23797	0.979937	5.83644	3.71739	1.57461	18.7792	102.171	0.112333	4.0476	0.99746	0.51512	0.139815	NA	0.908479	4.30831	2.23565	0.976896	5.83272	3.7131	1.5738	18.8085	102.506
AAEL004240	gamma glutamyl transpeptidases	P19440.2 RecName: Full=Glutathione hydrolase 1 proenzyme; AltName: Full=Gamma-glutamyltransferase 1; AltName: Full=Gamma-glutamyltranspeptidase 1; Short=GGT 1; AltName: Full=Leukotriene-C4 hydrolase; AltName: CD_antigen=CD224; Contains: RecName: Full=Glutathione hydrolase 1 heavy chain; Contains: RecName: Full=Glutathione hydrolase 1 light chain; Flags: Precursor [Homo sapiens]	NA	NA	NA	NA	NA	NA	0	0	0	0	0	0	0	0	0	NA	NA	NA	NA	NA	NA	0	0	0	0	0	0	0	0	0	NA	0.94942	0.99746	0.850269	NA	0.297405	0	0	0	0	0	0.928274	0.786902	0	0
AAEL023311	unspecified product	#N/A	NA	NA	NA	NA	NA	NA	0	0	0	0	0	0	0	0	0	NA	NA	NA	NA	NA	NA	0	0	0	0	0	0	0	0	0	0.885878	0.161164	0.99746	0.203427	0.970923	NA	42.6985	45.2373	27.9456	44.9372	56.383	33.4179	35.4106	60.605	33.7361
AAEL010660	alpha-B-crystallin%2C putative	P82147.1 RecName: Full=Protein lethal(2)essential for life; AltName: Full=Protein Efl21 [Drosophila melanogaster]	NA	NA	NA	NA	NA	NA	0	0	0	0	0	0	0	0	0	0.947943	0.912315	NA	0.778319	NA	0.121836	0.909439	0	0	0.979937	0	0.929347	0	2.08658	0	NA	0.177298	0.999837	-0.00648698	NA	NA	1.81696	0	0	0.976896	0	0.928274	0	2.08983	0
AAEL024763	Histone H3 [Source:UniProtKB/TrEMBL%3BAcc:Q16N56]	P02299.4 RecName: Full=Histone H3 [Drosophila melanogaster]	NA	NA	NA	NA	NA	NA	0	0	0	0	0	0	0	0	0	0.0400456	4.079	NA	-0.0555825	0.0334683	4.12043	8.18495	9.69473	7.83289	3.91975	9.7274	11.1522	4.72383	67.8137	363.419	0.0333079	4.13754	0.99746	0.0477934	0.124021	NA	9.99327	9.6937	7.82477	3.90759	12.6376	12.0676	4.72141	74.1889	407.428
AAEL026321	unspecified product	P85316.1 RecName: Full=Bursicon; AltName: Full=Bursicon subunit alpha; Flags: Precursor [Aedes aegypti]	NA	NA	NA	NA	NA	NA	0	0	0	0	0	0	0	0	0	NA	NA	NA	NA	NA	NA	0	0	0	0	0	0	0	0	0	NA	NA	NA	NA	NA	NA	0	0	0	0	0	0	0	0	0
AAEL025599	Histone H2A [Source:UniProtKB/TrEMBL%3BAcc:Q173V2]	P84051.2 RecName: Full=Histone H2A [Drosophila melanogaster]	NA	NA	NA	NA	NA	NA	0	0	0	0	0	0	0	0	0	0.179783	3.38901	NA	0.0698513	0.166352	3.2911	5.45663	2.15438	2.23797	0.979937	6.80918	2.78804	2.36192	19.8225	82.7716	0.0640691	4.29377	0.99746	0.0701595	0.0636414	NA	5.45088	2.15415	2.23565	0.976896	6.80484	2.78482	2.36071	26.1229	167.383
AAEL021778	Histone H2A [Source:UniProtKB/TrEMBL%3BAcc:Q173V2]	P84051.2 RecName: Full=Histone H2A [Drosophila melanogaster]	NA	NA	NA	NA	NA	NA	0	0	0	0	0	0	0	0	0	0.0480739	3.55438	NA	-0.00958404	0.0372053	3.54835	13.6416	18.3123	11.1898	9.79937	15.5638	17.6576	11.0223	77.2033	420.325	0.041146	3.55904	0.99853	-0.0100647	0.0386391	-0.509225	13.6272	18.3103	11.1782	9.76896	15.5539	17.6372	11.0166	77.3237	421.701
AAEL025415	Histone H4 [Source:UniProtKB/TrEMBL%3BAcc:Q16IE4]	P84040.2 RecName: Full=Histone H4 [Drosophila melanogaster]	NA	NA	NA	NA	NA	NA	0	0	0	0	0	0	0	0	0	0.279648	4.10606	NA	0.664281	0.276259	3.41166	1.81888	1.07719	0	0.979937	0.97274	2.78804	0.787306	4.17315	46.559	0.140343	4.49988	0.99746	0.265907	0.10029	NA	2.72544	1.07708	0	0.976896	0.972121	2.78482	2.36071	6.26949	80.4476
AAEL025752	unspecified product	#N/A	NA	NA	NA	NA	NA	NA	0	0	0	0	0	0	0	0	0	NA	NA	NA	NA	NA	NA	0	0	0	0	0	0	0	0	0	0.960776	-0.0515392	0.99746	0.139387	0.870868	NA	33.6137	31.2352	30.1812	29.3069	40.8291	35.2744	29.9023	34.4822	27.2484
AAEL026033	unspecified product	Q8I1N0.3 RecName: Full=Histone H2B [Drosophila yakuba]	NA	NA	NA	NA	NA	NA	0	0	0	0	0	0	0	0	0	0.100852	4.18904	NA	-1.14522	0.0255643	5.325	0.909439	5.38596	2.23797	0.979937	0.97274	1.85869	2.36192	20.8658	131.917	0.0841208	4.1939	0.99746	-1.14629	0.0259875	NA	0.908479	5.38539	2.23565	0.976896	0.972121	1.85655	2.36071	20.8983	132.349
AAEL001355	unspecified product	#N/A	NA	NA	NA	NA	NA	NA	0	0	0	0	0	0	0	0	0	NA	NA	NA	NA	NA	NA	0	0	0	0	0	0	0	0	0	0.983559	-0.0191973	0.99746	-0.198788	0.882519	0.297405	77.2208	76.4725	86.0724	78.1517	57.3551	74.2619	67.6736	61.65	108.994
AAEL025942	unspecified product	#N/A	NA	NA	NA	NA	NA	NA	0	0	0	0	0	0	0	0	0	NA	NA	NA	NA	NA	NA	0	0	0	0	0	0	0	0	0	0.506256	1.06267	0.99746	0.413956	0.730258	NA	11.8102	23.6957	8.94259	15.6303	21.3867	22.2786	11.8035	26.1229	55.7943
AAEL017015	unspecified product	#N/A	NA	NA	NA	NA	NA	NA	0	0	0	0	0	0	0	0	0	NA	NA	NA	NA	NA	NA	0	0	0	0	0	0	0	0	0	NA	1.1529	0.99746	-0.374705	0.749125	-0.509225	2.72544	2.15415	0	2.93069	0	0.928274	0.786902	5.22457	5.19017
AAEL025377	unspecified product	#N/A	NA	NA	NA	NA	NA	NA	0	0	0	0	0	0	0	0	0	NA	NA	NA	NA	NA	NA	0	0	0	0	0	0	0	0	0	NA	1.04647	0.99746	-1.41021	NA	NA	1.81696	2.15415	1.11782	0.976896	0.972121	0	0.786902	1.04491	9.08279
AAEL025360	unspecified product	O02437.1 RecName: Full=Protein yellow; Flags: Precursor [Drosophila subobscura]	NA	NA	NA	NA	NA	NA	0	0	0	0	0	0	0	0	0	0.382464	0.73883	NA	0.321175	0.691526	0.401164	32.7398	21.5438	32.4506	42.1373	25.2912	41.8206	51.1749	39.645	54.3189	0.355886	0.741699	0.99746	0.320718	0.694323	NA	32.7053	21.5415	32.4169	42.0065	25.2751	41.7723	51.1486	39.7068	54.4968
AAEL023066	unspecified product	#N/A	NA	NA	NA	NA	NA	NA	0	0	0	0	0	0	0	0	0	NA	0.946505	NA	NA	NA	1.04217	0	0	0	0	0	0	0	1.04329	0	NA	0.94942	NA	NA	NA	NA	0	0	0	0	0	0	0	1.04491	0
AAEL027920	Histone H2B [Source:UniProtKB/TrEMBL%3BAcc:Q17EF1]	Q8I1N0.3 RecName: Full=Histone H2B [Drosophila yakuba]	NA	NA	NA	NA	NA	NA	0	0	0	0	0	0	0	0	0	0.0192312	5.16196	NA	0.106106	0.016991	5.04289	3.63776	6.46315	2.23797	1.95987	3.89096	7.43477	2.36192	55.2943	385.405	0.0204513	5.16672	0.99746	0.105484	0.0759245	NA	3.63392	6.46246	2.23565	1.95379	3.88848	7.42619	2.36071	55.3805	386.667
AAEL023926	unspecified product	#N/A	NA	NA	NA	NA	NA	NA	0	0	0	0	0	0	0	0	0	NA	NA	NA	NA	NA	NA	0	0	0	0	0	0	0	0	0	0.614365	-0.449881	0.99746	0.0707933	0.57469	NA	57.2342	33.3894	41.3595	54.7062	48.606	37.131	39.3451	27.1678	29.8435
AAEL002689	unspecified product	#N/A	NA	NA	NA	NA	NA	NA	0	0	0	0	0	0	0	0	0	NA	NA	NA	NA	NA	NA	0	0	0	0	0	0	0	0	0	NA	NA	NA	NA	NA	0.297405	0	0	0	0	0	0	0	0	0
AAEL027847	Histone H4 [Source:UniProtKB/TrEMBL%3BAcc:Q16IE4]	P84040.2 RecName: Full=Histone H4 [Drosophila melanogaster]	NA	NA	NA	NA	NA	NA	0	0	0	0	0	0	0	0	0	0.171264	5.25498	NA	-0.111043	0.117215	5.34768	0	1.07719	0	0	0	0.929347	1.57461	6.25973	34.9193	0.15	5.2593	0.99746	-0.1115	0.112442	NA	0	1.07708	0	0	0	0.928274	1.5738	6.26949	35.0336
AAEL022799	unspecified product	#N/A	NA	NA	NA	NA	NA	NA	0	0	0	0	0	0	0	0	0	0.809843	2.65142	NA	0.850726	NA	1.77187	0	0	0	0.979937	0	0	0	1.04329	2.58661	NA	2.65595	0.99746	0.850269	NA	NA	0	0	0	0.976896	0	0	0	1.04491	2.59508
AAEL019510	unspecified product	#N/A	NA	NA	NA	NA	NA	NA	0	0	0	0	0	0	0	0	0	NA	NA	NA	NA	NA	NA	0	0	0	0	0	0	0	0	0	0.776691	0.928244	0.99746	-1.34569	0.569285	-0.509225	1.81696	2.15415	3.35347	0.976896	0.972121	0.928274	1.5738	1.04491	11.6779
AAEL012642	unspecified product	#N/A	NA	NA	NA	NA	NA	NA	0	0	0	0	0	0	0	0	0	NA	NA	NA	NA	NA	NA	0	0	0	0	0	0	0	0	0	NA	NA	NA	NA	NA	NA	0	0	0	0	0	0	0	0	0
AAEL014419	unspecified product	Q7M4F3.1 RecName: Full=Endocuticle structural glycoprotein SgAbd-2 [Schistocerca gregaria]	0.978412	0.988245	NA	NA	NA	1.07863	0	0	0	0	0	0	0.778661	0	0	NA	0.946505	NA	NA	NA	1.04217	0	0	0	0	0	0	0.787306	0	0	NA	0.94942	NA	NA	NA	2.03288	0	0	0	0	0	0	0.786902	0	0
AAEL025932	unspecified product	#N/A	NA	NA	NA	NA	NA	NA	0	0	0	0	0	0	0	0	0	NA	NA	NA	NA	NA	NA	0	0	0	0	0	0	0	0	0	0.351852	0.418512	0.99746	0.303629	0.886376	NA	233.479	252.036	165.438	321.399	275.11	212.575	254.956	318.699	298.435
AAEL020146	unspecified product	#N/A	NA	NA	NA	NA	NA	NA	0	0	0	0	0	0	0	0	0	NA	NA	NA	NA	NA	NA	0	0	0	0	0	0	0	0	0	NA	NA	NA	NA	NA	-0.509225	0	0	0	0	0	0	0	0	0
AAEL025302	Histone H2A [Source:UniProtKB/TrEMBL%3BAcc:Q173V2]	P84051.2 RecName: Full=Histone H2A [Drosophila melanogaster]	NA	NA	NA	NA	NA	NA	0	0	0	0	0	0	0	0	0	0.2853	3.21801	NA	-0.764602	0.172537	3.97127	3.63776	6.46315	1.11898	1.95987	0	4.64673	0.787306	17.7359	86.6516	0.25566	3.22246	0.99746	-0.76565	0.162653	NA	3.63392	6.46246	1.11782	1.95379	0	4.64137	0.786902	17.7635	86.9353
AAEL029043	unspecified product	#N/A	NA	NA	NA	NA	NA	NA	0	0	0	0	0	0	0	0	0	NA	NA	NA	NA	NA	NA	0	0	0	0	0	0	0	0	0	NA	NA	NA	NA	NA	1.04634	0	0	0	0	0	0	0	0	0
AAEL023518	unspecified product	Q9W5U2.2 RecName: Full=Probable chitinase 10; AltName: Full=Probable chitinase 1; AltName: Full=Probable chitinase 3; Flags: Precursor [Drosophila melanogaster]	NA	NA	NA	NA	NA	NA	0	0	0	0	0	0	0	0	0	NA	NA	NA	NA	NA	NA	0	0	0	0	0	0	0	0	0	0.937499	0.0645464	0.99746	-0.245272	0.736063	NA	56.3257	58.1622	46.9486	42.9834	51.5224	42.7006	52.7224	52.2457	64.8771
AAEL021267	unspecified product	#N/A	NA	NA	NA	NA	NA	NA	0	0	0	0	0	0	0	0	0	NA	NA	NA	NA	NA	NA	0	0	0	0	0	0	0	0	0	NA	NA	NA	NA	NA	-0.509225	0	0	0	0	0	0	0	0	0
AAEL019828	unspecified product	P91885.2 RecName: Full=Aminopeptidase N; Short=AP-N; AltName: Full=Apn2; AltName: Full=Microsomal aminopeptidase; Flags: Precursor [Manduca sexta]	NA	NA	NA	NA	NA	NA	0	0	0	0	0	0	0	0	0	NA	NA	NA	NA	NA	NA	0	0	0	0	0	0	0	0	0	0.217669	4.18693	0.99746	1.75989	0.344824	-0.509225	1.81696	0	0	1.95379	0.972121	3.7131	4.72141	5.22457	25.9508
AAEL002538	glutamate receptor%2C ionotropic kainate 1%2C 2%2C 3 (glur5%2C glur6%2C glur7)	Q13002.1 RecName: Full=Glutamate receptor ionotropic, kainate 2; Short=GluK2; AltName: Full=Excitatory amino acid receptor 4; Short=EAA4; AltName: Full=Glutamate receptor 6; Short=GluR-6; Short=GluR6; Flags: Precursor [Homo sapiens]	NA	NA	NA	NA	NA	NA	0	0	0	0	0	0	0	0	0	NA	NA	NA	NA	NA	NA	0	0	0	0	0	0	0	0	0	NA	-1.82194	0.99746	-0.0854098	NA	0.297405	0.908479	1.07708	0	0	0.972121	0.928274	0	0	0
AAEL022256	unspecified product	P18172.4 RecName: Full=Glucose dehydrogenase [FAD, quinone]; Contains: RecName: Full=Glucose dehydrogenase [FAD, quinone] short protein; Flags: Precursor [Drosophila pseudoobscura pseudoobscura]	NA	NA	NA	NA	NA	NA	0	0	0	0	0	0	0	0	0	0.889459	-0.576143	NA	0.138504	0.838191	-0.741978	4.54719	1.07719	5.59492	3.91975	3.89096	4.64673	1.57461	1.04329	5.17323	0.865343	-0.572438	0.99746	0.138339	0.847343	-0.509225	4.5424	1.07708	5.58912	3.90759	3.88848	4.64137	1.5738	1.04491	5.19017
AAEL026982	unspecified product	P40265.1 RecName: Full=Histone H1-III [Glyptotendipes barbipes]	NA	NA	NA	NA	NA	NA	0	0	0	0	0	0	0	0	0	0.200881	3.1647	NA	0.342009	0.20329	2.80019	5.45663	6.46315	2.23797	5.87962	3.89096	8.36412	6.29845	9.38959	112.518	0.161769	3.19515	0.99746	0.341411	0.183122	NA	5.45088	6.46246	2.23565	5.86138	3.88848	8.35447	6.29522	10.4491	114.184
AAEL002490	unspecified product	#N/A	NA	NA	NA	NA	NA	NA	0	0	0	0	0	0	0	0	0	NA	NA	NA	NA	NA	NA	0	0	0	0	0	0	0	0	0	NA	NA	NA	NA	NA	0.297405	0	0	0	0	0	0	0	0	0
AAEL023687	unspecified product	Q9W3T5.1 RecName: Full=Small integral membrane protein 4 [Drosophila melanogaster]	NA	NA	NA	NA	NA	NA	0	0	0	0	0	0	0	0	0	NA	NA	NA	NA	NA	NA	0	0	0	0	0	0	0	0	0	0.519193	-0.233986	0.99746	-0.0717225	0.708888	NA	615.041	654.863	598.036	621.306	619.241	546.754	579.947	594.556	410.023
AAEL021205	Histone H3 [Source:UniProtKB/TrEMBL%3BAcc:Q16N56]	P02299.4 RecName: Full=Histone H3 [Drosophila melanogaster]	NA	NA	NA	NA	NA	NA	0	0	0	0	0	0	0	0	0	0.29061	5.06923	NA	1.58097	0.388575	3.43902	1.81888	0	0	1.95987	3.89096	0	0	7.30302	56.9055	0.240009	5.23683	0.99746	1.96159	0.330228	-0.509225	1.81696	0	0	1.95379	3.88848	1.85655	0	7.3144	64.8771
AAEL021887	unspecified product	#N/A	NA	NA	NA	NA	NA	NA	0	0	0	0	0	0	0	0	0	NA	NA	NA	2.32988	NA	-2.36004	0	0	0	0	1.94548	0.929347	0	0	0	NA	NA	0.99746	2.3301	NA	-0.509225	0	0	0	0	1.94424	0.928274	0	0	0
AAEL021628	Histone H4 [Source:UniProtKB/TrEMBL%3BAcc:Q16IE4]	P84040.2 RecName: Full=Histone H4 [Drosophila melanogaster]	NA	NA	NA	NA	NA	NA	0	0	0	0	0	0	0	0	0	0.189468	4.2512	NA	-0.171536	0.123122	4.40315	0	2.15438	1.11898	0.979937	0	1.85869	2.36192	7.30302	51.7323	0.163414	4.25612	0.99746	-0.173023	0.116544	-0.509225	0	2.15415	1.11782	0.976896	0	1.85655	2.36071	7.3144	51.9017
AAEL024716	unspecified product	P05049.2 RecName: Full=Serine protease snake; Flags: Precursor [Drosophila melanogaster]	NA	NA	NA	NA	NA	NA	0	0	0	0	0	0	0	0	0	NA	0.946505	NA	NA	NA	1.04217	0	0	0	0	0	0	0	1.04329	0	NA	0.94942	NA	NA	NA	NA	0	0	0	0	0	0	0	1.04491	0
AAEL011337	unspecified product	#N/A	NA	NA	NA	NA	NA	NA	0	0	0	0	0	0	0	0	0	NA	NA	NA	NA	NA	NA	0	0	0	0	0	0	0	0	0	NA	NA	NA	NA	NA	NA	0	0	0	0	0	0	0	0	0
AAEL022697	unspecified product	Q16S34.1 RecName: Full=General odorant-binding protein 45; Flags: Precursor [Aedes aegypti]	NA	NA	NA	NA	NA	NA	0	0	0	0	0	0	0	0	0	NA	NA	NA	NA	NA	NA	0	0	0	0	0	0	0	0	0	NA	0.94942	NA	NA	NA	NA	0	0	0	0	0	0	0	0	1.29754
AAEL003601	unspecified product	#N/A	NA	NA	NA	NA	NA	NA	0	0	0	0	0	0	0	0	0	NA	NA	NA	NA	NA	NA	0	0	0	0	0	0	0	0	0	0.777193	0.667151	0.99746	0.0654195	0.825735	0.297405	8.17631	15.0791	2.23565	9.76896	8.74908	8.35447	5.50832	8.35932	27.2484
AAEL028217	Histone H2A [Source:UniProtKB/TrEMBL%3BAcc:Q173V2]	P84051.2 RecName: Full=Histone H2A [Drosophila melanogaster]	NA	NA	NA	NA	NA	NA	0	0	0	0	0	0	0	0	0	0.0433944	3.71854	NA	-0.0786884	0.0325518	3.78691	10.0038	11.8491	15.6658	9.79937	13.6184	12.0815	7.08575	90.7661	397.045	0.0381556	3.72333	0.99746	-0.0791481	0.0324079	NA	9.99327	11.8479	15.6495	9.76896	13.6097	12.0676	7.08212	90.9076	398.345
AAEL020985	Histone H3 [Source:UniProtKB/TrEMBL%3BAcc:Q16N56]	P02299.4 RecName: Full=Histone H3 [Drosophila melanogaster]	NA	NA	NA	NA	NA	NA	0	0	0	0	0	0	0	0	0	0.182818	4.25772	NA	-0.7033	0.116878	4.9443	0.909439	1.07719	1.11898	0	0.97274	0.929347	1.57461	5.21644	53.0256	0.156772	4.26237	0.99746	-0.703592	0.111877	-0.509225	0.908479	1.07708	1.11782	0	0.972121	0.928274	1.5738	5.22457	53.1992
AAEL015136	Niemann-Pick Type C-2%2C putative	#N/A	0.978412	1.60445	NA	NA	NA	1.69412	0	0	0	0	0	0	1.55732	0	0	NA	1.5768	NA	NA	NA	1.67204	0	0	0	0	0	0	1.57461	0	0	NA	1.57844	NA	NA	NA	2.03288	0	0	0	0	0	0	1.5738	0	0
AAEL024050	unspecified product	#N/A	NA	NA	NA	NA	NA	NA	0	0	0	0	0	0	0	0	0	NA	NA	NA	NA	NA	NA	0	0	0	0	0	0	0	0	0	0.725969	0.51974	0.99746	0.0371914	0.784185	NA	6.35936	11.8479	21.2387	16.6072	7.77696	15.7807	16.5249	17.7635	22.0582
AAEL028194	unspecified product	#N/A	NA	NA	NA	NA	NA	NA	0	0	0	0	0	0	0	0	0	0.746436	0.232196	NA	0.188989	0.981517	0.0262649	70.9362	63.5544	63.7821	84.2746	76.8465	66.913	67.7083	75.1168	91.8248	0.685919	0.250708	0.99746	0.188573	0.965829	NA	70.8614	63.5476	63.716	84.0131	76.7975	66.8357	67.6736	75.2339	94.7206
AAEL019775	unspecified product	#N/A	NA	NA	NA	NA	NA	NA	0	0	0	0	0	0	0	0	0	NA	-0.977048	NA	1.38764	NA	-2.38668	0.909439	0	0	1.95987	0.97274	0	0	0	0	0.948867	-0.1576	0.99746	0.934352	0.584285	-0.509225	5.45088	5.38539	5.58912	7.81517	10.6933	12.9958	6.29522	3.13474	5.19017
AAEL026778	unspecified product	#N/A	NA	NA	NA	NA	NA	NA	0	0	0	0	0	0	0	0	0	NA	NA	NA	NA	NA	NA	0	0	0	0	0	0	0	0	0	0.297741	-0.260244	0.53904	-0.278104	0.996361	NA	722.241	637.63	622.628	525.57	551.192	569.032	572.078	574.703	507.339
AAEL027507	unspecified product	#N/A	NA	NA	NA	NA	NA	NA	0	0	0	0	0	0	0	0	0	NA	NA	NA	NA	NA	NA	0	0	0	0	0	0	0	0	0	NA	NA	NA	NA	NA	NA	0	0	0	0	0	0	0	0	0
AAEL024133	unspecified product	Q9VM08.2 RecName: Full=Putative gustatory receptor 28b [Drosophila melanogaster]	NA	NA	NA	NA	NA	NA	0	0	0	0	0	0	0	0	0	NA	NA	NA	NA	NA	NA	0	0	0	0	0	0	0	0	0	NA	NA	NA	NA	NA	NA	0	0	0	0	0	0	0	0	0
AAEL027022	unspecified product	Q9H3K6.1 RecName: Full=BolA-like protein 2 [Homo sapiens]	NA	NA	NA	NA	NA	NA	0	0	0	0	0	0	0	0	0	NA	NA	NA	NA	NA	NA	0	0	0	0	0	0	0	0	0	0.731278	-0.0684482	0.99746	-0.0219621	0.83256	NA	1413.59	1387.28	1382.75	1417.48	1355.14	1371.06	1405.41	1365.7	1213.2
AAEL020831	Histone H4 [Source:UniProtKB/TrEMBL%3BAcc:Q16IE4]	P84040.2 RecName: Full=Histone H4 [Drosophila melanogaster]	NA	NA	NA	NA	NA	NA	0	0	0	0	0	0	0	0	0	0.0952143	4.46578	NA	1.23044	0.143094	3.20747	2.72832	3.23158	0	3.91975	2.91822	7.43477	2.36192	23.9956	107.344	0.0777548	4.46989	0.99746	1.2299	0.135339	-0.509225	2.72544	3.23123	0	3.90759	2.91636	7.42619	2.36071	24.033	107.696
AAEL008207	serine protease	Q00871.1 RecName: Full=Chymotrypsin BI; Flags: Precursor [Penaeus vannamei]	0.978412	0.988245	NA	NA	NA	1.07863	0	0	0	0	0	0	0.778661	0	0	NA	0.946505	NA	NA	NA	1.04217	0	0	0	0	0	0	0.787306	0	0	NA	0.94942	NA	NA	NA	-0.0936839	0	0	0	0	0	0	0.786902	0	0
AAEL026472	unspecified product	#N/A	NA	NA	NA	NA	NA	NA	0	0	0	0	0	0	0	0	0	NA	NA	NA	NA	NA	NA	0	0	0	0	0	0	0	0	0	NA	NA	NA	NA	NA	NA	0	0	0	0	0	0	0	0	0
AAEL027835	Histone H2B [Source:UniProtKB/TrEMBL%3BAcc:Q17EF1]	Q8I1N0.3 RecName: Full=Histone H2B [Drosophila yakuba]	NA	NA	NA	NA	NA	NA	0	0	0	0	0	0	0	0	0	0.092447	5.82447	NA	0.869096	0.112557	4.95663	0.909439	4.30877	2.23797	5.87962	2.91822	4.64673	0.787306	41.7315	378.939	0.0818947	5.82937	0.99746	0.868003	0.111396	NA	0.908479	4.30831	2.23565	5.86138	2.91636	4.64137	0.786902	41.7966	380.18
AAEL017538	unspecified product	#N/A	0.978412	2.49587	NA	NA	NA	2.58776	0	0	0	0	0	0	0	3.16161	0	0.905654	0.84086	NA	0.306926	NA	0.517922	0.909439	0	2.23797	2.93981	0.97274	0	0	3.12986	2.58661	NA	0.919684	0.99746	0.166372	0.895314	-0.509225	1.81696	0	3.35347	4.88448	0.972121	0	0.786902	5.22457	3.89263
AAEL009239	venom allergen	#N/A	NA	NA	NA	NA	NA	NA	0	0	0	0	0	0	0	0	0	NA	NA	NA	NA	NA	NA	0	0	0	0	0	0	0	0	0	NA	NA	NA	NA	NA	-0.110567	0	0	0	0	0	0	0	0	0
AAEL014349	#N/A	Q9NAS9.1 RecName: Full=CLIP domain-containing serine protease B15; Flags: Precursor [Anopheles gambiae]	NA	NA	NA	NA	NA	NA	0	0	0	0	0	0	0	0	0	NA	NA	NA	NA	NA	NA	0	0	0	0	0	0	0	0	0	0.407273	-0.581039	0.99746	-0.142789	0.535341	2.03288	79.9462	51.6997	80.4833	67.4059	61.2436	64.9792	48.001	53.2906	40.2238
AAEL025059	unspecified product	#N/A	NA	NA	NA	NA	NA	NA	0	0	0	0	0	0	0	0	0	0.633231	0.740842	NA	0.211826	0.743192	0.512902	10.0038	18.3123	8.95188	16.6589	13.6184	13.0109	18.108	13.5627	31.0394	0.58938	0.743949	0.99746	0.211113	0.751616	NA	9.99327	18.3103	8.94259	16.6072	13.6097	12.9958	18.0988	13.5839	31.141
AAEL022047	unspecified product	P40265.1 RecName: Full=Histone H1-III [Glyptotendipes barbipes]	NA	NA	NA	NA	NA	NA	0	0	0	0	0	0	0	0	0	0.0796453	3.86026	NA	0.0889483	0.0705035	3.75204	2.72832	1.07719	3.35695	3.91975	0.97274	2.78804	5.51114	16.6926	82.7716	0.0671374	3.87902	0.99746	0.0884405	0.0636414	-0.509225	2.72544	1.07708	3.35347	3.90759	0.972121	2.78482	5.50832	17.7635	83.0427
AAEL013570	unspecified product	#N/A	NA	NA	NA	NA	NA	NA	0	0	0	0	0	0	0	0	0	NA	0.946505	NA	0.850726	NA	0.080394	0	0	0	0	0.97274	0	0	1.04329	0	NA	0.94942	0.99746	0.850269	NA	2.03288	0	0	0	0	0.972121	0	0	1.04491	0
AAEL006425	trypsin	P35035.3 RecName: Full=Trypsin-1; AltName: Full=Antryp1; Flags: Precursor [Anopheles gambiae]	0.978412	0.988245	NA	NA	NA	1.07863	0	0	0	0	0	0	0.778661	0	0	NA	0.946505	NA	NA	NA	1.04217	0	0	0	0	0	0	0.787306	0	0	NA	0.94942	NA	NA	NA	0.297405	0	0	0	0	0	0	0.786902	0	0
AAEL021815	unspecified product	A0A345BJN8.1 RecName: Full=MFS-type transporter clz9; AltName: Full=Squalestatin S1 biosynthesis cluster protein clz9; AltName: Full=Zaragozic acid A biosynthesis cluster protein 9 [Curvularia lunata]	NA	NA	NA	NA	NA	NA	0	0	0	0	0	0	0	0	0	NA	NA	NA	NA	NA	NA	0	0	0	0	0	0	0	0	0	0.688982	0.817545	0.99746	-0.457261	0.590658	-0.509225	10.9018	8.61662	7.82477	5.86138	7.77696	6.49792	4.72141	9.40423	35.0336
AAEL026951	unspecified product	P40265.1 RecName: Full=Histone H1-III [Glyptotendipes barbipes]	NA	NA	NA	NA	NA	NA	0	0	0	0	0	0	0	0	0	0.203924	3.50012	NA	-0.882001	0.104669	4.37709	1.81888	5.38596	3.35695	0	1.94548	3.71739	1.57461	14.606	103.465	0.155548	3.55491	0.99746	-0.882672	0.0876997	NA	1.81696	5.38539	3.35347	0	1.94424	3.7131	1.5738	18.8085	103.803
AAEL002882	unspecified product	Q8NBX0.1 RecName: Full=Saccharopine dehydrogenase-like oxidoreductase [Homo sapiens]	0.978412	0.988245	NA	NA	NA	1.07863	0	0	0	0	0	0	0	1.05387	0	NA	0.946505	NA	NA	NA	1.04217	0	0	0	0	0	0	0	1.04329	0	NA	0.94942	NA	NA	NA	0.297405	0	0	0	0	0	0	0	1.04491	0
AAEL009018	cytochrome P450	Q9V4U7.3 RecName: Full=Probable cytochrome P450 6a14; AltName: Full=CYPVIA14 [Drosophila melanogaster]	0.978412	0.988245	NA	NA	NA	1.07863	0	0	0	0	0	0	0	1.05387	0	NA	0.946505	NA	NA	NA	1.04217	0	0	0	0	0	0	0	1.04329	0	NA	0.94942	NA	NA	NA	-0.110567	0	0	0	0	0	0	0	1.04491	0
AAEL012072	Histone H3 [Source:UniProtKB/TrEMBL%3BAcc:Q16N56]	#N/A	NA	NA	NA	NA	NA	NA	0	0	0	0	0	0	0	0	0	NA	NA	NA	NA	NA	NA	0	0	0	0	0	0	0	0	0	NA	NA	NA	NA	NA	NA	0	0	0	0	0	0	0	0	0
AAEL020721	unspecified product	#N/A	NA	NA	NA	NA	NA	NA	0	0	0	0	0	0	0	0	0	NA	NA	NA	NA	NA	NA	0	0	0	0	0	0	0	0	0	NA	NA	NA	NA	NA	-0.509225	0	0	0	0	0	0	0	0	0
AAEL001533	glucosyl/glucuronosyl transferases	A0A291PQH4.1 RecName: Full=UDP-glucosyltransferase 2; Short=DcUGT2; Flags: Precursor [Dactylopius coccus]	NA	NA	NA	NA	NA	NA	0	0	0	0	0	0	0	0	0	NA	NA	NA	NA	NA	NA	0	0	0	0	0	0	0	0	0	0.785746	0.830259	0.99746	-0.0535915	0.82262	0.297405	5.45088	2.15415	1.11782	2.93069	3.88848	1.85655	2.36071	2.08983	11.6779
AAEL025866	unspecified product	#N/A	NA	NA	NA	NA	NA	NA	0	0	0	0	0	0	0	0	0	NA	NA	NA	NA	NA	NA	0	0	0	0	0	0	0	0	0	NA	NA	NA	NA	NA	NA	0	0	0	0	0	0	0	0	0
AAEL022705	unspecified product	#N/A	NA	NA	NA	NA	NA	NA	0	0	0	0	0	0	0	0	0	0.999319	0.0350878	NA	-0.0488418	NA	0.0596849	3.63776	0	1.11898	0	1.94548	2.78804	1.57461	2.08658	1.29331	NA	0.0380123	0.997496	-0.0483246	NA	NA	3.63392	0	1.11782	0	1.94424	2.78482	1.5738	2.08983	1.29754
AAEL006202	#N/A	#N/A	NA	NA	NA	NA	NA	NA	0	0	0	0	0	0	0	0	0	NA	NA	NA	NA	NA	NA	0	0	0	0	0	0	0	0	0	NA	NA	NA	NA	NA	0.297405	0	0	0	0	0	0	0	0	0
AAEL009165	unspecified product	Q17040.2 RecName: Full=Protein G12; AltName: Full=ANG12; Flags: Precursor [Anopheles gambiae]	NA	NA	NA	NA	NA	NA	0	0	0	0	0	0	0	0	0	NA	NA	NA	NA	NA	NA	0	0	0	0	0	0	0	0	0	NA	NA	NA	NA	NA	-0.110567	0	0	0	0	0	0	0	0	0
AAEL004218	#N/A	#N/A	NA	NA	NA	NA	NA	NA	0	0	0	0	0	0	0	0	0	NA	NA	NA	NA	NA	NA	0	0	0	0	0	0	0	0	0	NA	NA	NA	NA	NA	0.297405	0	0	0	0	0	0	0	0	0
AAEL001988	protein serine/threonine kinase%2C putative	Q9W1C9.2 RecName: Full=Ejaculatory bulb-specific protein 3; AltName: Full=Ejaculatory bulb-specific protein III; AltName: Full=PEB-meIII; AltName: Full=PEBmelIII; Flags: Precursor [Drosophila melanogaster]	0.978412	0.988245	NA	NA	NA	1.07863	0	0	0	0	0	0	0	0	1.35113	0.999319	-0.0152678	NA	-1.07283	NA	1.04217	0	0	1.11898	0	0	0	0	0	1.29331	NA	1.18616	0.99746	-1.07328	NA	0.297405	0	0	1.11782	0	0	0	0	0	2.59508
AAEL024889	unspecified product	#N/A	NA	NA	NA	NA	NA	NA	0	0	0	0	0	0	0	0	0	NA	NA	NA	NA	NA	NA	0	0	0	0	0	0	0	0	0	NA	1.82764	0.99746	0.803432	NA	NA	0	0	1.11782	1.95379	0	0	1.5738	1.04491	1.29754
AAEL027709	unspecified product	#N/A	NA	NA	NA	NA	NA	NA	0	0	0	0	0	0	0	0	0	NA	NA	NA	NA	NA	NA	0	0	0	0	0	0	0	0	0	0.400322	1.24599	0.99746	0.391613	0.631576	NA	8.17631	5.38539	8.94259	7.81517	12.6376	9.28274	11.0166	14.6288	28.5459
AAEL026564	Galectin [Source:UniProtKB/TrEMBL%3BAcc:Q0IG26]	P38552.1 RecName: Full=Galectin-4; Short=Gal-4; AltName: Full=L-36 lactose-binding protein; Short=L36LBP; AltName: Full=Lactose-binding lectin 4 [Rattus norvegicus]	NA	NA	NA	NA	NA	NA	0	0	0	0	0	0	0	0	0	NA	NA	NA	NA	NA	NA	0	0	0	0	0	0	0	0	0	0.945639	-0.0219751	0.801995	0.194356	0.347254	NA	880.317	805.654	859.607	1008.16	933.236	988.612	912.02	848.471	742.194
AAEL027855	Histone H4 [Source:UniProtKB/TrEMBL%3BAcc:Q16IE4]	P84040.2 RecName: Full=Histone H4 [Drosophila melanogaster]	NA	NA	NA	NA	NA	NA	0	0	0	0	0	0	0	0	0	0.230825	4.66936	NA	1.17937	0.252501	3.47292	0	2.15438	0	2.93981	0	1.85869	1.57461	7.30302	45.2657	0.203817	4.67416	0.99746	1.17744	0.246779	NA	0	2.15415	0	2.93069	0	1.85655	1.5738	7.3144	45.414
AAEL021182	Histone H3 [Source:UniProtKB/TrEMBL%3BAcc:Q16N56]	P02299.4 RecName: Full=Histone H3 [Drosophila melanogaster]	NA	NA	NA	NA	NA	NA	0	0	0	0	0	0	0	0	0	0.0414631	4.43302	NA	0.166539	0.0391265	4.26203	2.72832	5.38596	5.59492	3.91975	3.89096	7.43477	3.14922	35.4718	257.368	0.0333079	4.52858	0.99746	0.313541	0.0431842	-0.509225	3.63392	5.38539	5.58912	3.90759	4.8606	9.28274	3.14761	38.6618	295.84
AAEL027662	Histone H4 [Source:UniProtKB/TrEMBL%3BAcc:Q16IE4]	P84040.2 RecName: Full=Histone H4 [Drosophila melanogaster]	NA	NA	NA	NA	NA	NA	0	0	0	0	0	0	0	0	0	0.324517	4.12212	NA	-0.154018	0.210973	4.27001	0	2.15438	1.11898	0.979937	0.97274	0.929347	0	7.30302	49.1457	0.297529	4.12732	0.99746	-0.155228	0.202941	NA	0	2.15415	1.11782	0.976896	0.972121	0.928274	0	7.3144	49.3066
AAEL017394	#N/A	#N/A	NA	NA	NA	NA	NA	NA	0	0	0	0	0	0	0	0	0	NA	NA	NA	NA	NA	NA	0	0	0	0	0	0	0	0	0	NA	NA	NA	NA	NA	-0.509225	0	0	0	0	0	0	0	0	0
AAEL024667	unspecified product	#N/A	0.978412	0.988245	NA	NA	NA	1.07863	0	0	0	0	0	0	0.778661	0	0	0.724164	-1.34785	NA	-1.4359	NA	0.0804135	2.72832	4.30877	3.35695	0.979937	1.94548	0.929347	1.57461	0	2.58661	NA	-1.34488	0.99746	-1.43637	NA	NA	2.72544	4.30831	3.35347	0.976896	1.94424	0.928274	1.5738	0	2.59508
AAEL020288	unspecified product	Q8BML2.1 RecName: Full=O-acyltransferase like protein; AltName: Full=Protein oacyl; Flags: Precursor [Mus musculus]	NA	NA	NA	NA	NA	NA	0	0	0	0	0	0	0	0	0	0.887144	-0.168812	NA	-0.391965	0.878275	0.206192	35.4681	34.4702	31.3316	30.378	20.4275	26.9511	33.8541	25.0389	31.0394	0.864044	-0.166147	0.99746	-0.392485	0.882857	-0.509225	35.4307	34.4665	31.2991	30.2838	20.4145	26.92	33.8368	25.078	31.141
AAEL012755	unspecified product	#N/A	NA	NA	NA	NA	NA	NA	0	0	0	0	0	0	0	0	0	NA	NA	NA	NA	NA	NA	0	0	0	0	0	0	0	0	0	0.599278	0.960509	0.99746	0.131784	0.71986	NA	5.45088	3.23123	7.82477	5.86138	3.88848	8.35447	5.50832	11.4941	15.5705
AAEL020459	unspecified product	P97334.2 RecName: Full=Homeobox protein Nkx-2.3; AltName: Full=Homeobox protein NK-2 homolog 3; AltName: Full=Homeobox protein NK-2 homolog C; AltName: Full=Nkx2-C [Mus musculus]	NA	NA	NA	NA	NA	NA	0	0	0	0	0	0	0	0	0	0.453845	0.700524	NA	0.00399719	0.51058	0.681948	21.8265	21.5438	21.2607	22.5385	18.4821	24.163	29.1303	43.8181	32.3327	0.426235	0.703485	0.999716	0.00350164	0.511898	-0.509225	21.8035	21.5415	21.2387	22.4686	18.4703	24.1351	29.1154	43.8864	32.4385
AAEL019548	unspecified product	Q09225.3 RecName: Full=Nose resistant to fluoxetine protein 6; Short=Protein nrf-6; Flags: Precursor [Caenorhabditis elegans]	NA	NA	NA	NA	NA	NA	0	0	0	0	0	0	0	0	0	NA	NA	NA	NA	NA	NA	0	0	0	0	0	0	0	0	0	0.351165	1.98393	0.99746	-0.3593	0.369154	-0.509225	7.26784	4.30831	5.58912	2.93069	9.72121	0.928274	3.14761	17.7635	48.009
AAEL012653	unspecified product	#N/A	0.978412	0.988245	NA	NA	NA	1.07863	0	0	0	0	0	0	0.778661	0	0	NA	0.946505	NA	NA	NA	1.04217	0	0	0	0	0	0	0.787306	0	0	NA	0.94942	NA	NA	NA	NA	0	0	0	0	0	0	0.786902	0	0
AAEL025311	unspecified product	#N/A	NA	NA	NA	NA	NA	NA	0	0	0	0	0	0	0	0	0	NA	NA	NA	NA	NA	NA	0	0	0	0	0	0	0	0	0	NA	NA	NA	NA	NA	NA	0	0	0	0	0	0	0	0	0
AAEL028198	Carboxylic ester hydrolase (Fragment) [Source:UniProtKB/TrEMBL%3BAcc:Q17G40]	P35501.1 RecName: Full=Esterase E4; AltName: Full=Carboxylic-ester hydrolase; Flags: Precursor [Myzus persicae]	NA	NA	NA	NA	NA	NA	0	0	0	0	0	0	0	0	0	NA	-0.977048	NA	-1.07283	NA	NA	0	1.07719	0	0	0	0	0	0	0	NA	-0.974133	0.99746	-1.07328	NA	NA	0	1.07708	0	0	0	0	0	0	0
AAEL025186	unspecified product	#N/A	NA	NA	NA	NA	NA	NA	0	0	0	0	0	0	0	0	0	NA	NA	NA	NA	NA	NA	0	0	0	0	0	0	0	0	0	0.678706	0.26172	0.99746	0.0192175	0.775427	NA	162.618	194.951	175.498	190.495	188.591	163.376	155.02	191.219	295.84
AAEL013972	sulfotransferase (sult)	#N/A	NA	NA	NA	NA	NA	NA	0	0	0	0	0	0	0	0	0	NA	NA	NA	NA	NA	NA	0	0	0	0	0	0	0	0	0	NA	-1.97533	0.99746	-2.07002	NA	2.03288	0	0	2.23565	0	0	0	0	0	0
AAEL002211	cuticle protein%2C putative	#N/A	NA	NA	NA	NA	NA	NA	0	0	0	0	0	0	0	0	0	NA	NA	NA	NA	NA	NA	0	0	0	0	0	0	0	0	0	NA	NA	NA	NA	NA	0.297405	0	0	0	0	0	0	0	0	0
AAEL025617	unspecified product	P91887.1 RecName: Full=Aminopeptidase N; Short=AP-N; AltName: Full=Apn1; AltName: Full=Microsomal aminopeptidase; Flags: Precursor [Plutella xylostella]	NA	NA	NA	NA	NA	NA	0	0	0	0	0	0	0	0	0	0.66294	0.788672	NA	0.371677	0.899825	0.403946	4.54719	7.54035	8.95188	10.7793	15.5638	0.929347	10.235	9.38959	16.813	0.597136	0.840415	0.99746	0.371344	0.889243	NA	4.5424	7.53954	8.94259	10.7459	15.5539	0.928274	10.2297	9.40423	18.1656
AAEL022814	Histone H2A [Source:UniProtKB/TrEMBL%3BAcc:Q173V2]	P84051.2 RecName: Full=Histone H2A [Drosophila melanogaster]	NA	NA	NA	NA	NA	NA	0	0	0	0	0	0	0	0	0	0.288972	3.69056	NA	-0.616929	0.143094	4.27924	4.54719	0	1.11898	0	1.94548	1.85869	0.787306	13.5627	60.7854	0.262247	3.6945	0.99746	-0.616338	0.135308	NA	4.5424	0	1.11782	0	1.94424	1.85655	0.786902	13.5839	60.9845
AAEL022071	Histone H2A [Source:UniProtKB/TrEMBL%3BAcc:Q173V2]	P84051.2 RecName: Full=Histone H2A [Drosophila melanogaster]	NA	NA	NA	NA	NA	NA	0	0	0	0	0	0	0	0	0	0.158446	3.86596	NA	0.433995	0.230075	3.4104	3.63776	2.15438	1.11898	0	4.8637	4.64673	1.57461	15.6493	85.3582	0.0333079	4.91733	0.99746	0.811888	0.0574327	-0.509225	3.63392	2.15415	1.11782	2.93069	4.8606	4.64137	1.5738	36.572	173.871
AAEL022865	unspecified product	Q8I1N0.3 RecName: Full=Histone H2B [Drosophila yakuba]	NA	NA	NA	NA	NA	NA	0	0	0	0	0	0	0	0	0	0.333548	8.06784	NA	2.32988	0.0763946	5.71686	0	0	0	0	1.94548	0.929347	0	19.8225	133.211	0.314116	8.07278	0.99746	2.73592	0.0845765	NA	0	0	0	0	1.94424	1.85655	0	19.8534	133.647
AAEL007780	unspecified product	#N/A	NA	NA	NA	NA	NA	NA	0	0	0	0	0	0	0	0	0	NA	NA	NA	NA	NA	NA	0	0	0	0	0	0	0	0	0	NA	NA	NA	NA	NA	0.297405	0	0	0	0	0	0	0	0	0
AAEL027888	unspecified product	#N/A	NA	NA	NA	NA	NA	NA	0	0	0	0	0	0	0	0	0	NA	NA	NA	NA	NA	NA	0	0	0	0	0	0	0	0	0	NA	NA	NA	NA	NA	NA	0	0	0	0	0	0	0	0	0
AAEL001095	unspecified product	#N/A	NA	NA	NA	NA	NA	NA	0	0	0	0	0	0	0	0	0	NA	NA	NA	NA	NA	NA	0	0	0	0	0	0	0	0	0	0.848569	-0.0604277	0.99746	-0.0181001	0.900856	#N/A	406.09	414.675	405.77	409.32	381.071	427.006	430.435	381.394	360.717
AAEL009306	unspecified product	B0BNA9.1 RecName: Full=CCR4-NOT transcription complex subunit 11 [Rattus norvegicus]	NA	NA	NA	NA	NA	NA	0	0	0	0	0	0	0	0	0	NA	NA	NA	NA	NA	NA	0	0	0	0	0	0	0	0	0	0.528677	-0.143424	0.99746	-0.00680337	0.563151	-0.110567	935.734	897.205	851.782	917.306	866.159	905.067	841.985	857.875	727.921
AAEL021311	unspecified product	#N/A	NA	NA	NA	NA	NA	NA	0	0	0	0	0	0	0	0	0	0.466445	0.369067	NA	-0.0169212	0.513993	0.369042	257.371	246.677	233.868	236.165	280.149	218.396	242.49	304.64	409.978	0.432165	0.372293	0.99746	-0.0172969	0.512157	-0.509225	257.1	246.651	233.625	235.432	279.971	218.144	242.366	305.115	411.321
AAEL020370	Histone H3 [Source:UniProtKB/TrEMBL%3BAcc:Q16N56]	P02299.4 RecName: Full=Histone H3 [Drosophila melanogaster]	NA	NA	NA	NA	NA	NA	0	0	0	0	0	0	0	0	0	0.32473	3.24193	NA	-0.452423	0.225171	3.68314	0.909439	3.23158	1.11898	0.979937	0.97274	1.85869	0.787306	5.21644	43.9724	0.228727	3.74481	0.99746	-0.453396	0.138871	-0.509225	0.908479	3.23123	1.11782	0.976896	0.972121	1.85655	0.786902	6.26949	63.5795
AAEL026864	unspecified product	P40265.1 RecName: Full=Histone H1-III [Glyptotendipes barbipes]	NA	NA	NA	NA	NA	NA	0	0	0	0	0	0	0	0	0	0.0495119	5.24947	NA	1.34403	0.0705035	3.87577	1.81888	1.07719	0	1.95987	2.91822	2.78804	3.93653	14.606	95.7047	0.0439622	5.25332	0.99746	1.34407	0.0659104	NA	1.81696	1.07708	0	1.95379	2.91636	2.78482	3.93451	14.6288	96.0181
AAEL003358	unspecified product	#N/A	NA	NA	NA	NA	NA	NA	0	0	0	0	0	0	0	0	0	NA	NA	NA	NA	NA	NA	0	0	0	0	0	0	0	0	0	NA	NA	NA	NA	NA	0.297405	0	0	0	0	0	0	0	0	0
AAEL009007	unspecified product	#N/A	NA	NA	NA	NA	NA	NA	0	0	0	0	0	0	0	0	0	NA	NA	NA	NA	NA	NA	0	0	0	0	0	0	0	0	0	NA	NA	0.99746	0.850269	NA	-0.110567	0	0	0	0.976896	0	0	0	0	0
AAEL007942	fibrinogen and fibronectin	Q9WTS8.2 RecName: Full=Ficolin-1; AltName: Full=Collagen/fibrinogen domain-containing protein 1; AltName: Full=Ficolin-A; AltName: Full=Ficolin-alpha; AltName: Full=M-ficolin; Flags: Precursor [Rattus norvegicus]	NA	NA	NA	NA	NA	NA	0	0	0	0	0	0	0	0	0	NA	NA	NA	NA	NA	NA	0	0	0	0	0	0	0	0	0	NA	NA	NA	NA	NA	-0.0936839	0	0	0	0	0	0	0	0	0
AAEL018018	unspecified product	P40265.1 RecName: Full=Histone H1-III [Glyptotendipes barbipes]	0.936942	3.56443	NA	NA	NA	3.64979	0	0	0	0	0	0	0	0	6.75566	0.114099	4.45095	NA	-0.77769	0.0395802	5.21658	8.18495	9.69473	13.4278	7.83949	4.8637	5.57608	6.29845	78.2466	601.388	0.0951364	4.45592	0.99746	-0.778296	0.0431842	-0.509225	8.17631	9.6937	13.4139	7.81517	4.8606	5.56965	6.29522	78.3686	603.357
AAEL022854	unspecified product	#N/A	NA	NA	NA	NA	NA	NA	0	0	0	0	0	0	0	0	0	NA	NA	NA	NA	NA	NA	0	0	0	0	0	0	0	0	0	NA	NA	NA	NA	NA	NA	0	0	0	0	0	0	0	0	0
AAEL024306	unspecified product	#N/A	NA	NA	NA	NA	NA	NA	0	0	0	0	0	0	0	0	0	NA	NA	NA	NA	NA	NA	0	0	0	0	0	0	0	0	0	0.913125	0.170109	0.99746	-0.0466672	0.922236	NA	17.2611	20.4645	13.4139	16.6072	16.526	16.7089	14.9511	13.5839	29.8435
AAEL025681	unspecified product	#N/A	NA	NA	NA	NA	NA	NA	0	0	0	0	0	0	0	0	0	NA	NA	NA	NA	NA	NA	0	0	0	0	0	0	0	0	0	NA	NA	NA	NA	NA	NA	0	0	0	0	0	0	0	0	0
AAEL027146	Histone H4 [Source:UniProtKB/TrEMBL%3BAcc:Q16IE4]	P84040.2 RecName: Full=Histone H4 [Drosophila melanogaster]	NA	NA	NA	NA	NA	NA	0	0	0	0	0	0	0	0	0	NA	NA	NA	NA	NA	NA	0	0	0	0	0	0	0	0	0	0.370093	2.65742	0.99746	-2.8874	0.0882232	NA	0	3.23123	4.4713	0	0	0.928274	1.5738	10.4491	36.3312
AAEL024262	unspecified product	#N/A	NA	NA	NA	NA	NA	NA	0	0	0	0	0	0	0	0	0	NA	NA	NA	NA	NA	NA	0	0	0	0	0	0	0	0	0	NA	-0.0123528	0.99746	-0.111499	NA	NA	0	1.07708	0	0.976896	0	0	0	0	1.29754
AAEL009433	unspecified product	#N/A	NA	NA	NA	NA	NA	NA	0	0	0	0	0	0	0	0	0	NA	NA	NA	NA	NA	NA	0	0	0	0	0	0	0	0	0	NA	NA	NA	NA	NA	-0.110567	0	0	0	0	0	0	0	0	0
AAEL023106	unspecified product	#N/A	NA	NA	NA	NA	NA	NA	0	0	0	0	0	0	0	0	0	NA	NA	NA	NA	NA	NA	0	0	0	0	0	0	0	0	0	0.975803	-0.0908626	0.999491	0.0125103	0.974371	NA	5.45088	6.46246	2.23565	5.86138	5.83272	2.78482	6.29522	4.17966	2.59508
AAEL027625	Histone H2B [Source:UniProtKB/TrEMBL%3BAcc:Q17EF1]	Q8I1N0.3 RecName: Full=Histone H2B [Drosophila yakuba]	NA	NA	NA	NA	NA	NA	0	0	0	0	0	0	0	0	0	0.00577679	6.46714	NA	1.17513	0.0887223	5.26753	1.81888	2.15438	1.11898	3.91975	6.80918	0.929347	1.57461	58.4241	393.165	0.0333079	6.47809	0.99746	1.17491	0.0866825	NA	1.81696	2.15415	1.11782	3.90759	6.80484	0.928274	1.5738	58.5152	395.75
AAEL021064	unspecified product	#N/A	NA	NA	NA	NA	NA	NA	0	0	0	0	0	0	0	0	0	NA	NA	NA	NA	NA	NA	0	0	0	0	0	0	0	0	0	0.995941	-0.0168147	0.99746	0.330029	0.921094	-0.509225	2.72544	4.30831	4.4713	3.90759	6.80484	3.7131	3.14761	3.13474	5.19017
AAEL024461	Histone H2B [Source:UniProtKB/TrEMBL%3BAcc:Q17EF1]	Q8I1N0.3 RecName: Full=Histone H2B [Drosophila yakuba]	NA	NA	NA	NA	NA	NA	0	0	0	0	0	0	0	0	0	0.00665897	6.42496	NA	0.233283	0.0118502	6.17178	1.81888	1.07719	1.11898	2.93981	0	1.85869	2.36192	46.948	300.047	0.0086822	6.42954	0.99746	0.23258	0.0606258	NA	1.81696	1.07708	1.11782	2.93069	0	1.85655	2.36071	47.0212	301.03
AAEL020774	unspecified product	P29502.1 RecName: Full=Tubulin beta-3 chain; AltName: Full=Beta-3-tubulin [Pisum sativum]	NA	NA	NA	NA	NA	NA	0	0	0	0	0	0	0	0	0	0.843122	0.6503	NA	0.220621	0.905813	0.414866	2.72832	4.30877	1.11898	3.91975	1.94548	3.71739	4.72383	4.17315	3.87992	0.81071	0.652864	0.99746	0.219859	0.910839	-0.509225	2.72544	4.30831	1.11782	3.90759	1.94424	3.7131	4.72141	4.17966	3.89263
AAEL013422	odorant receptor 42a%2C putative	#N/A	NA	NA	NA	NA	NA	NA	0	0	0	0	0	0	0	0	0	NA	NA	NA	NA	NA	NA	0	0	0	0	0	0	0	0	0	NA	NA	NA	NA	NA	2.03288	0	0	0	0	0	0	0	0	0
AAEL008013	#N/A	Q23970.2 RecName: Full=Pheromone-binding protein-related protein 6; Short=PBPRP-6; AltName: Full=Odorant-binding protein OS-E; Flags: Precursor [Drosophila melanogaster]	NA	NA	NA	NA	NA	NA	0	0	0	0	0	0	0	0	0	NA	NA	NA	NA	NA	NA	0	0	0	0	0	0	0	0	0	NA	NA	NA	NA	NA	-0.0936839	0	0	0	0	0	0	0	0	0
AAEL025292	Histone H2A [Source:UniProtKB/TrEMBL%3BAcc:Q173V2]	P84051.2 RecName: Full=Histone H2A [Drosophila melanogaster]	NA	NA	NA	NA	NA	NA	0	0	0	0	0	0	0	0	0	0.0757374	4.2416	NA	0.693625	0.11564	3.5344	1.81888	3.23158	3.35695	4.89968	6.80918	1.85869	2.36192	20.8658	135.797	0.0671374	4.25818	0.99746	0.693145	0.109452	NA	1.81696	3.23123	3.35347	4.88448	6.80484	1.85655	2.36071	20.8983	137.539
AAEL017230	#N/A	#N/A	NA	NA	NA	NA	NA	NA	0	0	0	0	0	0	0	0	0	NA	NA	NA	NA	NA	NA	0	0	0	0	0	0	0	0	0	NA	NA	NA	NA	NA	-0.509225	0	0	0	0	0	0	0	0	0
AAEL003226	pupal cuticle protein 78E%2C putative	Q7M4F3.1 RecName: Full=Endocuticle structural glycoprotein SgAbd-2 [Schistocerca gregaria]	NA	NA	NA	NA	NA	NA	0	0	0	0	0	0	0	0	0	NA	NA	NA	NA	NA	NA	0	0	0	0	0	0	0	0	0	NA	NA	NA	NA	NA	0.297405	0	0	0	0	0	0	0	0	0
AAEL019404	unspecified product	O93257.1 RecName: Full=X-ray repair cross-complementing protein 5; AltName: Full=5'-deoxyribose-5-phosphate lyase Ku70; Short=5'-dRP/AP lyase Ku70; AltName: Full=ATP-dependent DNA helicase 2 subunit 1; AltName: Full=ATP-dependent DNA helicase II 70 kDa subunit; AltName: Full=DNA repair protein XRCC6; AltName: Full=Ku autoantigen protein p70 homolog; Short=Ku70 [Gallus gallus]	NA	NA	NA	NA	NA	NA	0	0	0	0	0	0	0	0	0	NA	NA	NA	NA	NA	NA	0	0	0	0	0	0	0	0	0	0.948031	0.0142987	0.99746	0.059527	0.789747	-0.509225	1459.02	1304.34	1386.1	1509.31	1391.1	1449.96	1436.1	1364.66	1390.96
AAEL029114	unspecified product	#N/A	NA	NA	NA	NA	NA	NA	0	0	0	0	0	0	0	0	0	NA	NA	NA	NA	NA	NA	0	0	0	0	0	0	0	0	0	NA	-1.01355	0.99746	0.772811	NA	1.04634	0	0	2.23565	0	0	3.7131	0	0	1.29754
AAEL025047	Histone H2B [Source:UniProtKB/TrEMBL%3BAcc:Q17EF1]	Q8I1N0.3 RecName: Full=Histone H2B [Drosophila yakuba]	NA	NA	NA	NA	NA	NA	0	0	0	0	0	0	0	0	0	0.307096	5.52259	NA	1.12739	0.282143	4.37146	1.81888	4.30877	0	2.93981	7.78192	2.78804	0	30.2554	252.195	0.287968	5.52735	0.99746	1.12694	0.28508	NA	1.81696	4.30831	0	2.93069	7.77696	2.78482	0	30.3025	253.021
AAEL025580	unspecified product	#N/A	NA	NA	NA	NA	NA	NA	0	0	0	0	0	0	0	0	0	NA	NA	NA	NA	NA	NA	0	0	0	0	0	0	0	0	0	NA	NA	NA	NA	NA	NA	0	0	0	0	0	0	0	0	0
AAEL007754	unspecified product	#N/A	NA	NA	NA	NA	NA	NA	0	0	0	0	0	0	0	0	0	NA	NA	NA	NA	NA	NA	0	0	0	0	0	0	0	0	0	NA	2.56208	NA	NA	NA	0.297405	0	0	0	0	0	0	0	2.08983	1.29754
AAEL001189	unspecified product	#N/A	NA	NA	NA	NA	NA	NA	0	0	0	0	0	0	0	0	0	NA	NA	NA	NA	NA	NA	0	0	0	0	0	0	0	0	0	0.121074	0.762243	0.99746	0.0937278	0.155017	#N/A	328.87	258.499	254.864	312.607	324.688	269.2	343.876	456.628	633.2
AAEL003337	unspecified product	#N/A	NA	NA	NA	NA	NA	NA	0	0	0	0	0	0	0	0	0	NA	NA	NA	NA	NA	NA	0	0	0	0	0	0	0	0	0	NA	NA	0.99746	0.850269	NA	0.297405	0	0	0	0	0	0.928274	0	0	0
AAEL023149	unspecified product	#N/A	NA	NA	NA	NA	NA	NA	0	0	0	0	0	0	0	0	0	0.320154	1.29386	NA	0.222313	0.407726	1.0557	10.9133	14.0035	11.1898	14.699	14.5911	13.0109	18.8953	23.9956	46.559	0.296954	1.29728	0.99746	0.221784	0.406407	NA	10.9018	14.002	11.1782	14.6534	14.5818	12.9958	18.8857	24.033	46.7115
AAEL025867	unspecified product	#N/A	NA	NA	NA	NA	NA	NA	0	0	0	0	0	0	0	0	0	NA	NA	NA	NA	NA	NA	0	0	0	0	0	0	0	0	0	NA	NA	0.99746	2.3301	NA	NA	0	0	0	0	1.94424	0.928274	0	0	0
AAEL029093	unspecified product	#N/A	NA	NA	NA	NA	NA	NA	0	0	0	0	0	0	0	0	0	NA	NA	NA	NA	NA	NA	0	0	0	0	0	0	0	0	0	NA	NA	NA	NA	NA	1.04634	0	0	0	0	0	0	0	0	0
AAEL003905	alkaline phosphatase	P29523.4 RecName: Full=Membrane-bound alkaline phosphatase; Short=M-ALP; Flags: Precursor [Bombyx mori]	NA	NA	NA	NA	NA	NA	0	0	0	0	0	0	0	0	0	NA	NA	NA	NA	NA	NA	0	0	0	0	0	0	0	0	0	0.576545	0.275648	0.99746	0.069423	0.773986	0.297405	109.018	94.7828	89.4259	92.8052	104.989	112.321	114.101	134.794	106.398
AAEL002586	unspecified product	#N/A	NA	NA	NA	NA	NA	NA	0	0	0	0	0	0	0	0	0	NA	NA	NA	NA	NA	NA	0	0	0	0	0	0	0	0	0	NA	NA	NA	NA	NA	0.297405	0	0	0	0	0	0	0	0	0
AAEL001762	ecdysis-triggering hormone%2C putative	#N/A	NA	NA	NA	NA	NA	NA	0	0	0	0	0	0	0	0	0	NA	NA	NA	NA	NA	NA	0	0	0	0	0	0	0	0	0	NA	NA	NA	NA	NA	0.297405	0	0	0	0	0	0	0	0	0
AAEL022439	Odorant receptor [Source:UniProtKB/TrEMBL%3BAcc:J9HFZ2]	#N/A	NA	NA	NA	NA	NA	NA	0	0	0	0	0	0	0	0	0	NA	NA	NA	NA	NA	NA	0	0	0	0	0	0	0	0	0	NA	NA	NA	NA	NA	-0.509225	0	0	0	0	0	0	0	0	0
AAEL023858	unspecified product	#N/A	NA	NA	NA	NA	NA	NA	0	0	0	0	0	0	0	0	0	NA	NA	NA	NA	NA	NA	0	0	0	0	0	0	0	0	0	NA	0.94942	0.99746	1.76827	NA	NA	0	0	0	1.95379	0	0	0	0	1.29754
AAEL013371	unspecified product	#N/A	NA	NA	NA	NA	NA	NA	0	0	0	0	0	0	0	0	0	NA	NA	NA	NA	NA	NA	0	0	0	0	0	0	0	0	0	NA	0.510111	0.99746	0.0654801	0.941201	2.03288	0.908479	1.07708	4.4713	0.976896	1.94424	3.7131	1.5738	0	7.78525
AAEL024352	unspecified product	#N/A	NA	NA	NA	NA	NA	NA	0	0	0	0	0	0	0	0	0	0.80546	-0.246403	NA	-0.0259117	0.826045	-0.239508	59.1135	48.4737	51.4733	50.9567	60.3099	46.4673	57.4733	34.4285	41.3858	0.77016	-0.243834	0.99746	-0.0262268	0.837968	NA	59.0512	48.4685	51.4199	50.7986	60.2715	46.4137	57.4439	34.4822	41.5213
AAEL027416	unspecified product	#N/A	NA	NA	NA	NA	NA	NA	0	0	0	0	0	0	0	0	0	NA	NA	NA	NA	NA	NA	0	0	0	0	0	0	0	0	0	NA	0.94942	NA	NA	NA	NA	0	0	0	0	0	0	0.786902	0	0
AAEL027515	unspecified product	#N/A	0.978412	0.988245	NA	NA	NA	1.07863	0	0	0	0	0	0	0	0	1.35113	0.494333	1.0513	NA	0.550599	0.790316	0.486426	7.27551	8.61754	8.95188	10.7793	12.6456	13.0109	16.5334	9.38959	25.8661	0.465853	1.05441	0.99746	0.550107	0.798008	NA	7.26784	8.61662	8.94259	10.7459	12.6376	12.9958	16.5249	9.40423	25.9508
AAEL023817	Histone H2B [Source:UniProtKB/TrEMBL%3BAcc:Q17EF1]	Q8I1N0.3 RecName: Full=Histone H2B [Drosophila yakuba]	NA	NA	NA	NA	NA	NA	0	0	0	0	0	0	0	0	0	0.0593181	6.62063	NA	0.909985	0.240972	5.69371	0.909439	1.07719	0	0	1.94548	1.85869	0	21.9091	177.183	0.0492499	6.62489	0.99746	0.909917	0.243136	NA	0.908479	1.07708	0	0	1.94424	1.85655	0	21.9432	177.763
AAEL027667	Histone H4 [Source:UniProtKB/TrEMBL%3BAcc:Q16IE4]	P84040.2 RecName: Full=Histone H4 [Drosophila melanogaster]	NA	NA	NA	NA	NA	NA	0	0	0	0	0	0	0	0	0	0.0893687	5.97964	NA	2.10321	0.133948	3.8551	0	1.07719	0	0.979937	1.94548	1.85869	1.57461	9.38959	59.4921	0.0760077	5.98416	0.99746	2.10291	0.127283	NA	0	1.07708	0	0.976896	1.94424	1.85655	1.5738	9.40423	59.6869
AAEL001728	unspecified product	#N/A	NA	NA	NA	NA	NA	NA	0	0	0	0	0	0	0	0	0	NA	NA	NA	NA	NA	NA	0	0	0	0	0	0	0	0	0	NA	NA	NA	NA	NA	0.297405	0	0	0	0	0	0	0	0	0
AAEL009783	cuticle protein%2C putative	Q17015.3 RecName: Full=Cuticle protein [Anopheles gambiae]	NA	NA	NA	NA	NA	NA	0	0	0	0	0	0	0	0	0	NA	NA	NA	NA	NA	NA	0	0	0	0	0	0	0	0	0	NA	NA	NA	NA	NA	0.0103619	0	0	0	0	0	0	0	0	0
AAEL019637	unspecified product	P35060.1 RecName: Full=Histone H1 [Tigriopus californicus]	NA	NA	NA	NA	NA	NA	0	0	0	0	0	0	0	0	0	NA	NA	NA	NA	NA	NA	0	0	0	0	0	0	0	0	0	NA	NA	NA	NA	NA	-0.509225	0	0	0	0	0	0	0	0	0
AAEL004685	succinate semialdehyde dehydrogenase	P51649.2 RecName: Full=Succinate-semialdehyde dehydrogenase, mitochondrial; AltName: Full=Aldehyde dehydrogenase family 5 member A1; AltName: Full=NAD(+)-dependent succinic semialdehyde dehydrogenase; Flags: Precursor [Homo sapiens]	NA	NA	NA	NA	NA	NA	0	0	0	0	0	0	0	0	0	NA	NA	NA	NA	NA	NA	0	0	0	0	0	0	0	0	0	0.530106	-0.12393	0.988983	-0.170057	0.933047	0.297405	885.767	902.591	845.075	790.309	735.895	827.092	811.296	849.516	753.872
AAEL023013	Histone H2B [Source:UniProtKB/TrEMBL%3BAcc:Q17EF1]	Q8I1N0.3 RecName: Full=Histone H2B [Drosophila yakuba]	NA	NA	NA	NA	NA	NA	0	0	0	0	0	0	0	0	0	0.330759	1.54799	NA	-0.232797	0.210973	1.7619	38.1964	25.8526	44.7594	26.4583	37.9369	28.8097	35.4288	49.0346	235.382	0.182919	2.09868	0.99746	-0.117121	0.117523	NA	40.8816	26.9269	45.8308	28.33	42.7733	34.3461	36.9844	67.9195	384.072
AAEL027236	unspecified product	#N/A	NA	NA	NA	NA	NA	NA	0	0	0	0	0	0	0	0	0	NA	NA	NA	NA	NA	NA	0	0	0	0	0	0	0	0	0	0.544244	-0.394801	0.99746	-0.0801146	0.689321	NA	63.5936	57.0851	61.4803	55.6831	58.3272	59.4096	53.5093	43.8864	40.2238
AAEL020734	Carboxylic ester hydrolase (Fragment) [Source:UniProtKB/TrEMBL%3BAcc:Q17G43]	D6WMZ8.2 RecName: Full=Juvenile hormone esterase; Short=JHE; Flags: Precursor [Tribolium castaneum]	NA	NA	NA	NA	NA	NA	0	0	0	0	0	0	0	0	0	NA	NA	NA	NA	NA	NA	0	0	0	0	0	0	0	0	0	NA	NA	NA	NA	NA	-0.509225	0	0	0	0	0	0	0	0	0
AAEL014610	#N/A	Q964T2.1 RecName: Full=Cytochrome P450 9e2; AltName: Full=CYPIXE2 [Blattella germanica]	0.978412	0.988245	NA	NA	NA	1.07863	0	0	0	0	0	0	0.778661	0	0	NA	0.946505	NA	NA	NA	1.04217	0	0	0	0	0	0	0.787306	0	0	NA	0.94942	NA	NA	NA	2.03288	0	0	0	0	0	0	0.786902	0	0
AAEL025255	unspecified product	#N/A	NA	NA	NA	NA	NA	NA	0	0	0	0	0	0	0	0	0	0.81606	1.98391	NA	-0.111043	NA	2.08101	0	0	1.11898	0	0.97274	0	0	3.12986	1.29331	NA	1.98753	0.99746	-0.111499	NA	NA	0	0	1.11782	0	0.972121	0	0	3.13474	1.29754
AAEL025919	unspecified product	#N/A	NA	NA	NA	NA	NA	NA	0	0	0	0	0	0	0	0	0	NA	NA	NA	NA	NA	NA	0	0	0	0	0	0	0	0	0	0.768474	-0.365328	0.99746	-0.221845	0.938905	NA	17.2611	16.1562	21.2387	20.5148	12.6376	13.9241	15.738	14.6288	11.6779
AAEL022482	unspecified product	#N/A	NA	NA	NA	NA	NA	NA	0	0	0	0	0	0	0	0	0	NA	NA	NA	NA	NA	NA	0	0	0	0	0	0	0	0	0	NA	NA	NA	NA	NA	-0.509225	0	0	0	0	0	0	0	0	0
AAEL023275	unspecified product	#N/A	NA	NA	NA	NA	NA	NA	0	0	0	0	0	0	0	0	0	0.866826	1.11927	NA	0.557017	NA	0.568452	0	1.07719	2.23797	0	1.94548	2.78804	0	2.08658	5.17323	NA	1.12369	0.99746	0.556488	NA	NA	0	1.07708	2.23565	0	1.94424	2.78482	0	2.08983	5.19017
AAEL014579	trypsin%2C putative	Q6UWB4.2 RecName: Full=Serine protease 55; AltName: Full=Testis serine protease 1; Short=T-SP1; Flags: Precursor [Homo sapiens]	NA	NA	NA	NA	NA	NA	0	0	0	0	0	0	0	0	0	NA	NA	NA	NA	NA	NA	0	0	0	0	0	0	0	0	0	NA	0.702185	0.99746	0.171235	0.913835	2.03288	1.81696	3.23123	0	0.976896	2.91636	1.85655	2.36071	2.08983	3.89263
AAEL013649	elongase%2C putative	Q9VHX7.2 RecName: Full=Elongation of very long chain fatty acids protein; AltName: Full=Elongation of very long chain fatty acids elongase; AltName: Full=Very-long-chain 3-oxoacyl-CoA synthase [Drosophila melanogaster]	NA	NA	NA	NA	NA	NA	0	0	0	0	0	0	0	0	0	NA	NA	NA	NA	NA	NA	0	0	0	0	0	0	0	0	0	0.906084	0.0559316	0.99746	-0.251896	0.563323	2.03288	286.171	278.963	252.628	270.6	214.839	206.077	327.351	281.082	238.748
AAEL026333	unspecified product	#N/A	NA	NA	NA	NA	NA	NA	0	0	0	0	0	0	0	0	0	NA	0.946505	NA	0.850726	NA	0.080394	0	0	0	0.979937	0	0	0	0	1.29331	NA	0.94942	0.99746	0.850269	NA	NA	0	0	0	0.976896	0	0	0	0	1.29754
AAEL023036	unspecified product	#N/A	NA	NA	NA	NA	NA	NA	0	0	0	0	0	0	0	0	0	NA	NA	NA	NA	NA	NA	0	0	0	0	0	0	0	0	0	NA	NA	NA	NA	NA	NA	0	0	0	0	0	0	0	0	0
AAEL012377	#N/A	#N/A	NA	NA	NA	NA	NA	NA	0	0	0	0	0	0	0	0	0	NA	NA	NA	NA	NA	NA	0	0	0	0	0	0	0	0	0	0.697499	-0.685749	0.99746	0.153271	0.650694	NA	7.26784	15.0791	7.82477	10.7459	10.6933	12.0676	7.08212	6.26949	5.19017
AAEL027431	Histone H2B [Source:UniProtKB/TrEMBL%3BAcc:Q17EF1]	Q8I1N0.3 RecName: Full=Histone H2B [Drosophila yakuba]	NA	NA	NA	NA	NA	NA	0	0	0	0	0	0	0	0	0	0.0572516	5.52706	NA	0.338363	0.194489	5.15663	2.72832	2.15438	1.11898	2.93981	3.89096	0.929347	0	32.3419	247.022	0.0478726	5.53164	0.99746	0.338218	0.193514	NA	2.72544	2.15415	1.11782	2.93069	3.88848	0.928274	0	32.3924	247.83
AAEL020941	unspecified product	Q9VY99.2 RecName: Full=Cytosolic carboxypeptidase Nna1; AltName: Full=Nervous system nuclear protein induced by axotomy protein 1 homolog [Drosophila melanogaster]	NA	NA	NA	NA	NA	NA	0	0	0	0	0	0	0	0	0	NA	NA	NA	NA	NA	NA	0	0	0	0	0	0	0	0	0	0.5649	0.294872	0.99746	-0.0915638	0.497444	-0.509225	450.606	371.592	364.411	357.544	384.96	379.664	362.762	444.089	653.961
AAEL020603	unspecified product	#N/A	NA	NA	NA	NA	NA	NA	0	0	0	0	0	0	0	0	0	NA	NA	NA	NA	NA	NA	0	0	0	0	0	0	0	0	0	0.486996	0.709513	0.99746	-0.0935736	0.436777	-0.509225	39.0646	53.8539	21.2387	34.1914	47.6339	25.9917	47.2141	51.2008	89.5304
AAEL008809	#N/A	#N/A	NA	NA	NA	NA	NA	NA	0	0	0	0	0	0	0	0	0	NA	NA	NA	NA	NA	NA	0	0	0	0	0	0	0	0	0	NA	NA	NA	NA	NA	-0.110567	0	0	0	0	0	0	0	0	0
AAEL020249	Histone H2A [Source:UniProtKB/TrEMBL%3BAcc:Q173V2]	P84051.2 RecName: Full=Histone H2A [Drosophila melanogaster]	NA	NA	NA	NA	NA	NA	0	0	0	0	0	0	0	0	0	0.224926	3.51253	NA	-0.220737	0.138722	3.70267	5.45663	3.23158	1.11898	3.91975	0.97274	3.71739	1.57461	12.5195	99.5846	0.197246	3.51691	0.99746	-0.221216	0.12965	-0.509225	5.45088	3.23123	1.11782	3.90759	0.972121	3.7131	1.5738	12.539	99.9107
AAEL024693	unspecified product	A1ZAI5.1 RecName: Full=Putative fatty acyl-CoA reductase CG5065 [Drosophila melanogaster]	NA	NA	NA	NA	NA	NA	0	0	0	0	0	0	0	0	0	NA	NA	NA	NA	NA	NA	0	0	0	0	0	0	0	0	0	NA	-0.974133	0.99746	-0.1115	NA	NA	0.908479	0	0	0.976896	0	0	0	0	0
AAEL026134	Histone H2B [Source:UniProtKB/TrEMBL%3BAcc:Q17EF1]	Q8I1N0.3 RecName: Full=Histone H2B [Drosophila yakuba]	NA	NA	NA	NA	NA	NA	0	0	0	0	0	0	0	0	0	0.106297	5.53499	NA	0.186694	0.0887223	5.3101	5.45663	2.15438	2.23797	3.91975	2.91822	4.64673	0.787306	47.9913	411.272	0.0936311	5.53998	0.99746	0.18655	0.0866825	NA	5.45088	2.15415	2.23565	3.90759	2.91636	4.64137	0.786902	48.0661	412.618
AAEL009989	unspecified product	#N/A	NA	NA	NA	NA	NA	NA	0	0	0	0	0	0	0	0	0	NA	NA	NA	NA	NA	NA	0	0	0	0	0	0	0	0	0	0.989821	-0.017387	0.99746	0.256575	0.843837	0.0103619	29.0713	36.6206	46.9486	32.2376	40.8291	61.2661	46.4272	24.033	40.2238
AAEL006406	Putative 14.5 kDa secreted protein [Source:UniProtKB/TrEMBL%3BAcc:Q8T9T4]	#N/A	NA	NA	NA	NA	NA	NA	0	0	0	0	0	0	0	0	0	NA	NA	NA	NA	NA	NA	0	0	0	0	0	0	0	0	0	NA	NA	NA	NA	NA	0.297405	0	0	0	0	0	0	0	0	0
AAEL012350	lipase 1 precursor	O46108.1 RecName: Full=Lipase 3; Short=DmLip3; Flags: Precursor [Drosophila melanogaster]	NA	NA	NA	NA	NA	NA	0	0	0	0	0	0	0	0	0	NA	NA	NA	NA	NA	NA	0	0	0	0	0	0	0	0	0	0.893414	0.156447	0.99746	-0.381147	0.678865	NA	20.895	22.6186	22.3565	15.6303	17.4982	17.6372	25.1809	19.8534	28.5459
AAEL028242	unspecified product	Q23049.2 RecName: Full=Tetratricopeptide repeat protein 8; AltName: Full=Bardet-Biedl syndrome 8 protein homolog [Caenorhabditis elegans]	NA	NA	NA	NA	NA	NA	0	0	0	0	0	0	0	0	0	0.9511	-0.316713	NA	-0.113495	0.965109	-0.219874	5.45663	2.15438	7.83289	3.91975	3.89096	6.50543	2.36192	0	10.3465	0.936878	-0.313007	0.99746	-0.113774	0.966989	NA	5.45088	2.15415	7.82477	3.90759	3.88848	6.49792	2.36071	0	10.3803
AAEL024721	Histone H4 [Source:UniProtKB/TrEMBL%3BAcc:Q16IE4]	P84040.2 RecName: Full=Histone H4 [Drosophila melanogaster]	NA	NA	NA	NA	NA	NA	0	0	0	0	0	0	0	0	0	0.344078	3.88678	NA	0.181048	0.334272	3.69688	0	3.23158	1.11898	1.95987	2.91822	0	0	8.34631	55.6122	0.317189	3.89186	0.99746	0.180075	0.326151	NA	0	3.23123	1.11782	1.95379	2.91636	0	0	8.35932	55.7943
AAEL006999	unspecified product	#N/A	NA	NA	NA	NA	NA	NA	0	0	0	0	0	0	0	0	0	NA	NA	NA	2.34875	NA	-2.38159	0	0	0	0	2.91822	0	0	0	0	NA	NA	0.99746	2.34935	NA	0.297405	0	0	0	0	2.91636	0	0	0	0
AAEL008979	unspecified product	P45583.1 RecName: Full=Cuticle protein 19; AltName: Full=LM-ACP 19; Short=LM-19 [Locusta migratoria]	NA	NA	NA	NA	NA	NA	0	0	0	0	0	0	0	0	0	NA	NA	NA	NA	NA	NA	0	0	0	0	0	0	0	0	0	NA	NA	NA	NA	NA	-0.110567	0	0	0	0	0	0	0	0	0
AAEL003265	unspecified product	#N/A	NA	NA	NA	NA	NA	NA	0	0	0	0	0	0	0	0	0	NA	NA	NA	NA	NA	NA	0	0	0	0	0	0	0	0	0	NA	0.873753	0.99746	-0.792869	NA	0.297405	2.72544	1.07708	1.11782	1.95379	0.972121	0	1.5738	0	7.78525
AAEL004608	unspecified product	#N/A	NA	NA	NA	NA	NA	NA	0	0	0	0	0	0	0	0	0	NA	NA	NA	NA	NA	NA	0	0	0	0	0	0	0	0	0	0.544244	0.252933	0.99746	-0.123857	0.390713	0.297405	473.318	436.216	387.885	403.458	420.928	375.023	421.78	479.616	650.068
AAEL021330	unspecified product	#N/A	NA	NA	NA	NA	NA	NA	0	0	0	0	0	0	0	0	0	0.651391	0.727397	NA	0.9915	0.870061	-0.285942	10.0038	6.46315	7.83289	17.6389	15.5638	15.7989	13.3842	10.4329	16.813	0.609236	0.730436	0.99746	0.991186	0.878305	-0.509225	9.99327	6.46246	7.82477	17.5841	15.5539	15.7807	13.3773	10.4491	16.868
AAEL023973	unspecified product	Q5VYY1.1 RecName: Full=Ankyrin repeat domain-containing protein 22 [Homo sapiens]	NA	NA	NA	NA	NA	NA	0	0	0	0	0	0	0	0	0	NA	NA	NA	NA	NA	NA	0	0	0	0	0	0	0	0	0	0.682375	-0.171241	0.99746	0.1427	0.392413	NA	337.046	276.809	347.643	366.336	320.8	380.592	282.498	241.375	332.171
AAEL020157	Histone H2B [Source:UniProtKB/TrEMBL%3BAcc:Q17EF1]	Q8I1N0.3 RecName: Full=Histone H2B [Drosophila yakuba]	NA	NA	NA	NA	NA	NA	0	0	0	0	0	0	0	0	0	0.0423865	5.44089	NA	-0.491305	0.0187251	5.91129	1.81888	2.15438	0	0.979937	0.97274	0.929347	2.36192	16.6926	156.49	0.0377844	5.4452	0.99746	-0.0742092	0.025309	-0.509225	1.81696	2.15415	0	1.95379	0.972121	0.928274	2.36071	16.7186	157.003
AAEL009252	unspecified product	#N/A	NA	NA	NA	NA	NA	NA	0	0	0	0	0	0	0	0	0	NA	NA	NA	NA	NA	NA	0	0	0	0	0	0	0	0	0	NA	1.15646	0.99746	0.418896	0.854573	-0.110567	2.72544	1.07708	1.11782	1.95379	3.88848	0.928274	3.14761	4.17966	3.89263
AAEL006526	neurotransmitter gated ion channel	P09478.2 RecName: Full=Acetylcholine receptor subunit alpha-like 1; AltName: Full=Nicotinic acetylcholine receptor alpha 1; Flags: Precursor [Drosophila melanogaster]	NA	NA	NA	NA	NA	NA	0	0	0	0	0	0	0	0	0	NA	NA	NA	NA	NA	NA	0	0	0	0	0	0	0	0	0	0.898851	-0.0812125	0.99746	-0.165112	0.929049	0.297405	155.35	177.718	207.915	159.234	149.707	174.516	167.61	135.839	208.904
AAEL000250	forkhead box protein (AaegFOXP)	#N/A	0.936942	3.07461	NA	NA	NA	3.16248	0	0	0	0	0	0	0	2.10774	2.70226	0.931371	0.200061	NA	-0.0934423	0.910377	0.279626	11.8227	9.69473	11.1898	13.7191	12.6456	4.64673	8.66036	11.4762	18.1063	0.906451	0.203501	0.99746	-0.0938032	0.914498	#N/A	11.8102	9.6937	11.1782	13.6766	12.6376	4.64137	8.65592	11.4941	18.1656
AAEL021599	unspecified product	P35060.1 RecName: Full=Histone H1 [Tigriopus californicus]	NA	NA	NA	NA	NA	NA	0	0	0	0	0	0	0	0	0	0.409564	5.22756	NA	NA	0.394904	5.31939	0	0	0	0	0	0	0	2.08658	19.3996	0.374342	5.23206	NA	NA	0.381033	-0.509225	0	0	0	0	0	0	0	2.08983	19.4631
AAEL001345	unspecified product	Q7ZWB7.1 RecName: Full=Bardet-Biedl syndrome 5 protein homolog [Danio rerio]	0.978412	1.60445	NA	NA	NA	1.69412	0	0	0	0	0	0	1.55732	0	0	NA	1.5768	NA	NA	NA	1.67204	0	0	0	0	0	0	1.57461	0	0	NA	1.57844	NA	NA	NA	0.297405	0	0	0	0	0	0	1.5738	0	0
AAEL013587	#N/A	P08570.2 RecName: Full=60S acidic ribosomal protein P1; AltName: Full=Acidic ribosomal protein RPA2; AltName: Full=RP21C [Drosophila melanogaster]	NA	NA	NA	NA	NA	NA	0	0	0	0	0	0	0	0	0	0.718729	-1.35467	NA	-0.457763	NA	-0.876162	4.54719	5.38596	4.47594	0	6.80918	3.71739	0.787306	0	5.17323	0.67886	-1.35103	0.99746	-0.457803	0.895216	2.03288	4.5424	5.38539	4.4713	0	6.80484	3.7131	0.786902	0	5.19017
AAEL007188	unspecified product	#N/A	NA	NA	NA	NA	NA	NA	0	0	0	0	0	0	0	0	0	NA	NA	NA	NA	NA	NA	0	0	0	0	0	0	0	0	0	NA	NA	NA	NA	NA	0.297405	0	0	0	0	0	0	0	0	0
AAEL025423	unspecified product	#N/A	NA	NA	NA	NA	NA	NA	0	0	0	0	0	0	0	0	0	NA	NA	NA	NA	NA	NA	0	0	0	0	0	0	0	0	0	0.796138	-0.150183	0.99746	0.153403	0.686634	NA	75.4038	89.3974	88.3081	109.412	67.0763	105.823	79.4771	76.2788	71.3648
AAEL025168	unspecified product	P41093.1 RecName: Full=60S ribosomal protein L18a [Drosophila melanogaster]	NA	NA	NA	NA	NA	NA	0	0	0	0	0	0	0	0	0	NA	NA	NA	NA	NA	NA	0	0	0	0	0	0	0	0	0	NA	NA	NA	NA	NA	NA	0	0	0	0	0	0	0	0	0
AAEL014277	unspecified product	Q1KL12.1 RecName: Full=Homeobox protein Hox-A3a [Takifugu rubripes]	NA	NA	NA	NA	NA	NA	0	0	0	0	0	0	0	0	0	NA	NA	NA	NA	NA	NA	0	0	0	0	0	0	0	0	0	NA	NA	NA	NA	NA	2.03288	0	0	0	0	0	0	0	0	0
AAEL022583	Histone H4 [Source:UniProtKB/TrEMBL%3BAcc:Q16IE4]	P84040.2 RecName: Full=Histone H4 [Drosophila melanogaster]	NA	NA	NA	NA	NA	NA	0	0	0	0	0	0	0	0	0	0.255358	3.49418	NA	-0.124624	0.190872	3.60278	0.909439	1.07719	2.23797	0.979937	1.94548	0.929347	1.57461	7.30302	38.7992	0.229521	3.4988	0.99746	-0.124998	0.186749	-0.509225	0.908479	1.07708	2.23565	0.976896	1.94424	0.928274	1.5738	7.3144	38.9263
AAEL025590	Metalloendopeptidase [Source:UniProtKB/TrEMBL%3BAcc:Q17LV9]	Q1LW01.1 RecName: Full=Hatching enzyme 1.2; AltName: Full=Choriolysin H homolog 1; AltName: Full=High choriolytic enzyme 1 homolog; Short=zHCE-1; Flags: Precursor [Danio rerio]	NA	NA	NA	NA	NA	NA	0	0	0	0	0	0	0	0	0	NA	NA	NA	0.850726	NA	-0.881387	0	0	0	0	0	0.929347	0	0	0	NA	NA	0.99746	0.850269	NA	NA	0	0	0	0	0	0.928274	0	0	0
AAEL011169	hexamerin 2 beta	Q17020.2 RecName: Full=Hexamerin-1.1; Short=HEX-1.1; AltName: Full=AgHex-1.1; AltName: Full=AgHexA; Flags: Precursor [Anopheles gambiae]	NA	NA	NA	NA	NA	NA	0	0	0	0	0	0	0	0	0	NA	NA	NA	NA	NA	NA	0	0	0	0	0	0	0	0	0	NA	2.74502	0.99746	0.850269	NA	NA	0	0	0	0	0	0.928274	0	0	3.89263
AAEL019994	unspecified product	Q17015.3 RecName: Full=Cuticle protein [Anopheles gambiae]	NA	NA	NA	NA	NA	NA	0	0	0	0	0	0	0	0	0	NA	NA	NA	NA	NA	NA	0	0	0	0	0	0	0	0	0	NA	NA	NA	NA	NA	-0.509225	0	0	0	0	0	0	0	0	0
AAEL020017	unspecified product	#N/A	NA	NA	NA	NA	NA	NA	0	0	0	0	0	0	0	0	0	NA	NA	NA	NA	NA	NA	0	0	0	0	0	0	0	0	0	0.387569	0.843328	0.99746	-0.0366266	0.276967	-0.509225	46.3325	79.7037	29.0634	48.8448	64.16	38.9875	65.3129	85.683	128.457
AAEL020206	unspecified product	#N/A	NA	NA	NA	NA	NA	NA	0	0	0	0	0	0	0	0	0	NA	NA	NA	NA	NA	NA	0	0	0	0	0	0	0	0	0	NA	NA	NA	NA	NA	-0.509225	0	0	0	0	0	0	0	0	0
AAEL003182	#N/A	#N/A	NA	NA	NA	NA	NA	NA	0	0	0	0	0	0	0	0	0	NA	NA	NA	NA	NA	NA	0	0	0	0	0	0	0	0	0	NA	-1.01355	0.99746	-1.09546	NA	0.297405	0	0	2.23565	0	0.972121	0	0	1.04491	0
AAEL027929	unspecified product	#N/A	NA	NA	NA	NA	NA	NA	0	0	0	0	0	0	0	0	0	NA	NA	NA	NA	NA	NA	0	0	0	0	0	0	0	0	0	NA	NA	NA	NA	NA	NA	0	0	0	0	0	0	0	0	0
AAEL014350	unspecified product	#N/A	NA	NA	NA	NA	NA	NA	0	0	0	0	0	0	0	0	0	NA	NA	NA	NA	NA	NA	0	0	0	0	0	0	0	0	0	0.919839	0.14264	0.99746	0.0757162	0.98143	2.03288	22.712	19.3874	21.2387	26.3762	23.3309	17.6372	24.394	13.5839	32.4385
AAEL002564	unspecified product	#N/A	NA	NA	NA	NA	NA	NA	0	0	0	0	0	0	0	0	0	NA	NA	NA	NA	NA	NA	0	0	0	0	0	0	0	0	0	NA	NA	NA	NA	NA	0.297405	0	0	0	0	0	0	0	0	0
AAEL027121	Histone H4 [Source:UniProtKB/TrEMBL%3BAcc:Q16IE4]	P84040.2 RecName: Full=Histone H4 [Drosophila melanogaster]	NA	NA	NA	NA	NA	NA	0	0	0	0	0	0	0	0	0	0.32044	4.38979	NA	1.1731	0.374417	3.21639	0	1.07719	1.11898	1.95987	0.97274	1.85869	0	5.21644	40.0925	0.292454	4.39517	0.99746	1.17187	0.370072	NA	0	1.07708	1.11782	1.95379	0.972121	1.85655	0	5.22457	40.2238
AAEL004341	#N/A	P16854.1 RecName: Full=Esterase B1; Flags: Precursor [Culex pipiens]	NA	NA	NA	NA	NA	NA	0	0	0	0	0	0	0	0	0	NA	NA	NA	NA	NA	NA	0	0	0	0	0	0	0	0	0	NA	NA	NA	NA	NA	0.297405	0	0	0	0	0	0	0	0	0
AAEL004907	unspecified product	#N/A	NA	NA	NA	NA	NA	NA	0	0	0	0	0	0	0	0	0	NA	NA	NA	NA	NA	NA	0	0	0	0	0	0	0	0	0	0.711206	-0.123306	0.99746	-0.00436297	0.722497	0.297405	605.956	559.003	697.522	646.705	566.746	652.577	644.473	533.951	528.1
AAEL005475	unspecified product	Q9D2Z4.2 RecName: Full=Sentrin-specific protease 8; AltName: Full=Deneddylase-1; AltName: Full=NEDD8-specific protease 1; AltName: Full=Sentrin/SUMO-specific protease SENP8 [Mus musculus]	NA	NA	NA	NA	NA	NA	0	0	0	0	0	0	0	0	0	NA	NA	NA	NA	NA	NA	0	0	0	0	0	0	0	0	0	0.820803	-0.0653526	0.99746	-0.0532631	0.955947	0.297405	458.782	417.906	458.308	415.181	396.625	481.774	450.108	412.741	411.321
AAEL006430	trypsin	P29787.2 RecName: Full=Trypsin 5G1; Flags: Precursor [Aedes aegypti]	NA	NA	NA	NA	NA	NA	0	0	0	0	0	0	0	0	0	NA	NA	NA	NA	NA	NA	0	0	0	0	0	0	0	0	0	NA	NA	NA	NA	NA	0.297405	0	0	0	0	0	0	0	0	0
AAEL022681	unspecified product	P80676.1 RecName: Full=Cuticle protein 2; AltName: Full=Bc-NCP2 [Blaberus craniifer]	NA	NA	NA	NA	NA	NA	0	0	0	0	0	0	0	0	0	0.949908	-0.408843	NA	-0.0610859	NA	-0.389345	2.72832	1.07719	1.11898	3.91975	0	0.929347	2.36192	0	1.29331	NA	-0.40688	0.99746	-0.0617844	NA	NA	2.72544	1.07708	1.11782	3.90759	0	0.928274	2.36071	0	1.29754
AAEL002752	anaphase-promoting complex%2C subunit-5%2C putative	#N/A	NA	NA	NA	NA	NA	NA	0	0	0	0	0	0	0	0	0	NA	NA	NA	NA	NA	NA	0	0	0	0	0	0	0	0	0	0.521902	-0.145132	0.99746	-0.0162987	0.600329	0.297405	873.049	793.806	800.362	800.078	785.473	868.865	805.788	729.35	692.887
AAEL028138	Histone H4 [Source:UniProtKB/TrEMBL%3BAcc:Q16IE4]	P84040.2 RecName: Full=Histone H4 [Drosophila melanogaster]	NA	NA	NA	NA	NA	NA	0	0	0	0	0	0	0	0	0	0.231901	4.68116	NA	1.5051	0.379356	3.15209	0.909439	0	1.11898	3.91975	1.94548	0	0.787306	4.17315	47.8523	0.207008	4.6858	0.99746	1.50477	0.374736	NA	0.908479	0	1.11782	3.90759	1.94424	0	0.786902	4.17966	48.009
AAEL008767	serine protease	Q07943.1 RecName: Full=Vitellin-degrading protease; Contains: RecName: Full=Beta-VTN protease; Contains: RecName: Full=Alpha-VTN protease chain 1; Contains: RecName: Full=Alpha-VTN protease chain 2; Flags: Precursor [Bombyx mori]	NA	NA	NA	NA	NA	NA	0	0	0	0	0	0	0	0	0	NA	NA	NA	NA	NA	NA	0	0	0	0	0	0	0	0	0	NA	NA	NA	NA	NA	-0.110567	0	0	0	0	0	0	0	0	0
AAEL029071	unspecified product	P29523.4 RecName: Full=Membrane-bound alkaline phosphatase; Short=M-ALP; Flags: Precursor [Bombyx mori]	NA	NA	NA	NA	NA	NA	0	0	0	0	0	0	0	0	0	NA	NA	NA	NA	NA	NA	0	0	0	0	0	0	0	0	0	0.800422	0.469823	0.99746	0.157235	0.915357	1.04634	7.26784	8.61662	13.4139	5.86138	16.526	10.211	5.50832	13.5839	22.0582
AAEL026647	unspecified product	P02299.4 RecName: Full=Histone H3 [Drosophila melanogaster]	NA	NA	NA	NA	NA	NA	0	0	0	0	0	0	0	0	0	NA	NA	NA	NA	NA	NA	0	0	0	0	0	0	0	0	0	NA	NA	NA	NA	NA	NA	0	0	0	0	0	0	0	0	0
AAEL004742	pupal cuticle protein%2C putative	Q17015.3 RecName: Full=Cuticle protein [Anopheles gambiae]	NA	NA	NA	NA	NA	NA	0	0	0	0	0	0	0	0	0	NA	NA	NA	NA	NA	NA	0	0	0	0	0	0	0	0	0	NA	NA	NA	NA	NA	0.297405	0	0	0	0	0	0	0	0	0
AAEL010196	trypsin	P29787.2 RecName: Full=Trypsin 5G1; Flags: Precursor [Aedes aegypti]	NA	NA	NA	NA	NA	NA	0	0	0	0	0	0	0	0	0	NA	NA	NA	NA	NA	NA	0	0	0	0	0	0	0	0	0	0.354718	2.43124	0.99746	0.673456	0.472162	0.0103619	3.63392	0	2.23565	3.90759	3.88848	1.85655	3.14761	12.539	16.868
AAEL027547	unspecified product	P50430.2 RecName: Full=Arylsulfatase B; Short=ASB; AltName: Full=N-acetylgalactosamine-4-sulfatase; Short=G4S [Rattus norvegicus]	NA	NA	NA	NA	NA	NA	0	0	0	0	0	0	0	0	0	0.789453	0.420337	NA	0.27647	0.951547	0.127943	23.6454	21.5438	19.0227	19.5987	25.2912	33.4565	13.3842	32.3419	41.3858	0.734122	0.445084	0.99746	0.276093	0.940736	NA	23.6205	21.5415	19.003	19.5379	25.2751	33.4179	13.3773	32.3924	42.8189
AAEL026605	unspecified product	#N/A	NA	NA	NA	NA	NA	NA	0	0	0	0	0	0	0	0	0	NA	NA	NA	NA	NA	NA	0	0	0	0	0	0	0	0	0	0.948039	-0.0679811	0.99746	0.136324	0.861855	NA	33.6137	31.2352	31.2991	29.3069	41.8012	35.2744	29.9023	34.4822	27.2484
AAEL011080	intraflagellar transport 80 homolog (WD-repeat protein 56%2C putative)	#N/A	NA	NA	NA	NA	NA	NA	0	0	0	0	0	0	0	0	0	NA	NA	NA	NA	NA	NA	0	0	0	0	0	0	0	0	0	NA	NA	NA	NA	NA	NA	0	0	0	0	0	0	0	0	0
AAEL023662	unspecified product	#N/A	NA	NA	NA	NA	NA	NA	0	0	0	0	0	0	0	0	0	0.492151	0.91491	NA	0.879662	0.991533	0.0243787	12.7321	24.7754	22.3797	49.9768	31.1277	28.8097	19.6826	34.4285	59.4921	0.461483	0.918457	0.850872	0.878903	0.988497	NA	12.7187	24.7728	22.3565	49.8217	31.1079	28.7765	19.6726	34.4822	59.6869
AAEL013542	elongase%2C putative	Q1HRV8.2 RecName: Full=Elongation of very long chain fatty acids protein AAEL008004; AltName: Full=3-keto acyl-CoA synthase AAEL008004; AltName: Full=Very-long-chain 3-oxoacyl-CoA synthase AAEL008004 [Aedes aegypti]	NA	NA	NA	NA	NA	NA	0	0	0	0	0	0	0	0	0	0.921604	-1.33099	NA	-0.559779	NA	-0.836563	2.72832	0	0	0.979937	0.97274	0	0	0	1.29331	NA	-0.430952	0.99746	-0.55931	NA	2.03288	2.72544	0	0	0.976896	0.972121	0	0.786902	0	1.29754
AAEL000200	unspecified product	#N/A	NA	NA	NA	NA	NA	NA	0	0	0	0	0	0	0	0	0	NA	NA	NA	NA	NA	NA	0	0	0	0	0	0	0	0	0	0.910915	-0.102238	0.99746	0.241067	0.702459	#N/A	56.3257	43.0831	55.8912	71.3134	46.6618	66.8357	55.0832	37.6169	51.9017
AAEL021260	unspecified product	#N/A	NA	NA	NA	NA	NA	NA	0	0	0	0	0	0	0	0	0	0.930629	0.488458	NA	1.24062	0.838883	-0.789109	3.63776	0	4.47594	13.7191	3.89096	1.85869	0.787306	3.12986	7.75984	0.906259	0.492457	0.99746	1.2401	0.847635	-0.509225	3.63392	0	4.4713	13.6766	3.88848	1.85655	0.786902	3.13474	7.78525
AAEL020852	unspecified product	Q17025.3 RecName: Full=Chymotrypsin-2; AltName: Full=AnChym2; Flags: Precursor [Anopheles gambiae]	NA	NA	NA	NA	NA	NA	0	0	0	0	0	0	0	0	0	NA	NA	NA	NA	NA	NA	0	0	0	0	0	0	0	0	0	NA	NA	NA	NA	NA	-0.509225	0	0	0	0	0	0	0	0	0
AAEL027689	unspecified product	#N/A	NA	NA	NA	NA	NA	NA	0	0	0	0	0	0	0	0	0	NA	NA	NA	NA	NA	NA	0	0	0	0	0	0	0	0	0	0.948842	0.114283	0.99746	-0.0951973	0.929049	NA	11.8102	11.8479	22.3565	13.6766	10.6933	18.5655	24.394	10.4491	14.273
AAEL005753	serine protease	P05049.2 RecName: Full=Serine protease snake; Flags: Precursor [Drosophila melanogaster]	NA	NA	NA	NA	NA	NA	0	0	0	0	0	0	0	0	0	NA	NA	NA	NA	NA	NA	0	0	0	0	0	0	0	0	0	NA	NA	NA	NA	NA	0.297405	0	0	0	0	0	0	0	0	0
AAEL023656	Histone H2A [Source:UniProtKB/TrEMBL%3BAcc:Q173V2]	P84051.2 RecName: Full=Histone H2A [Drosophila melanogaster]	NA	NA	NA	NA	NA	NA	0	0	0	0	0	0	0	0	0	0.0400456	3.73746	NA	0.370726	0.0542791	3.34669	12.7321	11.8491	12.3088	14.699	18.4821	14.8695	8.66036	80.3332	404.805	0.0333079	3.76843	0.99746	0.37037	0.0509835	NA	12.7187	11.8479	12.2961	14.6534	18.4703	14.8524	8.65592	80.4584	415.213
AAEL023717	unspecified product	#N/A	NA	NA	NA	NA	NA	NA	0	0	0	0	0	0	0	0	0	NA	NA	NA	NA	NA	NA	0	0	0	0	0	0	0	0	0	0.869423	-0.138157	0.99746	-0.0662031	0.945135	NA	50.8748	38.7748	49.1843	49.8217	50.5503	33.4179	44.8534	39.7068	41.5213
AAEL027797	unspecified product	P06144.1 RecName: Full=Late histone H1 [Lytechinus pictus]	NA	NA	NA	NA	NA	NA	0	0	0	0	0	0	0	0	0	0.981625	-0.0486957	NA	0.0374807	0.953929	-0.0996214	23.6454	25.8526	26.8556	26.4583	23.3458	28.8097	22.8319	16.6926	34.9193	0.972616	-0.0456136	0.99746	0.0369545	0.95657	NA	23.6205	25.8499	26.8278	26.3762	23.3309	28.7765	22.8202	16.7186	35.0336
AAEL003712	#N/A	Q17005.2 RecName: Full=Lysozyme c-1; AltName: Full=1,4-beta-N-acetylmuramidase; Flags: Precursor [Anopheles gambiae]	NA	NA	NA	NA	NA	NA	0	0	0	0	0	0	0	0	0	NA	NA	NA	NA	NA	NA	0	0	0	0	0	0	0	0	0	0.638103	-0.558866	0.99746	-0.341959	0.90698	0.297405	21.8035	26.9269	20.1208	15.6303	18.4703	20.422	14.1642	21.9432	10.3803
AAEL000894	hunchback protein	#N/A	NA	NA	NA	NA	NA	NA	0	0	0	0	0	0	0	0	0	NA	NA	NA	NA	NA	NA	0	0	0	0	0	0	0	0	0	NA	-0.93698	0.99746	-1.32972	NA	#N/A	1.81696	5.38539	0	0	1.94424	0.928274	1.5738	2.08983	0
AAEL004382	unspecified product	#N/A	NA	NA	NA	NA	NA	NA	0	0	0	0	0	0	0	0	0	NA	NA	NA	NA	NA	NA	0	0	0	0	0	0	0	0	0	0.259212	5.30605	0.99746	-1.07328	0.174286	0.297405	0	0	1.11782	0	0	0	0	5.22457	38.9263
AAEL014731	unspecified product	#N/A	NA	NA	NA	NA	NA	NA	0	0	0	0	0	0	0	0	0	NA	NA	NA	NA	NA	NA	0	0	0	0	0	0	0	0	0	NA	NA	0.99746	0.850269	NA	2.03288	0	0	0	0	0	0.928274	0	0	0
AAEL028093	unspecified product	#N/A	NA	NA	NA	NA	NA	NA	0	0	0	0	0	0	0	0	0	NA	NA	NA	NA	NA	NA	0	0	0	0	0	0	0	0	0	NA	NA	NA	NA	NA	NA	0	0	0	0	0	0	0	0	0
AAEL027701	unspecified product	#N/A	NA	NA	NA	NA	NA	NA	0	0	0	0	0	0	0	0	0	NA	NA	NA	NA	NA	NA	0	0	0	0	0	0	0	0	0	NA	-0.0123528	0.99746	0.775877	NA	NA	0	1.07708	0	0	0.972121	0.928274	0	0	1.29754
AAEL026802	unspecified product	#N/A	NA	NA	NA	NA	NA	NA	0	0	0	0	0	0	0	0	0	NA	NA	NA	NA	NA	NA	0	0	0	0	0	0	0	0	0	NA	NA	NA	NA	NA	NA	0	0	0	0	0	0	0	0	0
AAEL026911	unspecified product	#N/A	NA	NA	NA	NA	NA	NA	0	0	0	0	0	0	0	0	0	NA	NA	NA	NA	NA	NA	0	0	0	0	0	0	0	0	0	0.813518	0.279157	0.99746	-0.125926	0.756262	NA	18.1696	37.6977	31.2991	23.4455	33.0521	23.2069	29.9023	28.2127	48.009
AAEL002233	unspecified product	#N/A	0.978412	0.988245	NA	NA	NA	1.07863	0	0	0	0	0	0	0	0	1.35113	NA	0.946505	NA	NA	NA	1.04217	0	0	0	0	0	0	0	0	1.29331	NA	0.94942	NA	NA	NA	0.297405	0	0	0	0	0	0	0	0	1.29754
AAEL024280	Histone H2B [Source:UniProtKB/TrEMBL%3BAcc:Q17EF1]	Q8I1N0.3 RecName: Full=Histone H2B [Drosophila yakuba]	NA	NA	NA	NA	NA	NA	0	0	0	0	0	0	0	0	0	0.00481131	6.48196	NA	0.771349	0.0482599	5.68329	2.72832	1.07719	1.11898	0.979937	4.8637	2.78804	2.36192	56.3376	389.285	0.0289136	6.64754	0.99746	0.771612	0.0475036	NA	2.72544	1.07708	1.11782	0.976896	4.8606	2.78482	2.36071	57.4703	439.867
AAEL000449	#N/A	P08570.2 RecName: Full=60S acidic ribosomal protein P1; AltName: Full=Acidic ribosomal protein RPA2; AltName: Full=RP21C [Drosophila melanogaster]	NA	NA	NA	NA	NA	NA	0	0	0	0	0	0	0	0	0	0.850418	-0.691736	NA	-0.56855	0.979892	-0.134441	6.36607	12.9263	3.35695	1.95987	7.78192	5.57608	0.787306	2.08658	11.6398	0.820803	-0.687989	0.99746	-0.569059	0.979793	#N/A	6.35936	12.9249	3.35347	1.95379	7.77696	5.56965	0.786902	2.08983	11.6779
AAEL024989	unspecified product	#N/A	NA	NA	NA	NA	NA	NA	0	0	0	0	0	0	0	0	0	0.836716	1.83033	NA	0.799676	NA	1.01583	0.909439	0	0	0	1.94548	0	0.787306	3.12986	0	NA	1.83314	0.99746	0.800168	NA	NA	0.908479	0	0	0	1.94424	0	0.786902	3.13474	0
AAEL002138	triacylglycerol lipase%2C putative	P54317.2 RecName: Full=Pancreatic lipase-related protein 2; Short=PL-RP2; AltName: Full=Cytotoxic T lymphocyte lipase; AltName: Full=Galactolipase; AltName: Full=Triacylglycerol lipase; Flags: Precursor [Homo sapiens]	NA	NA	NA	NA	NA	NA	0	0	0	0	0	0	0	0	0	NA	NA	NA	NA	NA	NA	0	0	0	0	0	0	0	0	0	0.979823	-0.0597509	0.99746	-0.522835	0.874012	0.297405	6.35936	9.6937	4.4713	3.90759	4.8606	5.56965	7.86902	5.22457	6.48771
AAEL014936	sarcosine dehydrogenase	Q64380.2 RecName: Full=Sarcosine dehydrogenase, mitochondrial; Short=SarDH; Flags: Precursor [Rattus norvegicus]	NA	NA	NA	NA	NA	NA	0	0	0	0	0	0	0	0	0	0.866288	-0.289012	NA	-0.528682	0.920059	0.227722	12.7321	19.3895	17.9038	10.7793	17.5093	6.50543	11.0223	14.606	15.5197	0.835361	-0.285973	0.99746	-0.529093	0.923094	2.03288	12.7187	19.3874	17.8852	10.7459	17.4982	6.49792	11.0166	14.6288	15.5705
AAEL027544	unspecified product	#N/A	NA	NA	NA	NA	NA	NA	0	0	0	0	0	0	0	0	0	0.944001	-0.966398	NA	-1.04868	NA	0.080394	0	2.15438	0	0	0	0.929347	0	0	1.29331	NA	-0.963795	0.99746	-1.05025	NA	NA	0	2.15415	0	0	0	0.928274	0	0	1.29754
AAEL026273	unspecified product	#N/A	NA	NA	NA	NA	NA	NA	0	0	0	0	0	0	0	0	0	NA	NA	NA	NA	NA	NA	0	0	0	0	0	0	0	0	0	NA	NA	NA	NA	NA	NA	0	0	0	0	0	0	0	0	0
AAEL019906	unspecified product	P84029.2 RecName: Full=Cytochrome c-2; AltName: Full=Cytochrome c-proximal [Drosophila melanogaster]	NA	NA	NA	NA	NA	NA	0	0	0	0	0	0	0	0	0	NA	NA	NA	NA	NA	NA	0	0	0	0	0	0	0	0	0	NA	NA	NA	NA	NA	-0.509225	0	0	0	0	0	0	0	0	0
AAEL008753	unspecified product	#N/A	NA	NA	NA	NA	NA	NA	0	0	0	0	0	0	0	0	0	NA	NA	NA	NA	NA	NA	0	0	0	0	0	0	0	0	0	NA	NA	NA	NA	NA	-0.110567	0	0	0	0	0	0	0	0	0
AAEL024909	Histone H2B [Source:UniProtKB/TrEMBL%3BAcc:Q17EF1]	Q8I1N0.3 RecName: Full=Histone H2B [Drosophila yakuba]	NA	NA	NA	NA	NA	NA	0	0	0	0	0	0	0	0	0	NA	NA	NA	NA	NA	NA	0	0	0	0	0	0	0	0	0	0.074533	5.13075	0.99746	0.441481	0.0540159	NA	3.63392	0	1.11782	1.95379	2.91636	1.85655	1.5738	12.539	157.003
AAEL022122	unspecified product	Q9W056.1 RecName: Full=Proton-coupled amino acid transporter-like protein CG1139 [Drosophila melanogaster]	NA	NA	NA	NA	NA	NA	0	0	0	0	0	0	0	0	0	NA	NA	NA	NA	NA	NA	0	0	0	0	0	0	0	0	0	NA	0.703668	0.99746	-0.990587	NA	-0.509225	0.908479	0	1.11782	0.976896	0	0	0	2.08983	1.29754
AAEL005141	unspecified product	Q5UCC4.1 RecName: Full=ER membrane protein complex subunit 10; AltName: Full=Hematopoietic signal peptide-containing membrane domain-containing protein 1; Flags: Precursor [Homo sapiens]	0.978412	0.988245	NA	NA	NA	1.07863	0	0	0	0	0	0	0.778661	0	0	0.769159	-0.142842	0.995553	-0.00255448	0.73167	-0.153642	1268.67	1569.47	1565.46	1499.3	1378.37	1539.93	1491.16	1488.77	1003.61	0.75767	-0.126159	0.999491	0.00143686	0.765973	0.297405	1383.61	1715.78	1686.8	1662.68	1502.9	1646.76	1635.97	1640.52	1104.21
AAEL023079	unspecified product	#N/A	NA	NA	NA	NA	NA	NA	0	0	0	0	0	0	0	0	0	NA	1.85889	NA	NA	NA	1.9527	0	0	0	0	0	0	0.787306	0	1.29331	0.779476	0.58062	0.99746	1.14326	0.81196	NA	4.5424	4.30831	6.70694	6.83828	11.6654	15.7807	11.0166	4.17966	7.78525
AAEL029085	unspecified product	#N/A	NA	NA	NA	NA	NA	NA	0	0	0	0	0	0	0	0	0	NA	NA	NA	NA	NA	NA	0	0	0	0	0	0	0	0	0	0.387569	1.43062	0.99746	0.402481	0.590658	1.04634	8.17631	12.9249	7.82477	14.6534	9.72121	13.9241	8.65592	20.8983	49.3066
AAEL027593	unspecified product	D2WKD9.2 RecName: Full=Farnesol dehydrogenase; AltName: Full=NADP(+)-dependent farnesol dehydrogenase 1; Short=AaSDR-1 [Aedes aegypti]	NA	NA	NA	NA	NA	NA	0	0	0	0	0	0	0	0	0	NA	0.946505	NA	NA	NA	1.04217	0	0	0	0	0	0	0	1.04329	0	NA	0.94942	NA	NA	NA	NA	0	0	0	0	0	0	0	1.04491	0
AAEL013514	pupal cuticle protein 78E%2C putative	P45589.1 RecName: Full=Flexible cuticle protein 12; Flags: Precursor [Hyalophora cecropia]	NA	NA	NA	NA	NA	NA	0	0	0	0	0	0	0	0	0	NA	NA	NA	NA	NA	NA	0	0	0	0	0	0	0	0	0	NA	NA	NA	NA	NA	2.03288	0	0	0	0	0	0	0	0	0
AAEL027392	unspecified product	#N/A	NA	NA	NA	NA	NA	NA	0	0	0	0	0	0	0	0	0	NA	NA	NA	NA	NA	NA	0	0	0	0	0	0	0	0	0	NA	NA	NA	NA	NA	NA	0	0	0	0	0	0	0	0	0
AAEL014432	fibrinogen and fibronectin	Q9WTS8.2 RecName: Full=Ficolin-1; AltName: Full=Collagen/fibrinogen domain-containing protein 1; AltName: Full=Ficolin-A; AltName: Full=Ficolin-alpha; AltName: Full=M-ficolin; Flags: Precursor [Rattus norvegicus]	NA	NA	NA	NA	NA	NA	0	0	0	0	0	0	0	0	0	NA	NA	NA	NA	NA	NA	0	0	0	0	0	0	0	0	0	NA	NA	NA	NA	NA	2.03288	0	0	0	0	0	0	0	0	0
AAEL023326	unspecified product	#N/A	NA	NA	NA	NA	NA	NA	0	0	0	0	0	0	0	0	0	NA	0.946505	NA	NA	NA	1.04217	0	0	0	0	0	0	0	1.04329	0	NA	0.94942	NA	NA	NA	NA	0	0	0	0	0	0	0	1.04491	0
AAEL022509	unspecified product	#N/A	NA	NA	NA	NA	NA	NA	0	0	0	0	0	0	0	0	0	NA	NA	NA	NA	NA	NA	0	0	0	0	0	0	0	0	0	0.621894	0.194561	0.99746	-0.146875	0.44332	-0.509225	402.456	458.835	353.232	351.683	423.845	327.681	384.795	468.122	541.075
AAEL001910	zinc finger protein	#N/A	NA	NA	NA	NA	NA	NA	0	0	0	0	0	0	0	0	0	NA	NA	NA	NA	NA	NA	0	0	0	0	0	0	0	0	0	0.769626	0.069745	0.999837	-0.000741084	0.8703	0.297405	1447.21	1507.91	1255.32	1435.06	1530.12	1267.09	1488.03	1543.34	1387.07
AAEL022959	Histone H2A [Source:UniProtKB/TrEMBL%3BAcc:Q173V2]	P84051.2 RecName: Full=Histone H2A [Drosophila melanogaster]	NA	NA	NA	NA	NA	NA	0	0	0	0	0	0	0	0	0	0.0318636	5.33525	NA	1.50833	0.0664666	3.79818	1.81888	2.15438	0	4.89968	4.8637	1.85869	3.93653	25.0389	134.504	0.0289136	5.33938	0.99746	1.50798	0.0606258	NA	1.81696	2.15415	0	4.88448	4.8606	1.85655	3.93451	25.078	134.944
AAEL023868	unspecified product	#N/A	NA	NA	NA	NA	NA	NA	0	0	0	0	0	0	0	0	0	NA	NA	NA	NA	NA	NA	0	0	0	0	0	0	0	0	0	NA	NA	NA	NA	NA	NA	0	0	0	0	0	0	0	0	0
AAEL025225	Histone H3 [Source:UniProtKB/TrEMBL%3BAcc:Q16N56]	P02299.4 RecName: Full=Histone H3 [Drosophila melanogaster]	NA	NA	NA	NA	NA	NA	0	0	0	0	0	0	0	0	0	0.0692804	3.73625	NA	-0.412285	0.0352068	4.13229	7.27551	8.61754	5.59492	2.93981	5.83644	7.43477	5.51114	36.5151	245.728	0.0369224	3.95248	0.99746	-0.0405925	0.0369322	NA	7.26784	8.61662	5.58912	3.90759	7.77696	9.28274	6.29522	44.9313	282.864
AAEL006334	sulfotransferase (sult)	A0A173GP47.1 RecName: Full=Luciferin sulfotransferase [Photinus pyralis]	NA	NA	NA	NA	NA	NA	0	0	0	0	0	0	0	0	0	NA	NA	NA	NA	NA	NA	0	0	0	0	0	0	0	0	0	0.543252	2.03894	0.99746	-0.449198	0.528658	0.297405	2.72544	1.07708	0	1.95379	0	0.928274	1.5738	3.13474	11.6779
AAEL029056	unspecified product	#N/A	NA	NA	NA	NA	NA	NA	0	0	0	0	0	0	0	0	0	NA	NA	NA	NA	NA	NA	0	0	0	0	0	0	0	0	0	NA	NA	NA	NA	NA	1.04634	0	0	0	0	0	0	0	0	0
AAEL029075	unspecified product	#N/A	NA	NA	NA	NA	NA	NA	0	0	0	0	0	0	0	0	0	NA	NA	NA	NA	NA	NA	0	0	0	0	0	0	0	0	0	NA	-0.974133	0.99746	1.35201	NA	1.04634	0.908479	0	0	0	0.972121	1.85655	0	0	0
AAEL020837	unspecified product	#N/A	0.978412	0.988245	NA	NA	NA	1.07863	0	0	0	0	0	0	0	0	1.35113	0.739202	0.464057	NA	0.283732	0.918613	0.166429	13.6416	20.4667	12.3088	20.5787	19.4548	16.7282	19.6826	26.0822	18.1063	0.697111	0.466819	0.99746	0.28314	0.922314	-0.509225	13.6272	20.4645	12.2961	20.5148	19.4424	16.7089	19.6726	26.1229	18.1656
AAEL015066	nebula	#N/A	NA	NA	NA	NA	NA	NA	0	0	0	0	0	0	0	0	0	NA	NA	NA	NA	NA	NA	0	0	0	0	0	0	0	0	0	0.507058	0.131733	0.780195	0.241378	0.689504	2.03288	867.598	871.356	789.184	1124.41	977.953	904.139	943.496	952.962	871.948
AAEL012828	unspecified product	#N/A	0.978412	0.988245	NA	NA	NA	1.07863	0	0	0	0	0	0	0.778661	0	0	NA	0.946505	NA	NA	NA	1.04217	0	0	0	0	0	0	0.787306	0	0	NA	0.94942	NA	NA	NA	NA	0	0	0	0	0	0	0.786902	0	0
AAEL011727	Molybdenum cofactor sulfurase 2 (MoCo sulfurase 2)(MOS 2)(EC 4.4.-.-)(Protein maroon-like 2)(Ma-l 2)	Q16P87.1 RecName: Full=Molybdenum cofactor sulfurase 2; Short=MCS 2; Short=MOS 2; Short=MoCo sulfurase 2; AltName: Full=Molybdenum cofactor sulfurtransferase 2; AltName: Full=Protein maroon-like 2; Short=Ma-l 2 [Aedes aegypti]	NA	NA	NA	NA	NA	NA	0	0	0	0	0	0	0	0	0	NA	NA	NA	NA	NA	NA	0	0	0	0	0	0	0	0	0	0.292287	2.44693	0.99746	-0.329732	0.205634	NA	3.63392	6.46246	5.58912	2.93069	4.8606	4.64137	2.36071	18.8085	64.8771
AAEL026344	unspecified product	P18172.4 RecName: Full=Glucose dehydrogenase [FAD, quinone]; Contains: RecName: Full=Glucose dehydrogenase [FAD, quinone] short protein; Flags: Precursor [Drosophila pseudoobscura pseudoobscura]	NA	NA	NA	NA	NA	NA	0	0	0	0	0	0	0	0	0	NA	NA	NA	NA	NA	NA	0	0	0	0	0	0	0	0	0	0.581749	0.796728	0.99746	0.10274	0.714055	NA	7.26784	11.8479	12.2961	8.79207	16.526	8.35447	9.44283	20.8983	24.6533
AAEL018658	#N/A	B0FWC6.1 RecName: Full=NADH-ubiquinone oxidoreductase chain 2; AltName: Full=NADH dehydrogenase subunit 2 [Aedes aegypti]	0.978412	0.988245	NA	NA	NA	1.07863	0	0	0	0	0	0	0.778661	0	0	0.800619	0.225506	0.000129161	0.75099	0.422657	-0.541454	326.489	329.621	247.296	451.751	562.244	517.646	426.72	431.921	195.289	0.755871	0.227612	0.000246597	0.748813	0.422252	-0.509225	326.144	329.586	248.157	450.349	561.886	517.049	426.501	433.64	195.929
AAEL018358	unspecified product	#N/A	NA	NA	NA	NA	NA	NA	0	0	0	0	0	0	0	0	0	NA	NA	NA	NA	NA	NA	0	0	0	0	0	0	0	0	0	NA	NA	NA	NA	NA	-0.509225	0	0	0	0	0	0	0	0	0
AAEL001490	acylphosphatase%2C putative	P07032.2 RecName: Full=Acylphosphatase-1; AltName: Full=Acylphosphatase isozyme CH2; AltName: Full=Acylphosphatase, organ-common type isozyme; AltName: Full=Acylphosphate phosphohydrolase 1 [Gallus gallus]	NA	NA	NA	NA	NA	NA	0	0	0	0	0	0	0	0	0	NA	NA	NA	NA	NA	NA	0	0	0	0	0	0	0	0	0	0.648795	0.374606	0.99746	-0.0491567	0.708888	0.297405	50.8748	42.006	40.2417	49.8217	49.5781	30.6331	40.132	61.65	72.6623
AAEL022878	unspecified product	Q95RI5.1 RecName: Full=Failed axon connections [Drosophila melanogaster]	NA	NA	NA	NA	NA	NA	0	0	0	0	0	0	0	0	0	NA	NA	NA	NA	NA	NA	0	0	0	0	0	0	0	0	0	NA	NA	NA	NA	NA	NA	0	0	0	0	0	0	0	0	0
AAEL019435	#N/A	C0HLB7.1 RecName: Full=Lysozyme 2; AltName: Full=1,4-beta-N-acetylmuramidase C; Flags: Precursor [Lucilia sericata]	NA	NA	NA	NA	NA	NA	0	0	0	0	0	0	0	0	0	NA	NA	NA	NA	NA	NA	0	0	0	0	0	0	0	0	0	NA	-1.48043	0.99746	-1.5796	NA	-0.509225	0.908479	2.15415	0	0	0.972121	0	0	1.04491	0
AAEL025252	unspecified product	#N/A	NA	NA	NA	NA	NA	NA	0	0	0	0	0	0	0	0	0	NA	NA	NA	NA	NA	NA	0	0	0	0	0	0	0	0	0	NA	NA	NA	NA	NA	NA	0	0	0	0	0	0	0	0	0
AAEL001995	protein serine/threonine kinase%2C putative	Q9W1C9.2 RecName: Full=Ejaculatory bulb-specific protein 3; AltName: Full=Ejaculatory bulb-specific protein III; AltName: Full=PEB-meIII; AltName: Full=PEBmelIII; Flags: Precursor [Drosophila melanogaster]	NA	NA	NA	NA	NA	NA	0	0	0	0	0	0	0	0	0	NA	NA	NA	NA	NA	NA	0	0	0	0	0	0	0	0	0	NA	NA	NA	NA	NA	0.297405	0	0	0	0	0	0	0	0	0
AAEL029040	unspecified product	#N/A	NA	NA	NA	NA	NA	NA	0	0	0	0	0	0	0	0	0	NA	NA	NA	NA	NA	NA	0	0	0	0	0	0	0	0	0	0.0333079	2.96829	0.99746	0.461954	0.0913032	1.04634	7.26784	9.6937	7.82477	5.86138	8.74908	19.4938	22.0333	35.5271	137.539
AAEL023941	unspecified product	#N/A	NA	NA	NA	NA	NA	NA	0	0	0	0	0	0	0	0	0	NA	-0.977048	NA	-1.07283	NA	NA	0.909439	0	0	0	0	0	0	0	0	NA	-0.974133	NA	-1.07328	NA	NA	0.908479	0	0	0	0	0	0	0	0
AAEL028175	unspecified product	O75636.2 RecName: Full=Ficolin-3; AltName: Full=Collagen/fibrinogen domain-containing lectin 3 p35; AltName: Full=Collagen/fibrinogen domain-containing protein 3; AltName: Full=Hakata antigen; Flags: Precursor [Homo sapiens]	NA	NA	NA	NA	NA	NA	0	0	0	0	0	0	0	0	0	NA	NA	NA	NA	NA	NA	0	0	0	0	0	0	0	0	0	NA	NA	NA	NA	NA	NA	0	0	0	0	0	0	0	0	0
AAEL021707	unspecified product	P40265.1 RecName: Full=Histone H1-III [Glyptotendipes barbipes]	NA	NA	NA	NA	NA	NA	0	0	0	0	0	0	0	0	0	0.136338	3.89917	NA	-1.64281	0.0452754	5.52344	3.63776	1.07719	1.11898	0.979937	0	0.929347	3.93653	10.4329	75.0118	0.102903	3.96081	0.99746	-1.64307	0.0431842	-0.509225	3.63392	1.07708	1.11782	0.976896	0	0.928274	3.93451	11.4941	77.8525
AAEL014416	pupal cuticle protein 78E%2C putative	#N/A	NA	NA	NA	NA	NA	NA	0	0	0	0	0	0	0	0	0	NA	NA	NA	NA	NA	NA	0	0	0	0	0	0	0	0	0	NA	NA	NA	NA	NA	2.03288	0	0	0	0	0	0	0	0	0
AAEL027267	Histone H2B [Source:UniProtKB/TrEMBL%3BAcc:Q17EF1]	Q8I1N0.3 RecName: Full=Histone H2B [Drosophila yakuba]	NA	NA	NA	NA	NA	NA	0	0	0	0	0	0	0	0	0	0.0268094	7.37228	NA	2.10421	0.0366718	5.24863	0.909439	0	0	1.95987	0.97274	1.85869	0.787306	21.9091	161.663	0.0247513	7.37709	0.99746	2.10357	0.0386391	NA	0.908479	0	0	1.95379	0.972121	1.85655	0.786902	21.9432	162.193
AAEL026121	unspecified product	#N/A	NA	NA	NA	NA	NA	NA	0	0	0	0	0	0	0	0	0	NA	NA	NA	NA	NA	NA	0	0	0	0	0	0	0	0	0	0.616149	0.705881	0.99746	0.473044	0.921489	NA	15.4442	17.2332	11.1782	19.5379	22.3588	19.4938	13.3773	17.7635	41.5213
AAEL025516	unspecified product	Q4W5G0.1 RecName: Full=Tigger transposable element-derived protein 2 [Homo sapiens]	NA	NA	NA	NA	NA	NA	0	0	0	0	0	0	0	0	0	NA	NA	NA	NA	NA	NA	0	0	0	0	0	0	0	0	0	NA	NA	NA	NA	NA	NA	0	0	0	0	0	0	0	0	0
AAEL001882	unspecified product	#N/A	NA	NA	NA	NA	NA	NA	0	0	0	0	0	0	0	0	0	NA	NA	NA	NA	NA	NA	0	0	0	0	0	0	0	0	0	NA	NA	NA	NA	NA	0.297405	0	0	0	0	0	0	0	0	0
AAEL011383	MAGE-41 protein%2C putative	Q9UNF1.2 RecName: Full=Melanoma-associated antigen D2; AltName: Full=11B6; AltName: Full=Breast cancer-associated gene 1 protein; Short=BCG-1; AltName: Full=Hepatocellular carcinoma-associated protein JCL-1; AltName: Full=MAGE-D2 antigen [Homo sapiens]	NA	NA	NA	NA	NA	NA	0	0	0	0	0	0	0	0	0	NA	NA	NA	NA	NA	NA	0	0	0	0	0	0	0	0	0	0.538218	-0.166856	0.99746	-0.0589965	0.740221	NA	706.797	661.326	747.824	641.821	654.237	745.404	683.031	549.625	651.366
AAEL002909	lysosomal acid lipase%2C putative	O46107.2 RecName: Full=Lipase 1; Short=DmLip1; Flags: Precursor [Drosophila melanogaster]	NA	NA	NA	NA	NA	NA	0	0	0	0	0	0	0	0	0	NA	NA	NA	NA	NA	NA	0	0	0	0	0	0	0	0	0	NA	0.94942	0.99746	0.850269	NA	0.297405	0	0	0	0	0.972121	0	0	1.04491	0
AAEL021193	Histone H2A [Source:UniProtKB/TrEMBL%3BAcc:Q173V2]	P84051.2 RecName: Full=Histone H2A [Drosophila melanogaster]	NA	NA	NA	NA	NA	NA	0	0	0	0	0	0	0	0	0	0.123396	3.76768	NA	0.565136	0.143094	3.17773	2.72832	3.23158	1.11898	4.89968	3.89096	1.85869	3.93653	13.5627	80.185	0.100606	3.77197	0.99746	0.564654	0.135339	-0.509225	2.72544	3.23123	1.11782	4.88448	3.88848	1.85655	3.93451	13.5839	80.4476
AAEL000613	#N/A	#N/A	0.978412	2.82102	NA	NA	NA	2.90809	0	0	0	0	0	0	0	0	4.05339	0.799672	2.73998	NA	NA	NA	2.83192	0	0	0	0	0	0	0	0	3.87992	NA	2.74502	NA	NA	NA	#N/A	0	0	0	0	0	0	0	0	3.89263
AAEL000547	#N/A	Q86LG1.2 RecName: Full=Pickpocket protein 28; Short=PPK28 [Drosophila melanogaster]	NA	NA	NA	NA	NA	NA	0	0	0	0	0	0	0	0	0	NA	NA	NA	NA	NA	NA	0	0	0	0	0	0	0	0	0	NA	NA	NA	NA	NA	#N/A	0	0	0	0	0	0	0	0	0
AAEL007398	unspecified product	#N/A	NA	NA	NA	NA	NA	NA	0	0	0	0	0	0	0	0	0	NA	NA	NA	NA	NA	NA	0	0	0	0	0	0	0	0	0	0.792923	0.169078	0.99746	-0.0263361	0.833428	0.297405	81.7631	76.4725	70.4229	72.2903	78.7418	75.1902	94.4283	94.0423	67.4722
AAEL026250	unspecified product	P84051.2 RecName: Full=Histone H2A [Drosophila melanogaster]	NA	NA	NA	NA	NA	NA	0	0	0	0	0	0	0	0	0	0.158446	4.13803	NA	-0.0854233	0.108052	4.20107	1.81888	1.07719	1.11898	0.979937	1.94548	0.929347	2.36192	6.25973	63.372	0.137995	4.14246	0.99746	-0.085451	0.104145	NA	1.81696	1.07708	1.11782	0.976896	1.94424	0.928274	2.36071	6.26949	63.5795
AAEL021181	unspecified product	#N/A	NA	NA	NA	NA	NA	NA	0	0	0	0	0	0	0	0	0	NA	NA	NA	NA	NA	NA	0	0	0	0	0	0	0	0	0	NA	NA	NA	NA	NA	-0.509225	0	0	0	0	0	0	0	0	0
AAEL008299	#N/A	#N/A	NA	NA	NA	NA	NA	NA	0	0	0	0	0	0	0	0	0	NA	-0.977048	NA	-1.07283	NA	NA	0	0	1.11898	0	0	0	0	0	0	NA	-0.974133	0.99746	-1.07328	NA	-0.0936839	0	0	1.11782	0	0	0	0	0	0
AAEL022659	unspecified product	#N/A	NA	NA	NA	NA	NA	NA	0	0	0	0	0	0	0	0	0	NA	NA	NA	NA	NA	NA	0	0	0	0	0	0	0	0	0	NA	NA	NA	NA	NA	NA	0	0	0	0	0	0	0	0	0
AAEL017249	#N/A	Q8TNN7.1 RecName: Full=Uncharacterized serpin-like protein MA_2246 [Methanosarcina acetivorans C2A]	NA	NA	NA	NA	NA	NA	0	0	0	0	0	0	0	0	0	NA	NA	NA	NA	NA	NA	0	0	0	0	0	0	0	0	0	NA	0.94942	NA	NA	NA	-0.509225	0	0	0	0	0	0	0.786902	0	0
AAEL024668	unspecified product	#N/A	0.978412	0.988245	NA	NA	NA	1.07863	0	0	0	0	0	0	0.778661	0	0	0.9511	0.419398	NA	-0.750324	NA	1.16245	0	2.15438	1.11898	0.979937	0	0.929347	0.787306	1.04329	2.58661	NA	0.422924	0.99746	-0.751878	NA	NA	0	2.15415	1.11782	0.976896	0	0.928274	0.786902	1.04491	2.59508
AAEL017025	unspecified product	#N/A	NA	NA	NA	NA	NA	NA	0	0	0	0	0	0	0	0	0	NA	NA	NA	NA	NA	NA	0	0	0	0	0	0	0	0	0	NA	1.48505	0.99746	0.777406	NA	-0.509225	0.908479	0	0	0.976896	0	0.928274	0.786902	1.04491	1.29754
AAEL013780	unspecified product	#N/A	NA	NA	NA	NA	NA	NA	0	0	0	0	0	0	0	0	0	NA	NA	NA	NA	NA	NA	0	0	0	0	0	0	0	0	0	NA	0.94942	NA	NA	NA	2.03288	0	0	0	0	0	0	0.786902	0	0
AAEL005185	unspecified product	Q5E9X4.1 RecName: Full=Leucine-rich repeat-containing protein 59; Contains: RecName: Full=Leucine-rich repeat-containing protein 59, N-terminally processed [Bos taurus]	NA	NA	NA	NA	NA	NA	0	0	0	0	0	0	0	0	0	NA	NA	NA	NA	NA	NA	0	0	0	0	0	0	0	0	0	0.824453	-0.0678821	0.99746	-0.0563671	0.9553	0.297405	376.11	384.517	427.009	410.297	370.378	366.668	395.812	368.855	365.907
AAEL003053	allergen%2C putative	#N/A	NA	NA	NA	NA	NA	NA	0	0	0	0	0	0	0	0	0	NA	NA	NA	NA	NA	NA	0	0	0	0	0	0	0	0	0	0.999342	-0.00136629	0.99746	0.510368	0.724113	0.297405	9.08479	7.53954	21.2387	18.561	17.4982	17.6372	11.0166	12.539	14.273
AAEL026615	Metalloendopeptidase [Source:UniProtKB/TrEMBL%3BAcc:Q16ZA9]	D2KBH9.1 RecName: Full=Zinc metalloproteinase nas-8; AltName: Full=Nematode astacin 8; AltName: Full=Sc-AST; Flags: Precursor [Steinernema carpocapsae]	NA	NA	NA	NA	NA	NA	0	0	0	0	0	0	0	0	0	NA	-1.82469	NA	-1.92412	NA	NA	0.909439	1.07719	0	0	0	0	0	0	0	NA	-1.82194	0.99746	-1.92482	NA	NA	0.908479	1.07708	0	0	0	0	0	0	0
AAEL029100	unspecified product	#N/A	NA	NA	NA	NA	NA	NA	0	0	0	0	0	0	0	0	0	NA	NA	NA	NA	NA	NA	0	0	0	0	0	0	0	0	0	NA	NA	NA	NA	NA	1.04634	0	0	0	0	0	0	0	0	0
AAEL023986	unspecified product	P48987.2 RecName: Full=Protein atonal [Drosophila melanogaster]	0.978412	0.988245	NA	NA	NA	1.07863	0	0	0	0	0	0	0.778661	0	0	0.657163	1.1578	NA	0.481112	0.825624	0.65913	2.72832	3.23158	2.23797	2.93981	4.8637	3.71739	3.14922	5.21644	10.3465	0.614278	1.16155	0.99746	0.480745	0.834063	NA	2.72544	3.23123	2.23565	2.93069	4.8606	3.7131	3.14761	5.22457	10.3803
AAEL013360	metalloproteinase%2C putative	#N/A	NA	NA	NA	NA	NA	NA	0	0	0	0	0	0	0	0	0	NA	NA	NA	NA	NA	NA	0	0	0	0	0	0	0	0	0	NA	NA	NA	NA	NA	NA	0	0	0	0	0	0	0	0	0
AAEL029022	unspecified product	Q9VVT9.1 RecName: Full=Ninjurin-B; Short=dNINJ-B [Drosophila melanogaster]	NA	NA	NA	NA	NA	NA	0	0	0	0	0	0	0	0	0	NA	NA	NA	NA	NA	NA	0	0	0	0	0	0	0	0	0	NA	NA	NA	NA	NA	1.04634	0	0	0	0	0	0	0	0	0
AAEL026204	unspecified product	P40265.1 RecName: Full=Histone H1-III [Glyptotendipes barbipes]	0.978412	0.988245	NA	NA	NA	1.07863	0	0	0	0	0	0	0	0	1.35113	0.151861	3.66659	NA	-0.241801	0.0763946	3.88447	3.63776	5.38596	1.11898	2.93981	3.89096	1.85869	5.51114	9.38959	115.104	0.0951364	3.80056	0.99746	-0.242286	0.0562546	NA	3.63392	5.38539	1.11782	2.93069	3.88848	1.85655	5.50832	12.539	124.564
AAEL027742	unspecified product	#N/A	NA	NA	NA	NA	NA	NA	0	0	0	0	0	0	0	0	0	NA	NA	NA	0.850726	NA	-0.881387	0	0	0	0	0	0.929347	0	0	0	NA	NA	0.99746	0.850269	NA	NA	0	0	0	0	0	0.928274	0	0	0
AAEL029121	unspecified product	P85197.2 RecName: Full=Cuticle protein 3; Flags: Precursor [Lonomia obliqua]	NA	NA	NA	NA	NA	NA	0	0	0	0	0	0	0	0	0	NA	NA	NA	NA	NA	NA	0	0	0	0	0	0	0	0	0	NA	NA	NA	NA	NA	1.04634	0	0	0	0	0	0	0	0	0
AAEL023162	unspecified product	#N/A	NA	NA	NA	NA	NA	NA	0	0	0	0	0	0	0	0	0	NA	NA	NA	NA	NA	NA	0	0	0	0	0	0	0	0	0	NA	1.56552	0.99746	-2.63359	NA	NA	0	1.07708	2.23565	0	0	0	1.5738	4.17966	3.89263
AAEL003012	protease m1 zinc metalloprotease	Q32LQ0.1 RecName: Full=Glutamyl aminopeptidase; Short=EAP; AltName: Full=Aminopeptidase A; Short=AP-A; AltName: CD_antigen=CD249 [Bos taurus]	NA	NA	NA	NA	NA	NA	0	0	0	0	0	0	0	0	0	NA	NA	NA	NA	NA	NA	0	0	0	0	0	0	0	0	0	NA	NA	NA	NA	NA	0.297405	0	0	0	0	0	0	0	0	0
AAEL021372	unspecified product	Q9W5U2.2 RecName: Full=Probable chitinase 10; AltName: Full=Probable chitinase 1; AltName: Full=Probable chitinase 3; Flags: Precursor [Drosophila melanogaster]	0.978412	0.988245	NA	NA	NA	1.07863	0	0	0	0	0	0	0	0	1.35113	NA	0.946505	NA	NA	NA	1.04217	0	0	0	0	0	0	0	0	1.29331	NA	0.94942	NA	NA	NA	-0.509225	0	0	0	0	0	0	0	0	1.29754
AAEL000533	#N/A	Q59DY6.1 RecName: Full=C-type lectin 37Da; Flags: Precursor [Drosophila melanogaster]	NA	NA	NA	NA	NA	NA	0	0	0	0	0	0	0	0	0	NA	NA	NA	NA	NA	NA	0	0	0	0	0	0	0	0	0	NA	-0.887369	0.99746	-0.990544	NA	#N/A	0.908479	0	1.11782	0	0	0.928274	0	0	1.29754
AAEL021106	unspecified product	Q9V7Y2.1 RecName: Full=Sphingosine-1-phosphate lyase; Short=S1PL; Short=SP-lyase; Short=SPL; AltName: Full=Sphingosine-1-phosphate aldolase [Drosophila melanogaster]	NA	NA	NA	NA	NA	NA	0	0	0	0	0	0	0	0	0	NA	NA	NA	NA	NA	NA	0	0	0	0	0	0	0	0	0	0.886558	-0.0458608	0.999997	4.33521e-07	0.873646	-0.509225	932.1	772.265	947.915	914.375	799.083	954.266	928.545	826.527	812.261
AAEL002000	zinc carboxypeptidase	Q3T905.1 RecName: Full=Carboxypeptidase B; Short=CPBHz; Flags: Precursor [Helicoverpa zea]	NA	NA	NA	NA	NA	NA	0	0	0	0	0	0	0	0	0	NA	NA	NA	NA	NA	NA	0	0	0	0	0	0	0	0	0	NA	2.34892	0.99746	1.73805	NA	0.297405	0	0	0	0.976896	0	0.928274	0.786902	2.08983	0
AAEL021654	unspecified product	#N/A	NA	NA	NA	NA	NA	NA	0	0	0	0	0	0	0	0	0	NA	NA	NA	NA	NA	NA	0	0	0	0	0	0	0	0	0	0.965709	0.17032	0.99746	-0.452228	0.929049	-0.509225	3.63392	2.15415	4.4713	0.976896	0	6.49792	3.93451	0	7.78525
AAEL026902	unspecified product	#N/A	NA	NA	NA	NA	NA	NA	0	0	0	0	0	0	0	0	0	NA	NA	NA	NA	NA	NA	0	0	0	0	0	0	0	0	0	0.560924	1.42153	0.99746	0.370525	0.734837	NA	3.63392	1.07708	3.35347	5.86138	1.94424	2.78482	4.72141	3.13474	14.273
AAEL022062	Histone H2A [Source:UniProtKB/TrEMBL%3BAcc:Q173V2]	P84051.2 RecName: Full=Histone H2A [Drosophila melanogaster]	NA	NA	NA	NA	NA	NA	0	0	0	0	0	0	0	0	0	0.0572516	4.65006	NA	0.322265	0.0592218	4.30556	2.72832	2.15438	1.11898	0.979937	2.91822	3.71739	2.36192	19.8225	130.624	0.0492499	4.6545	0.99746	0.3221	0.0565054	-0.509225	2.72544	2.15415	1.11782	0.976896	2.91636	3.7131	2.36071	19.8534	131.052
AAEL027108	Histone H4 [Source:UniProtKB/TrEMBL%3BAcc:Q16IE4]	P84040.2 RecName: Full=Histone H4 [Drosophila melanogaster]	NA	NA	NA	NA	NA	NA	0	0	0	0	0	0	0	0	0	0.268012	5.62036	NA	1.35401	0.301249	4.2466	0.909439	0	0	0.979937	0	1.85869	0	3.12986	51.7323	0.234309	5.62514	0.99746	1.35319	0.29343	NA	0.908479	0	0	0.976896	0	1.85655	0	3.13474	51.9017
AAEL003310	unspecified product	#N/A	NA	NA	NA	NA	NA	NA	0	0	0	0	0	0	0	0	0	NA	NA	NA	NA	NA	NA	0	0	0	0	0	0	0	0	0	0.518327	-0.153007	0.99746	-0.0906295	0.821168	0.297405	1801.51	1651.16	1706.92	1585.5	1610.8	1677.39	1713.09	1572.6	1349.44
AAEL001261	unspecified product	#N/A	NA	NA	NA	NA	NA	NA	0	0	0	0	0	0	0	0	0	NA	NA	NA	NA	NA	NA	0	0	0	0	0	0	0	0	0	0.877844	-0.121038	0.99746	-0.0834959	0.963532	#N/A	67.2275	68.933	95.015	80.1055	66.1042	72.4054	80.264	56.4254	75.2574
AAEL006280	#N/A	Q9VJK8.2 RecName: Full=Juvenile hormone acid O-methyltransferase; AltName: Full=Juvenile hormone acid methyltransferase; Short=DmJHAMT [Drosophila melanogaster]	NA	NA	NA	NA	NA	NA	0	0	0	0	0	0	0	0	0	NA	NA	NA	NA	NA	NA	0	0	0	0	0	0	0	0	0	0.845212	-0.322143	0.99746	-0.140189	0.951419	0.297405	10.9018	12.9249	11.1782	15.6303	13.6097	2.78482	6.29522	10.4491	11.6779
AAEL024077	Histone H2B [Source:UniProtKB/TrEMBL%3BAcc:Q17EF1]	Q8I1N0.3 RecName: Full=Histone H2B [Drosophila yakuba]	NA	NA	NA	NA	NA	NA	0	0	0	0	0	0	0	0	0	0.0362715	5.40986	NA	-0.0938865	0.153485	5.48453	2.72832	3.23158	1.11898	3.91975	0	2.78804	0.787306	28.1688	274.181	0.0332312	5.41457	0.99746	-0.0948588	0.154373	NA	2.72544	3.23123	1.11782	3.90759	0	2.78482	0.786902	28.2127	275.079
AAEL022832	unspecified product	#N/A	NA	NA	NA	NA	NA	NA	0	0	0	0	0	0	0	0	0	0.990505	0.00980386	NA	-0.138743	0.757939	0.132923	227.36	225.133	226.035	194.027	214.976	210.962	233.83	235.783	212.102	0.976205	0.0125225	0.99746	-0.139164	0.759792	NA	227.12	225.109	225.8	193.425	214.839	210.718	233.71	236.151	212.797
AAEL021297	Histone H2B [Source:UniProtKB/TrEMBL%3BAcc:Q17EF1]	Q8I1N0.3 RecName: Full=Histone H2B [Drosophila yakuba]	NA	NA	NA	NA	NA	NA	0	0	0	0	0	0	0	0	0	0.386451	6.01878	NA	1.20185	0.0951156	4.72384	2.72832	0	0	2.93981	1.94548	1.85869	0	14.606	165.543	0.359205	6.05467	0.99746	1.20227	0.0861141	-0.509225	2.72544	0	0	2.93069	1.94424	1.85655	0	14.6288	169.978
AAEL027630	unspecified product	#N/A	NA	NA	NA	NA	NA	NA	0	0	0	0	0	0	0	0	0	0.883922	0.18784	NA	0.0552964	0.935839	0.118362	22.736	25.8526	27.9746	27.4382	28.2095	24.163	27.5557	25.0389	34.9193	0.853774	0.190808	0.99746	0.0548073	0.935431	NA	22.712	25.8499	27.9456	27.3531	28.1915	24.1351	27.5416	25.078	35.0336
AAEL021668	unspecified product	Q9W252.4 RecName: Full=DNA repair protein RAD50 [Drosophila melanogaster]	NA	NA	NA	NA	NA	NA	0	0	0	0	0	0	0	0	0	0.785707	-0.102603	NA	0.00961262	0.765718	-0.127358	311.028	275.761	276.389	293.001	257.776	324.342	261.385	270.212	274.181	0.755269	-0.0997214	0.99746	0.00915572	0.786808	-0.509225	310.7	275.732	276.103	292.092	257.612	323.968	261.252	270.633	275.079
AAEL022403	Histone H4 [Source:UniProtKB/TrEMBL%3BAcc:Q16IE4]	P84040.2 RecName: Full=Histone H4 [Drosophila melanogaster]	NA	NA	NA	NA	NA	NA	0	0	0	0	0	0	0	0	0	0.379913	3.81904	NA	-0.511544	0.288896	4.31013	0.909439	3.23158	0	1.95987	0.97274	0	0	3.12986	55.6122	0.348651	3.8237	0.99746	-0.512766	0.282321	-0.509225	0.908479	3.23123	0	1.95379	0.972121	0	0	3.13474	55.7943
AAEL023738	unspecified product	#N/A	NA	NA	NA	NA	NA	NA	0	0	0	0	0	0	0	0	0	NA	NA	NA	NA	NA	NA	0	0	0	0	0	0	0	0	0	NA	0.564006	0.99746	0.670011	0.982651	NA	2.72544	2.15415	1.11782	5.86138	3.88848	0	6.29522	1.04491	1.29754
AAEL009204	glucose dehydrogenase	P18173.3 RecName: Full=Glucose dehydrogenase [FAD, quinone]; Contains: RecName: Full=Glucose dehydrogenase [FAD, quinone] short protein; Flags: Precursor [Drosophila melanogaster]	NA	NA	NA	NA	NA	NA	0	0	0	0	0	0	0	0	0	NA	NA	NA	NA	NA	NA	0	0	0	0	0	0	0	0	0	NA	NA	NA	NA	NA	-0.110567	0	0	0	0	0	0	0	0	0
AAEL027381	unspecified product	#N/A	NA	NA	NA	NA	NA	NA	0	0	0	0	0	0	0	0	0	NA	NA	NA	NA	NA	NA	0	0	0	0	0	0	0	0	0	0.50194	0.331985	0.99746	0.0929981	0.733736	NA	133.546	136.789	131.903	130.904	156.511	143.883	137.708	158.827	212.797
AAEL027942	Histone H4 [Source:UniProtKB/TrEMBL%3BAcc:Q16IE4]	P84040.2 RecName: Full=Histone H4 [Drosophila melanogaster]	NA	NA	NA	NA	NA	NA	0	0	0	0	0	0	0	0	0	0.33657	3.79984	NA	-0.581827	0.231483	4.37407	0	2.15438	2.23797	1.95987	0	0.929347	0	11.4762	49.1457	0.310328	3.80505	0.99746	-0.58325	0.221998	NA	0	2.15415	2.23565	1.95379	0	0.928274	0	11.4941	49.3066
AAEL008173	unspecified product	O45782.2 RecName: Full=Arrestin domain-containing protein 17; AltName: Full=Calcineurin-interacting protein 1 [Caenorhabditis elegans]	0.978412	1.91042	NA	NA	NA	1.99891	0	0	0	0	0	0	0.778661	0	1.35113	0.954529	0.50495	NA	-1.95084	NA	2.43138	0.909439	0	1.11898	0	0	0	1.57461	0	1.29331	NA	1.22455	0.99746	0.872407	NA	-0.0936839	0.908479	1.07708	1.11782	0	1.94424	3.7131	1.5738	3.13474	2.59508
AAEL025265	unspecified product	Q9W1R4.2 RecName: Full=Little elongation complex subunit 1; AltName: Full=Interactor of little elongator complex ELL subunit 1 [Drosophila melanogaster]	NA	NA	NA	NA	NA	NA	0	0	0	0	0	0	0	0	0	NA	NA	NA	NA	NA	NA	0	0	0	0	0	0	0	0	0	0.5331	0.113411	0.99746	-0.101491	0.247544	NA	1658.88	1814.88	1614.14	1519.07	1682.74	1565.07	1717.81	1887.12	1904.79
AAEL023417	unspecified product	#N/A	NA	NA	NA	NA	NA	NA	0	0	0	0	0	0	0	0	0	0.765439	2.28211	NA	2.58766	NA	-0.346266	0.909439	0	0	1.95987	1.94548	2.78804	1.57461	0	3.87992	NA	2.2855	0.99746	2.58718	NA	NA	0.908479	0	0	1.95379	1.94424	2.78482	1.5738	0	3.89263
AAEL026874	unspecified product	#N/A	0.978412	0.988245	NA	NA	NA	1.07863	0	0	0	0	0	0	0.778661	0	0	0.482446	2.15714	NA	2.01495	0.977771	0.121278	0.909439	1.07719	1.11898	4.89968	5.83644	1.85869	3.14922	3.12986	7.75984	NA	2.16073	0.99746	2.01456	0.975896	NA	0.908479	1.07708	1.11782	4.88448	5.83272	1.85655	3.14761	3.13474	7.78525
AAEL008619	unspecified product	P35043.1 RecName: Full=Trypsin alpha-3 [Lucilia cuprina]	NA	NA	NA	NA	NA	NA	0	0	0	0	0	0	0	0	0	NA	NA	NA	NA	NA	NA	0	0	0	0	0	0	0	0	0	NA	NA	NA	NA	NA	-0.109411	0	0	0	0	0	0	0	0	0
AAEL024451	unspecified product	#N/A	0.978412	1.60445	NA	NA	NA	1.69412	0	0	0	0	0	0	1.55732	0	0	0.93381	-0.498687	NA	0.0328277	NA	-0.534942	0.909439	3.23158	4.47594	2.93981	4.8637	0.929347	4.72383	1.04329	0	NA	-0.497103	0.997496	0.0323079	0.928816	NA	0.908479	3.23123	4.4713	2.93069	4.8606	0.928274	4.72141	1.04491	0
AAEL020462	unspecified product	#N/A	NA	NA	NA	NA	NA	NA	0	0	0	0	0	0	0	0	0	0.772958	3.02426	NA	NA	NA	3.11927	0	0	0	0	0	0	0	2.08658	2.58661	NA	3.02854	NA	NA	NA	-0.509225	0	0	0	0	0	0	0	2.08983	2.59508
AAEL021888	unspecified product	Q17020.2 RecName: Full=Hexamerin-1.1; Short=HEX-1.1; AltName: Full=AgHex-1.1; AltName: Full=AgHexA; Flags: Precursor [Anopheles gambiae]	NA	NA	NA	NA	NA	NA	0	0	0	0	0	0	0	0	0	NA	NA	NA	NA	NA	NA	0	0	0	0	0	0	0	0	0	0.129141	3.50827	0.99746	-0.267265	0.0518281	-0.509225	4.5424	0	3.35347	2.93069	0.972121	2.78482	5.50832	25.078	60.9845
AAEL002652	unspecified product	Q9VMA3.3 RecName: Full=Protein cup; AltName: Full=Oskar ribonucleoprotein complex 147 kDa subunit [Drosophila melanogaster]	NA	NA	NA	NA	NA	NA	0	0	0	0	0	0	0	0	0	NA	NA	NA	NA	NA	NA	0	0	0	0	0	0	0	0	0	NA	1.36082	0.99746	-0.0562142	0.744337	0.297405	2.72544	2.15415	0	2.93069	0.972121	0.928274	1.5738	1.04491	10.3803
AAEL023132	unspecified product	Q9BDJ4.1 RecName: Full=Lipase member H; AltName: Full=Lacrimal lipase; Flags: Precursor [Oryctolagus cuniculus]	NA	NA	NA	NA	NA	NA	0	0	0	0	0	0	0	0	0	NA	NA	NA	NA	NA	NA	0	0	0	0	0	0	0	0	0	NA	NA	NA	NA	NA	NA	0	0	0	0	0	0	0	0	0
AAEL026197	Histone H2B [Source:UniProtKB/TrEMBL%3BAcc:Q17EF1]	Q8I1N0.3 RecName: Full=Histone H2B [Drosophila yakuba]	NA	NA	NA	NA	NA	NA	0	0	0	0	0	0	0	0	0	NA	NA	NA	NA	NA	NA	0	0	0	0	0	0	0	0	0	0.0399085	5.3504	0.99746	1.05553	0.0659104	NA	2.72544	0	2.23565	5.86138	0.972121	3.7131	1.5738	26.1229	177.763
AAEL024169	unspecified product	#N/A	NA	NA	NA	NA	NA	NA	0	0	0	0	0	0	0	0	0	NA	NA	NA	NA	NA	NA	0	0	0	0	0	0	0	0	0	0.71324	-0.867066	0.99746	-0.706671	0.966989	NA	4.5424	5.38539	8.94259	4.88448	3.88848	2.78482	5.50832	3.13474	1.29754
AAEL025240	Histone H2B [Source:UniProtKB/TrEMBL%3BAcc:Q17EF1]	Q8I1N0.3 RecName: Full=Histone H2B [Drosophila yakuba]	NA	NA	NA	NA	NA	NA	0	0	0	0	0	0	0	0	0	0.0659737	5.43825	NA	0.452729	0.0651573	4.95493	3.63776	1.07719	0	3.91975	0	2.78804	0.787306	27.1255	182.356	0.0563793	5.44211	0.99746	0.452155	0.0586602	NA	3.63392	1.07708	0	3.90759	0	2.78482	0.786902	27.1678	182.953
AAEL009591	#N/A	#N/A	NA	NA	NA	NA	NA	NA	0	0	0	0	0	0	0	0	0	NA	NA	NA	NA	NA	NA	0	0	0	0	0	0	0	0	0	0.697971	1.15005	0.99746	-0.863442	0.55147	0.0103619	4.5424	0	2.23565	0	1.94424	1.85655	4.72141	4.17966	6.48771
AAEL021922	Histone H4 [Source:UniProtKB/TrEMBL%3BAcc:Q16IE4]	P84040.2 RecName: Full=Histone H4 [Drosophila melanogaster]	NA	NA	NA	NA	NA	NA	0	0	0	0	0	0	0	0	0	0.26301	4.11253	NA	-0.688949	0.149705	4.78434	0.909439	2.15438	0	0.979937	0	0.929347	0.787306	6.25973	46.559	0.234309	4.1169	0.99746	-0.690186	0.141819	-0.509225	0.908479	2.15415	0	0.976896	0	0.928274	0.786902	6.26949	46.7115
AAEL022665	unspecified product	P82165.1 RecName: Full=Cuticle protein 18.7; AltName: Full=LmNCP18.7 [Locusta migratoria]	0.950033	2.92843	NA	NA	NA	3.02196	0	0	0	0	0	0	3.11465	1.05387	0	0.885603	0.980171	NA	-0.579913	NA	1.54095	2.72832	0	0	0.979937	0	0.929347	3.14922	1.04329	1.29331	NA	0.982155	0.99746	-0.579905	NA	NA	2.72544	0	0	0.976896	0	0.928274	3.14761	1.04491	1.29754
AAEL007094	4-nitrophenylphosphatase [Source:UniProtKB/TrEMBL%3BAcc:Q0IF20]	P0DKC3.1 RecName: Full=Phosphoglycolate phosphatase 1A, chloroplastic; Flags: Precursor [Arabidopsis thaliana]	0.978412	0.988245	NA	NA	NA	1.07863	0	0	0	0	0	0	0	1.05387	0	NA	0.946505	NA	NA	NA	1.04217	0	0	0	0	0	0	0	1.04329	0	NA	0.94942	NA	NA	NA	0.297405	0	0	0	0	0	0	0	1.04491	0
AAEL006968	unspecified product	#N/A	NA	NA	NA	NA	NA	NA	0	0	0	0	0	0	0	0	0	NA	NA	NA	NA	NA	NA	0	0	0	0	0	0	0	0	0	NA	NA	NA	NA	NA	0.297405	0	0	0	0	0	0	0	0	0
AAEL028104	unspecified product	#N/A	NA	NA	NA	NA	NA	NA	0	0	0	0	0	0	0	0	0	NA	NA	NA	NA	NA	NA	0	0	0	0	0	0	0	0	0	NA	NA	NA	NA	NA	NA	0	0	0	0	0	0	0	0	0
AAEL021199	unspecified product	P19334.3 RecName: Full=Transient receptor potential protein [Drosophila melanogaster]	NA	NA	NA	NA	NA	NA	0	0	0	0	0	0	0	0	0	0.881998	0.841687	NA	1.75065	NA	-0.897698	0.909439	0	2.23797	1.95987	3.89096	4.64673	3.14922	1.04329	1.29331	NA	0.843707	0.99746	1.75044	0.82755	-0.509225	0.908479	0	2.23565	1.95379	3.88848	4.64137	3.14761	1.04491	1.29754
AAEL027618	unspecified product	#N/A	NA	NA	NA	NA	NA	NA	0	0	0	0	0	0	0	0	0	0.998858	-0.0398461	NA	-1.62602	0.65389	1.57986	3.63776	7.54035	6.71391	2.93981	1.94548	0.929347	1.57461	2.08658	14.2264	0.991569	-0.0358727	0.99746	-1.62674	0.662138	NA	3.63392	7.53954	6.70694	2.93069	1.94424	0.928274	1.5738	2.08983	14.273
AAEL020772	unspecified product	P40276.1 RecName: Full=Histone H1B [Chironomus tentans]	NA	NA	NA	NA	NA	NA	0	0	0	0	0	0	0	0	0	NA	NA	NA	NA	NA	NA	0	0	0	0	0	0	0	0	0	0.0736548	5.15834	0.99746	1.4881	0.120544	-0.509225	0.908479	2.15415	0	2.93069	3.88848	1.85655	2.36071	9.40423	98.6132
AAEL023346	unspecified product	D6WMZ8.2 RecName: Full=Juvenile hormone esterase; Short=JHE; Flags: Precursor [Tribolium castaneum]	NA	NA	NA	NA	NA	NA	0	0	0	0	0	0	0	0	0	NA	NA	NA	NA	NA	NA	0	0	0	0	0	0	0	0	0	0.866209	-0.140628	0.99746	0.0464449	0.836725	NA	57.2342	42.006	45.8308	47.8679	49.5781	53.8399	47.2141	42.8415	41.5213
AAEL011487	#N/A	#N/A	NA	NA	NA	NA	NA	NA	0	0	0	0	0	0	0	0	0	NA	NA	NA	NA	NA	NA	0	0	0	0	0	0	0	0	0	NA	NA	NA	NA	NA	NA	0	0	0	0	0	0	0	0	0
AAEL006953	unspecified product	Q9W5U2.2 RecName: Full=Probable chitinase 10; AltName: Full=Probable chitinase 1; AltName: Full=Probable chitinase 3; Flags: Precursor [Drosophila melanogaster]	NA	NA	NA	NA	NA	NA	0	0	0	0	0	0	0	0	0	NA	NA	NA	NA	NA	NA	0	0	0	0	0	0	0	0	0	NA	NA	NA	NA	NA	0.297405	0	0	0	0	0	0	0	0	0
AAEL028034	unspecified product	Q0E8C8.1 RecName: Full=Serine protease inhibitor 77Ba; Short=Serpin 77Ba; Flags: Precursor [Drosophila melanogaster]	0.978412	1.7582	NA	NA	NA	1.84887	0	0	0	0	0	0	0.778661	1.05387	0	0.672336	-0.451143	NA	0.0394774	0.608848	-0.503873	31.8304	25.8526	43.6404	33.3178	31.1277	39.9619	24.4065	25.0389	24.5728	0.630968	-0.448304	0.99746	0.0390621	0.623116	NA	31.7968	25.8499	43.5951	33.2145	31.1079	39.9158	24.394	25.078	24.6533
AAEL009117	#N/A	Q27593.2 RecName: Full=Cytochrome P450 6a8; AltName: Full=CYPVIA8 [Drosophila melanogaster]	NA	NA	NA	NA	NA	NA	0	0	0	0	0	0	0	0	0	NA	NA	NA	NA	NA	NA	0	0	0	0	0	0	0	0	0	0.800244	-0.109363	0.99746	0.126229	0.539646	-0.110567	188.055	164.793	206.797	197.333	199.285	217.216	173.118	182.86	162.193
AAEL001313	unspecified product	#N/A	NA	NA	NA	NA	NA	NA	0	0	0	0	0	0	0	0	0	0.827536	0.112557	0.965557	-0.0414136	0.72568	0.136216	417.432	457.807	334.576	398.834	404.66	380.103	388.142	421.488	501.803	0.784194	0.115571	0.99746	-0.0419193	0.72373	0.297405	416.992	457.758	334.229	397.597	404.402	379.664	387.943	422.146	503.446
AAEL000870	unspecified product	#N/A	NA	NA	NA	NA	NA	NA	0	0	0	0	0	0	0	0	0	NA	NA	NA	NA	NA	NA	0	0	0	0	0	0	0	0	0	NA	NA	NA	NA	NA	#N/A	0	0	0	0	0	0	0	0	0
AAEL011528	triacylglycerol lipase%2C putative	Q8CIV3.2 RecName: Full=Lipase member H; Flags: Precursor [Mus musculus]	NA	NA	NA	NA	NA	NA	0	0	0	0	0	0	0	0	0	NA	NA	NA	NA	NA	NA	0	0	0	0	0	0	0	0	0	0.82978	0.178727	0.99746	0.0190889	0.921092	NA	45.424	46.3143	40.2417	42.0065	60.2715	32.4896	50.3617	59.5601	38.9263
AAEL014864	unspecified product	#N/A	NA	NA	NA	NA	NA	NA	0	0	0	0	0	0	0	0	0	NA	NA	NA	NA	NA	NA	0	0	0	0	0	0	0	0	0	0.94699	0.0327066	0.99746	-0.141313	0.769301	2.03288	207.133	205.722	181.087	176.818	200.257	165.233	222.693	202.713	180.358
AAEL025761	unspecified product	#N/A	NA	NA	NA	NA	NA	NA	0	0	0	0	0	0	0	0	0	NA	NA	NA	NA	NA	NA	0	0	0	0	0	0	0	0	0	0.876344	0.0529448	0.99746	0.171249	0.714055	NA	326.144	312.352	319.698	379.036	348.991	357.386	355.68	305.115	332.171
AAEL026505	Histone H2A [Source:UniProtKB/TrEMBL%3BAcc:Q173V2]	P84051.2 RecName: Full=Histone H2A [Drosophila melanogaster]	NA	NA	NA	NA	NA	NA	0	0	0	0	0	0	0	0	0	0.186169	3.50606	NA	-0.168543	0.109436	3.6426	7.27551	5.38596	1.11898	1.95987	7.78192	2.78804	3.14922	15.6493	139.677	0.157598	3.51047	0.99746	-0.168539	0.104145	NA	7.26784	5.38539	1.11782	1.95379	7.77696	2.78482	3.14761	15.6737	140.135
AAEL005964	actin	P83967.1 RecName: Full=Actin, indirect flight muscle; AltName: Full=Actin-88F; Flags: Precursor [Drosophila melanogaster]	NA	NA	NA	NA	NA	NA	0	0	0	0	0	0	0	0	0	NA	NA	NA	NA	NA	NA	0	0	0	0	0	0	0	0	0	NA	NA	NA	NA	NA	0.297405	0	0	0	0	0	0	0	0	0
AAEL027495	unspecified product	Q14B25.2 RecName: Full=Serine protease 48; AltName: Full=Epidermis-specific serine protease-like protein; Flags: Precursor [Mus musculus]	NA	NA	NA	NA	NA	NA	0	0	0	0	0	0	0	0	0	0.922937	-0.0582877	0.958079	-0.0454497	0.961103	-0.0293474	409.247	402.87	352.48	399.814	378.396	358.728	443.253	347.415	324.62	0.904202	-0.0556168	0.99746	-0.0459084	0.968403	NA	408.816	402.827	352.115	398.574	378.155	358.314	443.026	347.957	325.683
AAEL004752	pupal cuticle protein%2C putative	#N/A	NA	NA	NA	NA	NA	NA	0	0	0	0	0	0	0	0	0	NA	NA	NA	NA	NA	NA	0	0	0	0	0	0	0	0	0	NA	NA	NA	NA	NA	0.297405	0	0	0	0	0	0	0	0	0
AAEL021272	unspecified product	#N/A	NA	NA	NA	NA	NA	NA	0	0	0	0	0	0	0	0	0	NA	NA	NA	NA	NA	NA	0	0	0	0	0	0	0	0	0	NA	NA	NA	NA	NA	-0.509225	0	0	0	0	0	0	0	0	0
AAEL020560	unspecified product	P54317.2 RecName: Full=Pancreatic lipase-related protein 2; Short=PL-RP2; AltName: Full=Cytotoxic T lymphocyte lipase; AltName: Full=Galactolipase; AltName: Full=Triacylglycerol lipase; Flags: Precursor [Homo sapiens]	NA	NA	NA	NA	NA	NA	0	0	0	0	0	0	0	0	0	NA	NA	NA	NA	NA	NA	0	0	0	0	0	0	0	0	0	NA	NA	NA	NA	NA	-0.509225	0	0	0	0	0	0	0	0	0
AAEL003198	#N/A	P35501.1 RecName: Full=Esterase E4; AltName: Full=Carboxylic-ester hydrolase; Flags: Precursor [Myzus persicae]	NA	NA	NA	NA	NA	NA	0	0	0	0	0	0	0	0	0	NA	NA	NA	NA	NA	NA	0	0	0	0	0	0	0	0	0	NA	NA	0.99746	2.33272	NA	0.297405	0	0	0	1.95379	0	0.928274	0	0	0
AAEL025055	unspecified product	Q8R422.1 RecName: Full=CD109 antigen; AltName: Full=GPI-anchored alpha-2 macroglobulin-related protein; AltName: CD_antigen=CD109; Flags: Precursor [Mus musculus]	NA	NA	NA	NA	NA	NA	0	0	0	0	0	0	0	0	0	0.836716	1.83033	NA	0.778319	NA	1.04305	0.909439	0	0	0.979937	0	0.929347	0.787306	3.12986	0	NA	1.83314	0.99746	0.777406	NA	NA	0.908479	0	0	0.976896	0	0.928274	0.786902	3.13474	0
AAEL027650	unspecified product	#N/A	NA	NA	NA	NA	NA	NA	0	0	0	0	0	0	0	0	0	NA	NA	NA	NA	NA	NA	0	0	0	0	0	0	0	0	0	NA	NA	NA	NA	NA	NA	0	0	0	0	0	0	0	0	0
AAEL009244	serine-type enodpeptidase%2C	Q17004.3 RecName: Full=Serine protease SP24D; AltName: Full=AgSp24D; Flags: Precursor [Anopheles gambiae]	NA	NA	NA	NA	NA	NA	0	0	0	0	0	0	0	0	0	NA	NA	NA	NA	NA	NA	0	0	0	0	0	0	0	0	0	0.780186	0.515492	0.99746	0.45524	0.986091	-0.110567	7.26784	16.1562	4.4713	8.79207	16.526	12.9958	9.44283	18.8085	11.6779
AAEL017296	#N/A	#N/A	NA	NA	NA	NA	NA	NA	0	0	0	0	0	0	0	0	0	NA	NA	NA	NA	NA	NA	0	0	0	0	0	0	0	0	0	NA	NA	NA	NA	NA	-0.509225	0	0	0	0	0	0	0	0	0
AAEL002356	unspecified product	Q9VU52.3 RecName: Full=Protein sneaky [Drosophila melanogaster]	NA	NA	NA	NA	NA	NA	0	0	0	0	0	0	0	0	0	NA	NA	NA	NA	NA	NA	0	0	0	0	0	0	0	0	0	NA	NA	NA	NA	NA	0.297405	0	0	0	0	0	0	0	0	0
AAEL014625	unspecified product	#N/A	NA	NA	NA	NA	NA	NA	0	0	0	0	0	0	0	0	0	NA	NA	NA	NA	NA	NA	0	0	0	0	0	0	0	0	0	0.644206	-0.216004	0.99746	-0.263755	0.9553	2.03288	662.281	456.681	437.069	438.627	464.674	402.871	506.765	379.304	454.14
AAEL020981	unspecified product	Q9VN12.4 RecName: Full=Probable sodium/potassium/calcium exchanger CG1090; AltName: Full=Na(+)/K(+)/Ca(2+)-exchange protein CG1090; Flags: Precursor [Drosophila melanogaster]	NA	NA	NA	NA	NA	NA	0	0	0	0	0	0	0	0	0	0.92904	-0.728026	NA	-0.543251	NA	-0.200459	0.909439	1.07719	2.23797	0.979937	0.97274	0.929347	2.36192	0	0	NA	-0.727026	0.99746	-0.543808	NA	-0.509225	0.908479	1.07708	2.23565	0.976896	0.972121	0.928274	2.36071	0	0
AAEL025807	unspecified product	Q2TBU5.1 RecName: Full=5'-nucleotidase domain-containing protein 1 [Bos taurus]	NA	NA	NA	NA	NA	NA	0	0	0	0	0	0	0	0	0	NA	NA	NA	NA	NA	NA	0	0	0	0	0	0	0	0	0	0.927394	-0.0302059	0.99746	0.0588659	0.767303	NA	927.557	1042.61	908.791	1050.16	1032.39	931.987	996.218	999.983	818.749
AAEL000047	unspecified product	Q61625.1 RecName: Full=Glutamate receptor ionotropic, delta-2; Short=GluD2; Short=GluR delta-2 subunit; Flags: Precursor [Mus musculus]	NA	NA	NA	NA	NA	NA	0	0	0	0	0	0	0	0	0	NA	NA	NA	NA	NA	NA	0	0	0	0	0	0	0	0	0	0.675505	0.697354	0.999837	0.00297975	0.734216	#N/A	10.9018	9.6937	15.6495	11.7228	10.6933	13.9241	7.86902	16.7186	35.0336
AAEL020211	unspecified product	P40265.1 RecName: Full=Histone H1-III [Glyptotendipes barbipes]	NA	NA	NA	NA	NA	NA	0	0	0	0	0	0	0	0	0	0.0714755	4.6112	NA	-0.0133746	0.0578753	4.61081	13.6416	10.7719	19.0227	15.679	11.6729	15.7989	12.5969	130.411	920.834	0.0671374	4.61617	0.997496	-0.0138458	0.0584608	-0.509225	13.6272	10.7708	19.003	15.6303	11.6654	15.7807	12.5904	130.614	923.85
AAEL023877	unspecified product	#N/A	NA	NA	NA	NA	NA	NA	0	0	0	0	0	0	0	0	0	NA	NA	NA	NA	NA	NA	0	0	0	0	0	0	0	0	0	0.426257	0.920471	0.99746	0.145397	0.580469	NA	14.5357	11.8479	12.2961	12.6997	17.4982	12.9958	17.3118	21.9432	35.0336
AAEL024134	unspecified product	P46430.1 RecName: Full=Glutathione S-transferase 1; AltName: Full=GST class-theta [Manduca sexta]	NA	NA	NA	NA	NA	NA	0	0	0	0	0	0	0	0	0	0.39984	-0.266146	0.938937	0.0676813	0.118632	-0.3489	525.656	425.491	542.708	547.785	486.37	541.809	439.317	399.579	402.218	0.387569	-0.259451	0.99746	0.0698638	0.128239	NA	526.01	425.446	542.145	548.039	486.06	543.04	440.665	400.202	406.131
AAEL001822	glucosyl/glucuronosyl transferases	A0A291PQH4.1 RecName: Full=UDP-glucosyltransferase 2; Short=DcUGT2; Flags: Precursor [Dactylopius coccus]	NA	NA	NA	NA	NA	NA	0	0	0	0	0	0	0	0	0	NA	NA	NA	NA	NA	NA	0	0	0	0	0	0	0	0	0	NA	-0.887141	0.99746	-0.102025	NA	0.297405	0.908479	0	1.11782	0.976896	0	0.928274	0.786902	0	0
AAEL001063	unspecified product	#N/A	0.978412	0.988245	NA	NA	NA	1.07863	0	0	0	0	0	0	0	1.05387	0	NA	0.946505	NA	NA	NA	1.04217	0	0	0	0	0	0	0	1.04329	0	NA	0.94942	NA	NA	NA	#N/A	0	0	0	0	0	0	0	1.04491	0
AAEL013018	#N/A	P54193.1 RecName: Full=General odorant-binding protein 83a; AltName: Full=Odorant-binding protein 83a; AltName: Full=Odorant-binding protein OS-F; AltName: Full=Pheromone-binding protein-related protein 3; Short=PBPRP-3; Flags: Precursor [Drosophila melanogaster]	0.978412	0.988245	NA	NA	NA	1.07863	0	0	0	0	0	0	0.778661	0	0	NA	0.946505	NA	NA	NA	1.04217	0	0	0	0	0	0	0.787306	0	0	NA	0.94942	NA	NA	NA	NA	0	0	0	0	0	0	0.786902	0	0
AAEL026754	Histone H4 [Source:UniProtKB/TrEMBL%3BAcc:Q16IE4]	P84040.2 RecName: Full=Histone H4 [Drosophila melanogaster]	NA	NA	NA	NA	NA	NA	0	0	0	0	0	0	0	0	0	0.169834	4.26606	NA	-0.465258	0.0716845	4.70605	2.72832	0	1.11898	0.979937	0.97274	0.929347	2.36192	9.38959	64.6653	0.146705	4.27004	0.99746	-0.464942	0.0673457	NA	2.72544	0	1.11782	0.976896	0.972121	0.928274	2.36071	9.40423	64.8771
AAEL024610	unspecified product	#N/A	NA	NA	NA	NA	NA	NA	0	0	0	0	0	0	0	0	0	NA	NA	NA	NA	NA	NA	0	0	0	0	0	0	0	0	0	NA	NA	NA	NA	NA	NA	0	0	0	0	0	0	0	0	0
AAEL001826	#N/A	#N/A	NA	NA	NA	NA	NA	NA	0	0	0	0	0	0	0	0	0	NA	NA	NA	NA	NA	NA	0	0	0	0	0	0	0	0	0	NA	NA	NA	NA	NA	0.297405	0	0	0	0	0	0	0	0	0
AAEL021534	unspecified product	#N/A	NA	NA	NA	NA	NA	NA	0	0	0	0	0	0	0	0	0	NA	NA	NA	NA	NA	NA	0	0	0	0	0	0	0	0	0	NA	NA	NA	NA	NA	-0.509225	0	0	0	0	0	0	0	0	0
AAEL027851	Histone H3 [Source:UniProtKB/TrEMBL%3BAcc:Q16N56]	P02299.4 RecName: Full=Histone H3 [Drosophila melanogaster]	NA	NA	NA	NA	NA	NA	0	0	0	0	0	0	0	0	0	0.297556	3.21651	NA	-2.53091	0.0916978	5.73087	3.63776	1.07719	1.11898	0	0	0.929347	1.57461	6.25973	47.8523	0.272138	3.22071	0.99746	-2.53092	0.0866825	NA	3.63392	1.07708	1.11782	0	0	0.928274	1.5738	6.26949	48.009
AAEL014020	unspecified product	#N/A	NA	NA	NA	NA	NA	NA	0	0	0	0	0	0	0	0	0	NA	NA	NA	NA	NA	NA	0	0	0	0	0	0	0	0	0	0.983948	0.0605531	0.99746	-0.875226	0.821168	2.03288	4.5424	2.15415	5.58912	0.976896	4.8606	0.928274	5.50832	2.08983	5.19017
AAEL001400	DNA-directed RNA polymerases III 12.5 kDa polypeptide%2C putative	Q9Y2Y1.3 RecName: Full=DNA-directed RNA polymerase III subunit RPC10; Short=RNA polymerase III subunit C10; AltName: Full=DNA-directed RNA polymerase III subunit K; AltName: Full=RNA polymerase III 12.5 kDa subunit; Short=RPC12.5; AltName: Full=RNA polymerase III subunit C11; Short=HsC11p; Short=RPC11; Short=hRPC11 [Homo sapiens]	NA	NA	NA	NA	NA	NA	0	0	0	0	0	0	0	0	0	NA	NA	NA	NA	NA	NA	0	0	0	0	0	0	0	0	0	0.823991	-0.0668497	0.99746	0.0308744	0.796033	0.297405	738.594	775.496	646.102	726.811	851.578	641.438	705.064	731.44	624.118
AAEL000616	#N/A	#N/A	NA	NA	NA	NA	NA	NA	0	0	0	0	0	0	0	0	0	NA	NA	NA	NA	NA	NA	0	0	0	0	0	0	0	0	0	NA	NA	NA	NA	NA	#N/A	0	0	0	0	0	0	0	0	0
AAEL010634	unspecified product	#N/A	NA	NA	NA	NA	NA	NA	0	0	0	0	0	0	0	0	0	NA	NA	NA	NA	NA	NA	0	0	0	0	0	0	0	0	0	0.474906	0.861342	0.99746	0.217998	0.675453	NA	35.4307	43.0831	40.2417	37.1221	40.8291	60.3378	31.4761	52.2457	133.647
AAEL002633	#N/A	#N/A	NA	NA	NA	NA	NA	NA	0	0	0	0	0	0	0	0	0	NA	NA	NA	NA	NA	NA	0	0	0	0	0	0	0	0	0	NA	NA	NA	NA	NA	0.297405	0	0	0	0	0	0	0	0	0
AAEL009454	unspecified product	Q08C84.1 RecName: Full=SET and MYND domain-containing protein 4 [Danio rerio]	NA	NA	NA	NA	NA	NA	0	0	0	0	0	0	0	0	0	NA	NA	NA	NA	NA	NA	0	0	0	0	0	0	0	0	0	0.787107	-0.072712	0.99746	-0.0460693	0.925337	-0.110567	709.522	749.646	743.353	693.596	771.864	678.568	772.738	680.239	635.795
AAEL012536	unspecified product	#N/A	NA	NA	NA	NA	NA	NA	0	0	0	0	0	0	0	0	0	NA	NA	NA	NA	NA	NA	0	0	0	0	0	0	0	0	0	0.927394	0.0358552	0.99746	-0.0680134	0.854394	NA	1063.83	1009.22	1279.91	1088.26	904.072	1222.54	1124.48	1003.12	1313.11
AAEL004847	unspecified product	#N/A	NA	NA	NA	NA	NA	NA	0	0	0	0	0	0	0	0	0	NA	NA	NA	NA	NA	NA	0	0	0	0	0	0	0	0	0	NA	NA	NA	NA	NA	0.297405	0	0	0	0	0	0	0	0	0
AAEL024376	unspecified product	#N/A	NA	NA	NA	NA	NA	NA	0	0	0	0	0	0	0	0	0	NA	NA	NA	NA	NA	NA	0	0	0	0	0	0	0	0	0	NA	NA	NA	NA	NA	NA	0	0	0	0	0	0	0	0	0
AAEL004171	unspecified product	#N/A	NA	NA	NA	NA	NA	NA	0	0	0	0	0	0	0	0	0	NA	NA	NA	NA	NA	NA	0	0	0	0	0	0	0	0	0	0.161736	5.27197	0.99746	3.55558	0.561435	0.297405	0	0	0	0.976896	3.88848	1.85655	2.36071	9.40423	10.3803
AAEL022823	unspecified product	Q6UX15.1 RecName: Full=Layilin; Flags: Precursor [Homo sapiens]	NA	NA	NA	NA	NA	NA	0	0	0	0	0	0	0	0	0	NA	NA	NA	NA	NA	NA	0	0	0	0	0	0	0	0	0	NA	NA	NA	NA	NA	NA	0	0	0	0	0	0	0	0	0
AAEL021244	GSG8-like protein [Source:UniProtKB/TrEMBL%3BAcc:Q1HRU1]	#N/A	NA	NA	NA	NA	NA	NA	0	0	0	0	0	0	0	0	0	NA	NA	NA	NA	NA	NA	0	0	0	0	0	0	0	0	0	0.677687	-0.394422	0.99746	-0.177909	0.866962	-0.509225	27.2544	33.3894	39.1238	31.2607	28.1915	28.7765	24.394	30.3025	20.7607
AAEL026998	Histone H2B [Source:UniProtKB/TrEMBL%3BAcc:Q17EF1]	Q8I1N0.3 RecName: Full=Histone H2B [Drosophila yakuba]	NA	NA	NA	NA	NA	NA	0	0	0	0	0	0	0	0	0	0.151861	4.45204	NA	-0.337872	0.0819605	4.78144	6.36607	16.1579	7.83289	4.89968	10.7001	8.36412	3.93653	73.0302	588.455	0.134073	4.47916	0.99746	-0.177955	0.0917624	NA	6.35936	16.1562	7.82477	4.88448	10.6933	11.1393	3.93451	73.144	600.762
AAEL025326	unspecified product	#N/A	NA	NA	NA	NA	NA	NA	0	0	0	0	0	0	0	0	0	NA	NA	NA	NA	NA	NA	0	0	0	0	0	0	0	0	0	NA	NA	NA	NA	NA	NA	0	0	0	0	0	0	0	0	0
AAEL025167	unspecified product	#N/A	NA	NA	NA	NA	NA	NA	0	0	0	0	0	0	0	0	0	NA	NA	NA	NA	NA	NA	0	0	0	0	0	0	0	0	0	NA	NA	NA	NA	NA	NA	0	0	0	0	0	0	0	0	0
AAEL001224	#N/A	#N/A	NA	NA	NA	NA	NA	NA	0	0	0	0	0	0	0	0	0	NA	NA	NA	NA	NA	NA	0	0	0	0	0	0	0	0	0	NA	NA	NA	NA	NA	#N/A	0	0	0	0	0	0	0	0	0
AAEL027404	unspecified product	P83130.1 RecName: Full=Tubulin beta-2 chain; AltName: Full=Beta-2-tubulin [Drosophila erecta]	NA	NA	NA	NA	NA	NA	0	0	0	0	0	0	0	0	0	NA	NA	NA	NA	NA	NA	0	0	0	0	0	0	0	0	0	0.625736	1.38441	0.99746	-0.308406	0.566472	NA	2.72544	4.30831	0	0.976896	2.91636	1.85655	3.14761	5.22457	10.3803
AAEL019873	unspecified product	#N/A	NA	NA	NA	NA	NA	NA	0	0	0	0	0	0	0	0	0	NA	NA	NA	NA	NA	NA	0	0	0	0	0	0	0	0	0	NA	-1.01355	0.99746	-1.09546	NA	-0.509225	0	0	2.23565	0	0.972121	0	0.786902	0	0
AAEL025608	Putative cuticle protein [Source:UniProtKB/TrEMBL%3BAcc:A0A0P6IXJ4]	#N/A	NA	NA	NA	NA	NA	NA	0	0	0	0	0	0	0	0	0	NA	NA	NA	NA	NA	NA	0	0	0	0	0	0	0	0	0	NA	NA	NA	NA	NA	NA	0	0	0	0	0	0	0	0	0
AAEL012486	unspecified product	#N/A	NA	NA	NA	NA	NA	NA	0	0	0	0	0	0	0	0	0	NA	NA	NA	NA	NA	NA	0	0	0	0	0	0	0	0	0	0.546923	0.394173	0.99746	-0.123246	0.446875	NA	128.096	156.176	103.958	107.459	131.236	119.747	125.117	156.737	230.962
AAEL001229	metalloproteinase%2C putative	Q1LW01.1 RecName: Full=Hatching enzyme 1.2; AltName: Full=Choriolysin H homolog 1; AltName: Full=High choriolytic enzyme 1 homolog; Short=zHCE-1; Flags: Precursor [Danio rerio]	NA	NA	NA	NA	NA	NA	0	0	0	0	0	0	0	0	0	NA	NA	NA	0.850726	NA	-0.881387	0	0	0	0	0	0.929347	0	0	0	NA	NA	0.99746	0.850269	NA	#N/A	0	0	0	0	0	0.928274	0	0	0
AAEL019469	unspecified product	Q17040.2 RecName: Full=Protein G12; AltName: Full=ANG12; Flags: Precursor [Anopheles gambiae]	NA	NA	NA	NA	NA	NA	0	0	0	0	0	0	0	0	0	NA	0.946505	NA	NA	NA	1.04217	0	0	0	0	0	0	0	1.04329	0	NA	0.94942	NA	NA	NA	-0.509225	0	0	0	0	0	0	0	1.04491	0
AAEL007095	adult cuticle protein%2C putative	P45583.1 RecName: Full=Cuticle protein 19; AltName: Full=LM-ACP 19; Short=LM-19 [Locusta migratoria]	NA	NA	NA	NA	NA	NA	0	0	0	0	0	0	0	0	0	NA	NA	NA	NA	NA	NA	0	0	0	0	0	0	0	0	0	NA	-0.974133	0.99746	2.3772	NA	0.297405	0	1.07708	0	0	4.8606	0.928274	0	0	0
AAEL011908	histone H1%2C putative	P07796.1 RecName: Full=Histone H1-gamma, late [Strongylocentrotus purpuratus]	NA	NA	NA	NA	NA	NA	0	0	0	0	0	0	0	0	0	0.609046	-0.180384	0.995553	0.00362541	0.594726	-0.200503	454.719	410.41	431.928	466.45	424.115	419.135	432.231	377.67	331.087	0.57478	-0.177659	0.997496	0.00318576	0.606613	NA	454.24	410.366	431.48	465.003	423.845	418.652	432.009	378.259	332.171
AAEL013792	unspecified product	#N/A	NA	NA	NA	NA	NA	NA	0	0	0	0	0	0	0	0	0	NA	NA	NA	NA	NA	NA	0	0	0	0	0	0	0	0	0	NA	NA	NA	NA	NA	2.03288	0	0	0	0	0	0	0	0	0
AAEL003479	unspecified product	#N/A	NA	NA	NA	NA	NA	NA	0	0	0	0	0	0	0	0	0	NA	NA	NA	NA	NA	NA	0	0	0	0	0	0	0	0	0	NA	1.50125	NA	-1.07328	NA	0.297405	0.908479	0	0	0	0	0	0	3.13474	0
AAEL020009	unspecified product	P10403.1 RecName: Full=Retrovirus-related Env polyprotein from transposon gypsy [Drosophila melanogaster]	NA	NA	NA	NA	NA	NA	0	0	0	0	0	0	0	0	0	NA	NA	NA	NA	NA	NA	0	0	0	0	0	0	0	0	0	NA	-0.963795	0.99746	-1.0501	NA	-0.509225	0	2.15415	0	0	0.972121	0	0	1.04491	0
AAEL020609	unspecified product	P91885.2 RecName: Full=Aminopeptidase N; Short=AP-N; AltName: Full=Apn2; AltName: Full=Microsomal aminopeptidase; Flags: Precursor [Manduca sexta]	NA	NA	NA	NA	NA	NA	0	0	0	0	0	0	0	0	0	0.953058	0.182427	NA	-0.399481	0.848968	0.569549	6.36607	5.38596	4.47594	1.95987	4.8637	5.57608	5.51114	4.17315	9.05315	0.938769	0.18569	0.99746	-0.399736	0.854573	-0.509225	6.35936	5.38539	4.4713	1.95379	4.8606	5.56965	5.50832	4.17966	9.08279
AAEL023205	unspecified product	#N/A	NA	NA	NA	NA	NA	NA	0	0	0	0	0	0	0	0	0	NA	NA	NA	NA	NA	NA	0	0	0	0	0	0	0	0	0	0.914881	-0.066139	0.99746	0.159198	0.758637	NA	131.73	115.247	156.495	109.412	152.623	190.296	141.642	110.761	132.349
AAEL000808	nucleoprotein%2C putative	Q65111.1 RecName: Full=Nucleoprotein; Short=NP; AltName: Full=Nucleocapsid protein; Short=Protein N [Adelaide River virus]	NA	NA	NA	NA	NA	NA	0	0	0	0	0	0	0	0	0	NA	NA	NA	NA	NA	NA	0	0	0	0	0	0	0	0	0	NA	NA	NA	NA	NA	#N/A	0	0	0	0	0	0	0	0	0
AAEL020084	unspecified product	#N/A	NA	NA	NA	NA	NA	NA	0	0	0	0	0	0	0	0	0	NA	NA	NA	NA	NA	NA	0	0	0	0	0	0	0	0	0	NA	NA	NA	NA	NA	-0.509225	0	0	0	0	0	0	0	0	0
AAEL002185	cuticle protein%2C putative	#N/A	0.978412	0.988245	NA	NA	NA	1.07863	0	0	0	0	0	0	0.778661	0	0	NA	0.946505	NA	NA	NA	1.04217	0	0	0	0	0	0	0.787306	0	0	NA	0.94942	NA	NA	NA	0.297405	0	0	0	0	0	0	0.786902	0	0
AAEL024960	unspecified product	#N/A	0.978412	0.988245	NA	NA	NA	1.07863	0	0	0	0	0	0	0.778661	0	0	NA	-0.0152678	NA	-1.07283	NA	1.04217	0	1.07719	0	0	0	0	0.787306	0	0	NA	-0.0123528	0.99746	-1.07328	NA	NA	0	1.07708	0	0	0	0	0.786902	0	0
AAEL026582	unspecified product	Q9V4U7.3 RecName: Full=Probable cytochrome P450 6a14; AltName: Full=CYPVIA14 [Drosophila melanogaster]	NA	NA	NA	NA	NA	NA	0	0	0	0	0	0	0	0	0	NA	NA	NA	NA	NA	NA	0	0	0	0	0	0	0	0	0	0.739893	-0.613068	0.99746	-0.465588	0.967901	NA	8.17631	7.53954	7.82477	5.86138	1.94424	9.28274	3.93451	5.22457	6.48771
AAEL028070	unspecified product	Q8BR93.1 RecName: Full=Putative nuclease HARBI1; AltName: Full=Harbinger transposase-derived nuclease [Mus musculus]	NA	NA	NA	NA	NA	NA	0	0	0	0	0	0	0	0	0	NA	NA	NA	NA	NA	NA	0	0	0	0	0	0	0	0	0	NA	-0.887269	0.99746	-0.990587	NA	NA	0.908479	0	1.11782	0.976896	0	0	0	1.04491	0
AAEL001358	unspecified product	#N/A	NA	NA	NA	NA	NA	NA	0	0	0	0	0	0	0	0	0	NA	NA	NA	NA	NA	NA	0	0	0	0	0	0	0	0	0	0.513279	-0.139739	0.99746	0.0163983	0.535341	0.297405	1578.03	1490.68	1644.32	1603.09	1455.26	1734.02	1564.36	1406.46	1301.43
AAEL029065	unspecified product	#N/A	0.978412	0.988245	NA	NA	NA	1.07863	0	0	0	0	0	0	0.778661	0	0	NA	0.946505	NA	NA	NA	1.04217	0	0	0	0	0	0	0.787306	0	0	NA	0.94942	NA	NA	NA	1.04634	0	0	0	0	0	0	0.786902	0	0
AAEL002132	unspecified product	#N/A	NA	NA	NA	NA	NA	NA	0	0	0	0	0	0	0	0	0	NA	NA	NA	NA	NA	NA	0	0	0	0	0	0	0	0	0	0.273366	1.41868	0.99746	0.0186326	0.30375	0.297405	17.2611	22.6186	17.8852	21.4917	25.2751	12.0676	21.2464	44.9313	89.5304
AAEL023020	unspecified product	#N/A	0.978412	0.988245	NA	NA	NA	1.07863	0	0	0	0	0	0	0	1.05387	0	0.929547	-0.0485008	0.947189	-0.0711386	0.990697	0.00762281	307.39	297.305	355.837	266.543	327.813	324.342	334.605	279.601	312.98	0.911486	-0.0457036	0.99746	-0.0715031	0.986091	NA	307.066	297.273	355.468	265.716	327.605	323.968	334.433	280.037	314.005
AAEL020099	unspecified product	#N/A	NA	NA	NA	NA	NA	NA	0	0	0	0	0	0	0	0	0	0.899853	-0.431958	NA	-0.089725	0.921217	-0.363657	6.36607	4.30877	3.35695	2.93981	4.8637	5.57608	4.72383	4.17315	1.29331	0.876344	-0.429859	0.99746	-0.0899119	0.927323	-0.509225	6.35936	4.30831	3.35347	2.93069	4.8606	5.56965	4.72141	4.17966	1.29754
AAEL023269	unspecified product	P84051.2 RecName: Full=Histone H2A [Drosophila melanogaster]	NA	NA	NA	NA	NA	NA	0	0	0	0	0	0	0	0	0	0.385552	3.86001	NA	1.3874	0.556189	2.45146	0	0	1.11898	1.95987	0.97274	0	2.36192	1.04329	12.9331	NA	3.86394	0.99746	1.38673	0.560363	NA	0	0	1.11782	1.95379	0.972121	0	2.36071	1.04491	12.9754
AAEL029110	unspecified product	#N/A	NA	NA	NA	NA	NA	NA	0	0	0	0	0	0	0	0	0	NA	NA	NA	NA	NA	NA	0	0	0	0	0	0	0	0	0	NA	NA	NA	NA	NA	1.04634	0	0	0	0	0	0	0	0	0
AAEL027561	unspecified product	Q5T655.1 RecName: Full=Cilia- and flagella-associated protein 58; AltName: Full=Coiled-coil domain-containing protein 147 [Homo sapiens]	NA	NA	NA	NA	NA	NA	0	0	0	0	0	0	0	0	0	0.982985	-0.113012	NA	1.10354	0.634765	-1.22016	1.81888	3.23158	4.47594	7.83949	8.75466	3.71739	3.93653	2.08658	2.58661	NA	-0.110843	0.99746	1.10297	0.647118	NA	1.81696	3.23123	4.4713	7.81517	8.74908	3.7131	3.93451	2.08983	2.59508
AAEL011946	unspecified product	#N/A	NA	NA	NA	NA	NA	NA	0	0	0	0	0	0	0	0	0	NA	NA	NA	NA	NA	NA	0	0	0	0	0	0	0	0	0	NA	2.01731	0.99746	0.850269	NA	NA	0	0	0	0	0.972121	0	0	1.04491	1.29754
AAEL021638	Histone H2A [Source:UniProtKB/TrEMBL%3BAcc:Q173V2]	P84051.2 RecName: Full=Histone H2A [Drosophila melanogaster]	NA	NA	NA	NA	NA	NA	0	0	0	0	0	0	0	0	0	0.158446	3.96731	NA	0.17284	0.109281	3.78098	1.81888	6.46315	1.11898	1.95987	5.83644	2.78804	1.57461	17.7359	128.037	0.0671374	4.5511	0.99746	0.295306	0.0584608	-0.509225	1.81696	6.46246	1.11782	1.95379	5.83272	3.7131	1.5738	28.2127	190.739
AAEL012418	deoxyribonuclease ii	Q75WF2.1 RecName: Full=Plancitoxin-1; AltName: Full=Plancitoxin I; Short=Plan-I; Contains: RecName: Full=Plancitoxin-1 subunit alpha; Contains: RecName: Full=Plancitoxin-1 subunit beta; Flags: Precursor [Acanthaster planci]	NA	NA	NA	NA	NA	NA	0	0	0	0	0	0	0	0	0	NA	NA	NA	NA	NA	NA	0	0	0	0	0	0	0	0	0	0.521679	-0.212262	0.99746	-0.0130135	0.647894	NA	278.903	260.653	317.462	289.161	237.197	326.753	249.448	229.881	260.806
AAEL003574	unspecified product	#N/A	0.978412	0.988245	NA	NA	NA	1.07863	0	0	0	0	0	0	0	0	1.35113	0.30807	5.07253	NA	2.94718	0.644581	2.10612	0.909439	0	0	0	4.8637	3.71739	3.93653	0	33.626	0.281261	5.07683	0.99746	2.94727	0.650108	0.297405	0.908479	0	0	0	4.8606	3.7131	3.93451	0	33.7361
AAEL002962	unspecified product	#N/A	NA	NA	NA	NA	NA	NA	0	0	0	0	0	0	0	0	0	NA	NA	NA	NA	NA	NA	0	0	0	0	0	0	0	0	0	NA	NA	NA	NA	NA	0.297405	0	0	0	0	0	0	0	0	0
AAEL020652	unspecified product	Q9HEW1.1 RecName: Full=cAMP-dependent protein kinase regulatory subunit; Short=PKA regulatory subunit; Short=PKA-R [Candida albicans SC5314]	NA	NA	NA	NA	NA	NA	0	0	0	0	0	0	0	0	0	0.930361	0.28536	NA	0.506291	0.925283	-0.233636	12.7321	2.15438	12.3088	8.81943	11.6729	18.5869	14.1715	13.5627	5.17323	0.906084	0.2879	0.99746	0.506258	0.929049	-0.509225	12.7187	2.15415	12.2961	8.79207	11.6654	18.5655	14.1642	13.5839	5.19017
AAEL027229	unspecified product	#N/A	NA	NA	NA	NA	NA	NA	0	0	0	0	0	0	0	0	0	NA	NA	NA	NA	NA	NA	0	0	0	0	0	0	0	0	0	0.484651	0.374068	0.99746	0.0529745	0.613694	NA	99.0243	122.787	130.785	134.812	114.71	116.963	129.839	137.929	190.739
AAEL004999	unspecified product	#N/A	NA	NA	NA	NA	NA	NA	0	0	0	0	0	0	0	0	0	NA	NA	NA	NA	NA	NA	0	0	0	0	0	0	0	0	0	NA	NA	NA	NA	NA	0.297405	0	0	0	0	0	0	0	0	0
AAEL017252	unspecified product	#N/A	NA	NA	NA	NA	NA	NA	0	0	0	0	0	0	0	0	0	NA	NA	NA	NA	NA	NA	0	0	0	0	0	0	0	0	0	NA	-0.974133	0.99746	-0.1115	NA	-0.509225	0.908479	0	0	0.976896	0	0	0	0	0
AAEL007063	lipase	Q02157.1 RecName: Full=Pancreatic triacylglycerol lipase; Short=PL; Short=PTL; Short=Pancreatic lipase; Flags: Precursor [Oryctolagus cuniculus]	NA	NA	NA	NA	NA	NA	0	0	0	0	0	0	0	0	0	NA	NA	NA	NA	NA	NA	0	0	0	0	0	0	0	0	0	NA	NA	NA	NA	NA	0.297405	0	0	0	0	0	0	0	0	0
AAEL002223	unspecified product	#N/A	NA	NA	NA	NA	NA	NA	0	0	0	0	0	0	0	0	0	NA	NA	NA	NA	NA	NA	0	0	0	0	0	0	0	0	0	NA	NA	NA	NA	NA	0.297405	0	0	0	0	0	0	0	0	0
AAEL023051	unspecified product	Q8MVS5.2 RecName: Full=Polypeptide N-acetylgalactosaminyltransferase 35A; AltName: Full=Protein l(2)35Aa; AltName: Full=Protein-UDP acetylgalactosaminyltransferase 35A; AltName: Full=UDP-GalNAc:polypeptide N-acetylgalactosaminyltransferase 35A; Short=pp-GaNTase 35A; AltName: Full=dGalNAc-T1 [Drosophila melanogaster]	NA	NA	NA	NA	NA	NA	0	0	0	0	0	0	0	0	0	0.943033	-0.0416778	0.948338	0.0602703	0.807859	-0.115547	278.288	305.923	320.03	331.219	301.549	314.119	332.243	290.034	252.195	0.920289	-0.0434688	0.99746	-0.00521392	0.932303	NA	339.771	355.436	372.235	381.967	371.35	315.613	391.877	349.001	290.649
AAEL029097	unspecified product	#N/A	NA	NA	NA	NA	NA	NA	0	0	0	0	0	0	0	0	0	NA	NA	NA	NA	NA	NA	0	0	0	0	0	0	0	0	0	NA	0.94942	0.99746	0.850269	NA	1.04634	0	0	0	0	0	0.928274	0	0	1.29754
AAEL025121	Histone H2A [Source:UniProtKB/TrEMBL%3BAcc:Q173V2]	P84051.2 RecName: Full=Histone H2A [Drosophila melanogaster]	NA	NA	NA	NA	NA	NA	0	0	0	0	0	0	0	0	0	0.159382	3.80586	NA	-0.105253	0.096366	3.89351	2.72832	4.30877	1.11898	1.95987	1.94548	3.71739	1.57461	17.7359	95.7047	0.137464	3.81033	0.99746	-0.105916	0.0905496	NA	2.72544	4.30831	1.11782	1.95379	1.94424	3.7131	1.5738	17.7635	96.0181
AAEL026955	unspecified product	#N/A	NA	NA	NA	NA	NA	NA	0	0	0	0	0	0	0	0	0	NA	NA	NA	NA	NA	NA	0	0	0	0	0	0	0	0	0	NA	0.94942	NA	NA	NA	NA	0	0	0	0	0	0	0	1.04491	0
AAEL023015	unspecified product	#N/A	NA	NA	NA	NA	NA	NA	0	0	0	0	0	0	0	0	0	NA	NA	NA	NA	NA	NA	0	0	0	0	0	0	0	0	0	NA	NA	NA	NA	NA	NA	0	0	0	0	0	0	0	0	0
AAEL027519	unspecified product	P46430.1 RecName: Full=Glutathione S-transferase 1; AltName: Full=GST class-theta [Manduca sexta]	NA	NA	NA	NA	NA	NA	0	0	0	0	0	0	0	0	0	0.390058	-0.280354	0.938937	0.0678307	0.104669	-0.363045	515.652	415.796	535.994	537.005	481.506	529.728	429.869	389.147	387.992	0.381796	-0.264232	0.99746	0.0636064	0.12523	NA	529.644	426.523	546.616	547.062	488.005	544.897	440.665	401.247	408.726
AAEL024514	unspecified product	P40265.1 RecName: Full=Histone H1-III [Glyptotendipes barbipes]	NA	NA	NA	NA	NA	NA	0	0	0	0	0	0	0	0	0	0.158446	3.89017	NA	-0.0888396	0.0764851	3.95485	2.72832	0	3.35695	1.95987	2.91822	0.929347	3.93653	13.5627	73.7185	0.136329	3.89461	0.99746	-0.0886682	0.0712206	NA	2.72544	0	3.35347	1.95379	2.91636	0.928274	3.93451	13.5839	73.9599
AAEL014018	unspecified product	#N/A	NA	NA	NA	NA	NA	NA	0	0	0	0	0	0	0	0	0	NA	NA	NA	NA	NA	NA	0	0	0	0	0	0	0	0	0	NA	0.266178	0.99746	-0.588382	NA	2.03288	0	3.23123	1.11782	0.976896	0	1.85655	1.5738	1.04491	2.59508
AAEL005663	centrin	Q32LE3.1 RecName: Full=Centrin-1 [Bos taurus]	NA	NA	NA	NA	NA	NA	0	0	0	0	0	0	0	0	0	NA	NA	NA	NA	NA	NA	0	0	0	0	0	0	0	0	0	0.510679	-0.175528	0.99746	0.106696	0.321888	0.297405	1615.28	1517.6	1682.33	1912.76	1537.89	1762.79	1580.1	1481.69	1196.33
AAEL022296	unspecified product	O13076.1 RecName: Full=Adenosine receptor A2b; AltName: Full=Adenosine receptor 2b [Gallus gallus]	NA	NA	NA	NA	NA	NA	0	0	0	0	0	0	0	0	0	NA	NA	NA	NA	NA	NA	0	0	0	0	0	0	0	0	0	0.726455	0.0957289	0.99746	-0.093825	0.586135	-0.509225	363.392	370.515	372.235	360.475	326.632	354.601	410.763	364.675	406.131
AAEL009627	unspecified product	#N/A	NA	NA	NA	NA	NA	NA	0	0	0	0	0	0	0	0	0	NA	NA	NA	NA	NA	NA	0	0	0	0	0	0	0	0	0	NA	0.49401	0.99746	-0.417415	NA	0.0103619	1.81696	2.15415	1.11782	1.95379	0.972121	0.928274	2.36071	1.04491	3.89263
AAEL024338	unspecified product	#N/A	NA	NA	NA	NA	NA	NA	0	0	0	0	0	0	0	0	0	NA	NA	NA	NA	NA	NA	0	0	0	0	0	0	0	0	0	NA	NA	NA	NA	NA	NA	0	0	0	0	0	0	0	0	0
AAEL026000	unspecified product	#N/A	NA	NA	NA	NA	NA	NA	0	0	0	0	0	0	0	0	0	0.868923	1.58941	NA	0.749979	NA	0.829361	0.909439	0	0	0	0	1.85869	0	2.08658	1.29331	NA	1.59316	0.99746	0.749428	NA	NA	0.908479	0	0	0	0	1.85655	0	2.08983	1.29754
AAEL006323	unspecified product	Q32LQ0.1 RecName: Full=Glutamyl aminopeptidase; Short=EAP; AltName: Full=Aminopeptidase A; Short=AP-A; AltName: CD_antigen=CD249 [Bos taurus]	NA	NA	NA	NA	NA	NA	0	0	0	0	0	0	0	0	0	NA	NA	NA	NA	NA	NA	0	0	0	0	0	0	0	0	0	NA	NA	NA	NA	NA	0.297405	0	0	0	0	0	0	0	0	0
AAEL028113	unspecified product	#N/A	NA	NA	NA	NA	NA	NA	0	0	0	0	0	0	0	0	0	NA	NA	NA	NA	NA	NA	0	0	0	0	0	0	0	0	0	NA	2.21078	0.99746	1.72306	0.894764	NA	0	2.15415	1.11782	2.93069	1.94424	5.56965	2.36071	7.3144	5.19017
AAEL015280	unspecified product	P45583.1 RecName: Full=Cuticle protein 19; AltName: Full=LM-ACP 19; Short=LM-19 [Locusta migratoria]	NA	NA	NA	NA	NA	NA	0	0	0	0	0	0	0	0	0	NA	NA	NA	NA	NA	NA	0	0	0	0	0	0	0	0	0	NA	-0.917432	0.99746	-0.865001	NA	2.03288	0.908479	3.23123	1.11782	0	1.94424	0.928274	1.5738	1.04491	0
AAEL009503	4-nitrophenylphosphatase	Q8CHP8.1 RecName: Full=Glycerol-3-phosphate phosphatase; Short=G3PP; AltName: Full=Aspartate-based ubiquitous Mg(2+)-dependent phosphatase; Short=AUM; AltName: Full=Phosphoglycolate phosphatase; Short=PGP [Mus musculus]	NA	NA	NA	NA	NA	NA	0	0	0	0	0	0	0	0	0	0.79506	-0.0873848	0.90983	0.0629746	0.537097	-0.164657	1414.18	1509.15	1694.14	1673.73	1518.45	1657.03	1622.64	1408.44	1308.83	0.761003	-0.084614	0.99746	0.0625058	0.547729	-0.110567	1412.69	1508.99	1692.39	1668.54	1517.48	1655.11	1621.81	1410.63	1313.11
AAEL027334	unspecified product	#N/A	NA	NA	NA	NA	NA	NA	0	0	0	0	0	0	0	0	0	0.745774	1.87747	NA	0.491689	NA	1.36767	0.909439	1.07719	0	0.979937	0	1.85869	4.72383	0	2.58661	NA	1.87938	0.99746	0.490891	NA	NA	0.908479	1.07708	0	0.976896	0	1.85655	4.72141	0	2.59508
AAEL000837	unspecified product	#N/A	NA	NA	NA	NA	NA	NA	0	0	0	0	0	0	0	0	0	NA	NA	NA	NA	NA	NA	0	0	0	0	0	0	0	0	0	NA	NA	NA	NA	NA	#N/A	0	0	0	0	0	0	0	0	0
AAEL003797	unspecified product	#N/A	NA	NA	NA	NA	NA	NA	0	0	0	0	0	0	0	0	0	NA	0.946505	NA	NA	NA	1.04217	0	0	0	0	0	0	0	0	1.29331	NA	0.94942	NA	NA	NA	0.297405	0	0	0	0	0	0	0	0	1.29754
AAEL027168	Histone H2A [Source:UniProtKB/TrEMBL%3BAcc:Q173V2]	P84051.2 RecName: Full=Histone H2A [Drosophila melanogaster]	NA	NA	NA	NA	NA	NA	0	0	0	0	0	0	0	0	0	0.0584673	3.70806	NA	0.103344	0.046603	3.60076	7.27551	14.0035	14.5468	8.81943	13.6184	15.7989	7.87306	62.5973	398.338	0.0488709	3.71293	0.99746	0.102756	0.0450729	NA	7.26784	14.002	14.5317	8.79207	13.6097	15.7807	7.86902	62.6949	399.643
AAEL021112	Histone H3 [Source:UniProtKB/TrEMBL%3BAcc:Q16N56]	P02299.4 RecName: Full=Histone H3 [Drosophila melanogaster]	NA	NA	NA	NA	NA	NA	0	0	0	0	0	0	0	0	0	0.282623	5.05679	NA	1.18299	0.221846	3.86817	0	2.15438	0	1.95987	0.97274	1.85869	0	11.4762	59.4921	0.248693	5.06192	0.99746	1.18143	0.211526	-0.509225	0	2.15415	0	1.95379	0.972121	1.85655	0	11.4941	59.6869
AAEL004748	pupal cuticle protein%2C putative	Q17015.3 RecName: Full=Cuticle protein [Anopheles gambiae]	NA	NA	NA	NA	NA	NA	0	0	0	0	0	0	0	0	0	NA	NA	NA	NA	NA	NA	0	0	0	0	0	0	0	0	0	NA	NA	NA	NA	NA	0.297405	0	0	0	0	0	0	0	0	0
AAEL004114	UNC93A protein%2C putative	Q9Y115.1 RecName: Full=UNC93-like protein [Drosophila melanogaster]	NA	NA	NA	NA	NA	NA	0	0	0	0	0	0	0	0	0	NA	NA	NA	NA	NA	NA	0	0	0	0	0	0	0	0	0	NA	NA	NA	NA	NA	0.297405	0	0	0	0	0	0	0	0	0
AAEL025094	unspecified product	#N/A	NA	NA	NA	NA	NA	NA	0	0	0	0	0	0	0	0	0	NA	NA	NA	NA	NA	NA	0	0	0	0	0	0	0	0	0	NA	NA	NA	NA	NA	NA	0	0	0	0	0	0	0	0	0
AAEL021401	unspecified product	#N/A	NA	NA	NA	NA	NA	NA	0	0	0	0	0	0	0	0	0	0.977873	-0.0142754	0.82845	-0.124303	0.805688	0.0946883	326.489	346.856	340.171	314.56	325.868	294.603	332.243	350.545	319.447	0.973495	-0.011511	0.99746	-0.124761	0.806306	-0.509225	326.144	346.819	339.818	313.584	325.66	294.263	332.073	351.091	320.493
AAEL005444	pyrokinin%2C putative	#N/A	0.76375	3.65238	NA	NA	NA	3.73976	0	0	0	0	0	0	0.778661	1.05387	5.40453	0.585497	1.08877	NA	0.33894	0.728281	0.728035	6.36607	7.54035	3.35695	6.85956	7.78192	7.43477	5.51114	12.5195	19.3996	0.546855	1.09232	0.99746	0.515282	0.811947	0.297405	6.35936	7.53954	3.35347	8.79207	7.77696	8.35447	5.50832	12.539	19.4631
AAEL008975	unspecified product	P45583.1 RecName: Full=Cuticle protein 19; AltName: Full=LM-ACP 19; Short=LM-19 [Locusta migratoria]	NA	NA	NA	NA	NA	NA	0	0	0	0	0	0	0	0	0	NA	NA	NA	NA	NA	NA	0	0	0	0	0	0	0	0	0	NA	NA	NA	NA	NA	-0.110567	0	0	0	0	0	0	0	0	0
AAEL026885	unspecified product	#N/A	0.978412	1.91042	NA	NA	NA	1.99891	0	0	0	0	0	0	0.778661	0	1.35113	NA	1.85889	NA	NA	NA	1.9527	0	0	0	0	0	0	0.787306	0	1.29331	NA	1.86205	NA	NA	NA	NA	0	0	0	0	0	0	0.786902	0	1.29754
AAEL024356	Histone H3 [Source:UniProtKB/TrEMBL%3BAcc:Q16N56]	P02299.4 RecName: Full=Histone H3 [Drosophila melanogaster]	NA	NA	NA	NA	NA	NA	0	0	0	0	0	0	0	0	0	0.234855	4.92388	NA	0.567909	0.145212	4.32612	1.81888	0	0	0.979937	0.97274	0.929347	0.787306	6.25973	51.7323	0.207765	4.92708	0.99746	0.568541	0.138305	NA	1.81696	0	0	0.976896	0.972121	0.928274	0.786902	6.26949	51.9017
AAEL021847	unspecified product	P17276.3 RecName: Full=Protein henna; AltName: Full=Phe-4-monooxygenase; AltName: Full=Phenylalanine-4-hydroxylase; Short=PAH; AltName: Full=Tryptophan 5-hydroxylase; Short=TRH; AltName: Full=Tryptophan 5-monooxygenase [Drosophila melanogaster]	NA	NA	NA	NA	NA	NA	0	0	0	0	0	0	0	0	0	0.82826	-2.44432	NA	-2.53923	NA	NA	0.909439	2.15438	0	0	0	0	0	0	0	NA	-2.44164	0.99746	-2.54027	NA	-0.509225	0.908479	2.15415	0	0	0	0	0	0	0
AAEL026048	unspecified product	Q9W141.1 RecName: Full=Putative ATP synthase subunit f, mitochondrial [Drosophila melanogaster]	NA	NA	NA	NA	NA	NA	0	0	0	0	0	0	0	0	0	0.791838	-0.271145	NA	0.00226209	0.753184	-0.285703	35.4681	60.3228	45.8784	47.037	42.8006	52.0434	37.0034	36.5151	43.9724	0.755871	-0.268262	0.999837	0.0015996	0.769893	NA	35.4307	60.3163	45.8308	46.891	42.7733	51.9834	36.9844	36.572	44.1164
AAEL020755	Histone H3 [Source:UniProtKB/TrEMBL%3BAcc:Q16N56]	P02299.4 RecName: Full=Histone H3 [Drosophila melanogaster]	NA	NA	NA	NA	NA	NA	0	0	0	0	0	0	0	0	0	0.236302	3.90869	NA	-1.97932	0.0971815	5.87236	1.81888	1.07719	1.11898	0	0.97274	0	0.787306	6.25973	54.3189	0.213526	3.91318	0.99746	-1.97956	0.0913032	-0.509225	1.81696	1.07708	1.11782	0	0.972121	0	0.786902	6.26949	54.4968
AAEL017289	unspecified product	#N/A	NA	NA	NA	NA	NA	NA	0	0	0	0	0	0	0	0	0	NA	NA	NA	NA	NA	NA	0	0	0	0	0	0	0	0	0	0.412153	0.478032	0.99746	0.238227	0.774779	-0.509225	103.567	100.168	114.018	127.973	115.682	132.743	132.2	113.896	198.524
AAEL021934	unspecified product	#N/A	NA	NA	NA	NA	NA	NA	0	0	0	0	0	0	0	0	0	NA	NA	NA	NA	NA	NA	0	0	0	0	0	0	0	0	0	0.957009	0.107933	0.99746	-0.929201	0.563151	-0.509225	16.3526	15.0791	4.4713	5.86138	4.8606	8.35447	10.2297	14.6288	14.273
AAEL001644	unspecified product	Q9D3P8.1 RecName: Full=Plasminogen receptor (KT); Short=Plg-R(KT) [Mus musculus]	NA	NA	NA	NA	NA	NA	0	0	0	0	0	0	0	0	0	NA	NA	NA	NA	NA	NA	0	0	0	0	0	0	0	0	0	0.733703	-0.289072	0.99746	0.0530198	0.737954	0.297405	35.4307	34.4665	42.4773	45.9141	33.0521	38.0592	34.6237	28.2127	28.5459
AAEL007455	thrombospondin	#N/A	NA	NA	NA	NA	NA	NA	0	0	0	0	0	0	0	0	0	NA	NA	NA	NA	NA	NA	0	0	0	0	0	0	0	0	0	NA	2.70501	0.99746	-1.95074	NA	0.297405	0.908479	0	1.11782	0	0	0	0	3.13474	10.3803
AAEL003241	unspecified product	Q08738.2 RecName: Full=Larval cuticle protein LCP-30; Flags: Precursor [Bombyx mori]	NA	NA	NA	NA	NA	NA	0	0	0	0	0	0	0	0	0	NA	NA	NA	NA	NA	NA	0	0	0	0	0	0	0	0	0	NA	NA	NA	NA	NA	0.297405	0	0	0	0	0	0	0	0	0
AAEL023487	unspecified product	P11733.2 RecName: Full=Cuticle protein 7; AltName: Full=LM-ACP 7; Short=LM-7 [Locusta migratoria]	NA	NA	NA	NA	NA	NA	0	0	0	0	0	0	0	0	0	NA	NA	NA	NA	NA	NA	0	0	0	0	0	0	0	0	0	NA	NA	NA	NA	NA	NA	0	0	0	0	0	0	0	0	0
AAEL017537	#N/A	#N/A	NA	NA	NA	NA	NA	NA	0	0	0	0	0	0	0	0	0	NA	NA	NA	1.76976	NA	-1.80311	0	0	0	1.95987	0	0	0	0	0	NA	NA	0.99746	1.76827	NA	-0.509225	0	0	0	1.95379	0	0	0	0	0
AAEL007741	sterol desaturase	Q9GKT2.1 RecName: Full=Fatty acid hydroxylase domain-containing protein 2 [Macaca fascicularis]	NA	NA	NA	NA	NA	NA	0	0	0	0	0	0	0	0	0	NA	NA	NA	NA	NA	NA	0	0	0	0	0	0	0	0	0	NA	NA	NA	NA	NA	0.297405	0	0	0	0	0	0	0	0	0
AAEL007033	pyrroline-5-carboxylate reductase	P54904.1 RecName: Full=Pyrroline-5-carboxylate reductase; Short=P5C reductase; Short=P5CR; AltName: Full=Protein EMBRYO DEFECTIVE 2772 [Arabidopsis thaliana]	NA	NA	NA	NA	NA	NA	0	0	0	0	0	0	0	0	0	NA	NA	NA	NA	NA	NA	0	0	0	0	0	0	0	0	0	0.820803	0.287869	0.99746	0.102197	0.911574	0.297405	40.8816	15.0791	26.8278	38.099	23.3309	28.7765	38.5582	36.572	25.9508
AAEL001586	glucosyl/glucuronosyl transferases	#N/A	NA	NA	NA	NA	NA	NA	0	0	0	0	0	0	0	0	0	NA	NA	NA	NA	NA	NA	0	0	0	0	0	0	0	0	0	0.766765	0.532038	0.99746	-0.514229	0.620466	0.297405	9.99327	16.1562	13.4139	8.79207	5.83272	12.9958	7.08212	14.6288	36.3312
AAEL005609	trypsin	P35041.2 RecName: Full=Trypsin-7; Flags: Precursor [Anopheles gambiae]	NA	NA	NA	NA	NA	NA	0	0	0	0	0	0	0	0	0	NA	NA	NA	NA	NA	NA	0	0	0	0	0	0	0	0	0	NA	NA	NA	NA	NA	0.297405	0	0	0	0	0	0	0	0	0
AAEL025768	unspecified product	Q6AZB8.1 RecName: Full=Putative nuclease HARBI1; AltName: Full=Harbinger transposase-derived nuclease [Danio rerio]	NA	NA	NA	NA	NA	NA	0	0	0	0	0	0	0	0	0	0.995502	0.0153533	NA	0.212816	0.793023	-0.212405	50.9286	54.9368	55.9492	65.6558	65.1736	57.6195	54.3241	51.1211	58.1988	0.982729	0.0181744	0.99746	0.212342	0.80911	NA	50.8748	54.9309	55.8912	65.4521	65.1321	57.553	54.2963	51.2008	58.3894
AAEL010157	microsomal glutathione s-transferase	Q91VS7.3 RecName: Full=Microsomal glutathione S-transferase 1; Short=Microsomal GST-1; AltName: Full=Microsomal GST-I [Mus musculus]	NA	NA	NA	NA	NA	NA	0	0	0	0	0	0	0	0	0	NA	NA	NA	NA	NA	NA	0	0	0	0	0	0	0	0	0	0.93238	-0.166196	0.99746	-0.126919	0.985166	0.0103619	14.5357	15.0791	7.82477	7.81517	19.4424	7.42619	14.1642	13.5839	5.19017
AAEL013495	unspecified product	#N/A	NA	NA	NA	NA	NA	NA	0	0	0	0	0	0	0	0	0	NA	NA	NA	NA	NA	NA	0	0	0	0	0	0	0	0	0	0.477658	-0.141145	0.99746	0.0302302	0.41475	2.03288	1384.52	1389.43	1383.87	1361.79	1467.9	1438.83	1313.34	1328.09	1123.67
AAEL026514	unspecified product	#N/A	NA	NA	NA	NA	NA	NA	0	0	0	0	0	0	0	0	0	NA	NA	NA	NA	NA	NA	0	0	0	0	0	0	0	0	0	NA	NA	NA	NA	NA	NA	0	0	0	0	0	0	0	0	0
AAEL023154	unspecified product	P40265.1 RecName: Full=Histone H1-III [Glyptotendipes barbipes]	0.978412	2.22267	NA	NA	NA	2.31231	0	0	0	0	0	0	0	0	2.70226	0.194606	3.49247	NA	-0.28281	0.11564	3.75287	2.72832	4.30877	1.11898	3.91975	1.94548	0.929347	3.14922	9.38959	80.185	0.168623	3.49689	0.99746	-0.283577	0.11087	NA	2.72544	4.30831	1.11782	3.90759	1.94424	0.928274	3.14761	9.40423	80.4476
AAEL027620	unspecified product	#N/A	NA	NA	NA	NA	NA	NA	0	0	0	0	0	0	0	0	0	NA	NA	NA	NA	NA	NA	0	0	0	0	0	0	0	0	0	NA	NA	NA	NA	NA	NA	0	0	0	0	0	0	0	0	0
AAEL008969	adult cuticle protein%2C putative	P45583.1 RecName: Full=Cuticle protein 19; AltName: Full=LM-ACP 19; Short=LM-19 [Locusta migratoria]	NA	NA	NA	NA	NA	NA	0	0	0	0	0	0	0	0	0	NA	NA	NA	NA	NA	NA	0	0	0	0	0	0	0	0	0	NA	NA	NA	NA	NA	-0.110567	0	0	0	0	0	0	0	0	0
AAEL021799	unspecified product	#N/A	NA	NA	NA	NA	NA	NA	0	0	0	0	0	0	0	0	0	0.798163	0.072162	0.66769	-0.181819	0.425484	0.237373	501.101	499.817	508.019	496.828	436.76	405.195	540.879	543.553	499.216	0.750908	0.0749045	0.99746	-0.182303	0.41264	-0.509225	500.572	499.764	507.492	495.286	436.482	404.728	540.602	544.401	500.851
AAEL001975	protein serine/threonine kinase%2C putative	Q9W1C9.2 RecName: Full=Ejaculatory bulb-specific protein 3; AltName: Full=Ejaculatory bulb-specific protein III; AltName: Full=PEB-meIII; AltName: Full=PEBmelIII; Flags: Precursor [Drosophila melanogaster]	NA	NA	NA	NA	NA	NA	0	0	0	0	0	0	0	0	0	NA	NA	NA	NA	NA	NA	0	0	0	0	0	0	0	0	0	NA	NA	NA	NA	NA	0.297405	0	0	0	0	0	0	0	0	0
AAEL019963	unspecified product	Q804X6.1 RecName: Full=Coagulation factor IX; AltName: Full=Christmas factor; Contains: RecName: Full=Coagulation factor IXa light chain; Contains: RecName: Full=Coagulation factor IXa heavy chain; Flags: Precursor [Gallus gallus]	NA	NA	NA	NA	NA	NA	0	0	0	0	0	0	0	0	0	NA	NA	NA	NA	NA	NA	0	0	0	0	0	0	0	0	0	NA	0.94942	NA	NA	NA	-0.509225	0	0	0	0	0	0	0	0	1.29754
AAEL004933	lysosomal acid lipase%2C putative	O46107.2 RecName: Full=Lipase 1; Short=DmLip1; Flags: Precursor [Drosophila melanogaster]	NA	NA	NA	NA	NA	NA	0	0	0	0	0	0	0	0	0	NA	NA	NA	NA	NA	NA	0	0	0	0	0	0	0	0	0	NA	NA	NA	NA	NA	0.297405	0	0	0	0	0	0	0	0	0
AAEL019686	unspecified product	#N/A	NA	NA	NA	NA	NA	NA	0	0	0	0	0	0	0	0	0	NA	NA	NA	NA	NA	NA	0	0	0	0	0	0	0	0	0	0.641638	0.198482	0.99746	0.0254986	0.784185	-0.509225	466.05	469.606	461.661	507.986	436.482	485.487	468.207	448.268	691.59
AAEL011497	unspecified product	#N/A	NA	NA	NA	NA	NA	NA	0	0	0	0	0	0	0	0	0	NA	-0.0152678	NA	-0.111043	NA	0.080394	0	1.07719	0	0.979937	0	0	0.787306	0	0	NA	-0.0123528	0.99746	-0.111499	NA	NA	0	1.07708	0	0.976896	0	0	0.786902	0	0
AAEL004667	Methyltransf_FA domain-containing protein [Source:UniProtKB/TrEMBL%3BAcc:A0A1S4F8A2]	#N/A	NA	NA	NA	NA	NA	NA	0	0	0	0	0	0	0	0	0	NA	NA	NA	NA	NA	NA	0	0	0	0	0	0	0	0	0	0.67608	0.994759	0.99746	0.350601	0.833428	0.297405	7.26784	2.15415	2.23565	4.88448	4.8606	5.56965	5.50832	4.17966	14.273
AAEL024524	unspecified product	A2AS55.1 RecName: Full=Ankyrin repeat domain-containing protein 16 [Mus musculus]	NA	NA	NA	NA	NA	NA	0	0	0	0	0	0	0	0	0	NA	NA	NA	NA	NA	NA	0	0	0	0	0	0	0	0	0	0.903582	-0.18941	0.99746	-0.0493703	0.919827	NA	18.1696	47.3914	16.7674	26.3762	27.2194	25.9917	23.6071	25.078	23.3558
AAEL021869	unspecified product	Q6GQE1.1 RecName: Full=Transmembrane protein 184C; AltName: Full=Transmembrane protein 34 [Xenopus laevis]	NA	NA	NA	NA	NA	NA	0	0	0	0	0	0	0	0	0	NA	NA	NA	NA	NA	NA	0	0	0	0	0	0	0	0	0	0.848046	-0.0719929	0.99746	-0.0103536	0.878284	-0.509225	322.51	291.888	367.764	313.584	297.469	368.525	318.695	292.576	323.088
AAEL004915	unspecified product	#N/A	NA	NA	NA	NA	NA	NA	0	0	0	0	0	0	0	0	0	NA	NA	NA	NA	NA	NA	0	0	0	0	0	0	0	0	0	NA	NA	NA	NA	NA	0.297405	0	0	0	0	0	0	0	0	0
AAEL010137	ketoreductase%2C putative	P39484.1 RecName: Full=Glucose 1-dehydrogenase 3; AltName: Full=GLCDH-III [Priestia megaterium]	NA	NA	NA	NA	NA	NA	0	0	0	0	0	0	0	0	0	NA	NA	NA	NA	NA	NA	0	0	0	0	0	0	0	0	0	0.78105	-0.0943674	0.99746	-0.0390316	0.886651	0.0103619	1674.33	2032.45	1739.33	1761.34	1978.27	1587.35	1726.46	1951.9	1419.51
AAEL021363	unspecified product	#N/A	NA	NA	NA	NA	NA	NA	0	0	0	0	0	0	0	0	0	NA	NA	NA	NA	NA	NA	0	0	0	0	0	0	0	0	0	0.544244	-0.273514	0.61234	0.307699	0.125431	-0.509225	253.466	261.73	262.689	312.607	312.051	342.533	164.463	258.094	223.177
AAEL011642	unspecified product	#N/A	NA	NA	NA	NA	NA	NA	0	0	0	0	0	0	0	0	0	NA	NA	NA	NA	NA	NA	0	0	0	0	0	0	0	0	0	NA	1.57844	NA	NA	NA	NA	0	0	0	0	0	0	1.5738	0	0
AAEL023782	unspecified product	Q9Y6R4.2 RecName: Full=Mitogen-activated protein kinase kinase kinase 4; AltName: Full=MAP three kinase 1; AltName: Full=MAPK/ERK kinase kinase 4; Short=MEK kinase 4; Short=MEKK 4 [Homo sapiens]	0.978412	0.988245	NA	NA	NA	1.07863	0	0	0	0	0	0	0.778661	0	0	0.929405	-0.0333075	0.792486	0.124835	0.498889	-0.17379	439.259	435.186	426.333	485.069	482.479	460.027	433.805	416.272	420.325	0.914748	-0.0305511	0.99746	0.124395	0.518321	NA	438.796	435.139	425.891	483.564	482.172	459.496	433.583	416.921	421.701
AAEL022231	unspecified product	#N/A	NA	NA	NA	NA	NA	NA	0	0	0	0	0	0	0	0	0	NA	NA	NA	NA	NA	NA	0	0	0	0	0	0	0	0	0	0.586902	0.641645	0.99746	0.254325	0.810787	-0.509225	16.3526	19.3874	8.94259	17.5841	22.3588	13.9241	18.8857	22.9881	28.5459
AAEL026138	unspecified product	#N/A	NA	NA	NA	NA	NA	NA	0	0	0	0	0	0	0	0	0	NA	NA	NA	NA	NA	NA	0	0	0	0	0	0	0	0	0	NA	2.74502	0.99746	1.7361	NA	NA	0	0	0	0	0.972121	0.928274	0	0	3.89263
AAEL004103	deoxyribonuclease I%2C putative	#N/A	0.978412	0.988245	NA	NA	NA	1.07863	0	0	0	0	0	0	0.778661	0	0	NA	0.946505	NA	NA	NA	1.04217	0	0	0	0	0	0	0.787306	0	0	NA	0.94942	NA	NA	NA	0.297405	0	0	0	0	0	0	0.786902	0	0
AAEL021215	unspecified product	#N/A	NA	NA	NA	NA	NA	NA	0	0	0	0	0	0	0	0	0	0.671757	0.567949	NA	0.288507	0.875449	0.261015	27.2832	17.2351	21.2607	23.5185	21.4003	36.2445	18.108	35.4718	45.2657	0.621981	0.571335	0.99746	0.288163	0.878695	-0.509225	27.2544	17.2332	21.2387	23.4455	21.3867	36.2027	18.0988	35.5271	45.414
AAEL029008	unspecified product	A0A291PQF1.1 RecName: Full=UDP-glycosyltransferase UGT5; AltName: Full=UDP-glucosyltransferase 5; Short=DcUGT5 [Dactylopius coccus]	NA	NA	NA	NA	NA	NA	0	0	0	0	0	0	0	0	0	NA	NA	NA	NA	NA	NA	0	0	0	0	0	0	0	0	0	0.568165	0.707804	0.99746	0.301551	0.828023	1.04634	13.6272	12.9249	11.1782	16.6072	11.6654	18.5655	18.8857	13.5839	29.8435
AAEL002674	unspecified product	#N/A	NA	NA	NA	NA	NA	NA	0	0	0	0	0	0	0	0	0	NA	NA	NA	NA	NA	NA	0	0	0	0	0	0	0	0	0	NA	0.94942	NA	NA	NA	0.297405	0	0	0	0	0	0	0	0	1.29754
AAEL025011	unspecified product	Q10453.2 RecName: Full=Histone H3.3 type 1 [Caenorhabditis elegans]	NA	NA	NA	NA	NA	NA	0	0	0	0	0	0	0	0	0	NA	NA	NA	0.850726	NA	-0.881387	0	0	0	0	0.97274	0	0	0	0	NA	NA	0.99746	0.850269	NA	NA	0	0	0	0	0.972121	0	0	0	0
AAEL027582	unspecified product	#N/A	NA	NA	NA	NA	NA	NA	0	0	0	0	0	0	0	0	0	NA	NA	NA	NA	NA	NA	0	0	0	0	0	0	0	0	0	NA	-0.170689	0.99746	-1.06952	NA	NA	4.5424	1.07708	2.23565	1.95379	0	1.85655	1.5738	4.17966	1.29754
AAEL008948	unspecified product	#N/A	0.978412	0.988245	NA	NA	NA	1.07863	0	0	0	0	0	0	0	1.05387	0	NA	0.946505	NA	NA	NA	1.04217	0	0	0	0	0	0	0	1.04329	0	NA	0.94942	NA	NA	NA	-0.110567	0	0	0	0	0	0	0	1.04491	0
AAEL019736	unspecified product	A0A345BJN8.1 RecName: Full=MFS-type transporter clz9; AltName: Full=Squalestatin S1 biosynthesis cluster protein clz9; AltName: Full=Zaragozic acid A biosynthesis cluster protein 9 [Curvularia lunata]	NA	NA	NA	NA	NA	NA	0	0	0	0	0	0	0	0	0	NA	NA	NA	NA	NA	NA	0	0	0	0	0	0	0	0	0	NA	2.98084	0.99746	1.3684	NA	-0.509225	0	1.07708	0	0	1.94424	0.928274	0.786902	4.17966	3.89263
AAEL007581	Rfc5p%2C putative	Q8R323.1 RecName: Full=Replication factor C subunit 3; AltName: Full=Activator 1 38 kDa subunit; Short=A1 38 kDa subunit; AltName: Full=Activator 1 subunit 3; AltName: Full=Replication factor C 38 kDa subunit; Short=RF-C 38 kDa subunit; Short=RFC38 [Mus musculus]	NA	NA	NA	NA	NA	NA	0	0	0	0	0	0	0	0	0	0.357387	-0.207777	0.94974	-0.0452909	0.50696	-0.178529	664.8	667.859	609.847	619.32	680.918	594.782	591.267	546.683	541.896	0.345123	-0.204141	0.99746	-0.0457104	0.52647	0.297405	664.098	667.788	609.214	617.399	680.484	594.096	590.964	548.58	543.67
AAEL013284	#N/A	P08897.3 RecName: Full=Collagenase; AltName: Full=Hypodermin C; Short=HC; Flags: Precursor [Hypoderma lineatum]	NA	NA	NA	NA	NA	NA	0	0	0	0	0	0	0	0	0	NA	NA	NA	NA	NA	NA	0	0	0	0	0	0	0	0	0	NA	1.18616	0.99746	-1.07328	NA	NA	0	1.07708	0	0	0	0	0	0	2.59508
AAEL022600	unspecified product	Q17040.2 RecName: Full=Protein G12; AltName: Full=ANG12; Flags: Precursor [Anopheles gambiae]	NA	NA	NA	NA	NA	NA	0	0	0	0	0	0	0	0	0	NA	NA	NA	NA	NA	NA	0	0	0	0	0	0	0	0	0	NA	NA	NA	NA	NA	-0.509225	0	0	0	0	0	0	0	0	0
AAEL022881	unspecified product	#N/A	NA	NA	NA	NA	NA	NA	0	0	0	0	0	0	0	0	0	NA	NA	NA	NA	NA	NA	0	0	0	0	0	0	0	0	0	0.580305	-0.160064	0.99746	-0.087936	0.838104	NA	395.189	376.977	439.305	359.498	374.266	411.225	353.319	339.597	393.155
AAEL008442	#N/A	#N/A	NA	NA	NA	NA	NA	NA	0	0	0	0	0	0	0	0	0	NA	NA	NA	NA	NA	NA	0	0	0	0	0	0	0	0	0	NA	NA	NA	NA	NA	-0.0936839	0	0	0	0	0	0	0	0	0
AAEL021862	unspecified product	#N/A	NA	NA	NA	NA	NA	NA	0	0	0	0	0	0	0	0	0	NA	NA	NA	NA	NA	NA	0	0	0	0	0	0	0	0	0	0.504602	-0.278658	0.99746	0.091794	0.374235	-0.509225	139.906	127.095	145.317	138.719	155.539	147.596	114.888	118.075	106.398
AAEL002237	fatty acid synthase	P12785.3 RecName: Full=Fatty acid synthase; AltName: Full=Type I FAS; Includes: RecName: Full=[Acyl-carrier-protein] S-acetyltransferase; Includes: RecName: Full=[Acyl-carrier-protein] S-malonyltransferase; Includes: RecName: Full=3-oxoacyl-[acyl-carrier-protein] synthase; Includes: RecName: Full=3-oxoacyl-[acyl-carrier-protein] reductase; Includes: RecName: Full=3-hydroxyacyl-[acyl-carrier-prote…	0.978412	0.988245	NA	NA	NA	1.07863	0	0	0	0	0	0	0	1.05387	0	NA	0.946505	NA	NA	NA	1.04217	0	0	0	0	0	0	0	1.04329	0	NA	0.94942	NA	NA	NA	0.297405	0	0	0	0	0	0	0	1.04491	0
AAEL005123	unspecified product	#N/A	NA	NA	NA	NA	NA	NA	0	0	0	0	0	0	0	0	0	NA	NA	NA	NA	NA	NA	0	0	0	0	0	0	0	0	0	0.848583	-0.195017	0.99746	0.50737	0.390268	0.297405	37.2477	24.7728	30.1812	50.7986	44.7175	37.131	25.1809	26.1229	29.8435
AAEL023424	unspecified product	#N/A	NA	NA	NA	NA	NA	NA	0	0	0	0	0	0	0	0	0	NA	0.946505	NA	NA	NA	1.04217	0	0	0	0	0	0	0	1.04329	0	NA	0.94942	NA	NA	NA	NA	0	0	0	0	0	0	0	1.04491	0
AAEL020853	unspecified product	Q9VWU1.1 RecName: Full=Serine protease persephone; Flags: Precursor [Drosophila melanogaster]	NA	NA	NA	NA	NA	NA	0	0	0	0	0	0	0	0	0	NA	NA	NA	NA	NA	NA	0	0	0	0	0	0	0	0	0	NA	NA	NA	NA	NA	-0.509225	0	0	0	0	0	0	0	0	0
AAEL026219	unspecified product	#N/A	NA	NA	NA	NA	NA	NA	0	0	0	0	0	0	0	0	0	NA	NA	NA	NA	NA	NA	0	0	0	0	0	0	0	0	0	0.845569	-0.117748	0.99746	0.201621	0.587274	NA	162.618	142.174	207.915	212.963	151.651	227.427	133.773	184.95	154.407
AAEL011313	Epoxide hydrolase [Source:UniProtKB/TrEMBL%3BAcc:Q16QD7]	Q6U6J0.1 RecName: Full=Juvenile hormone epoxide hydrolase; Short=bommo-JHEH [Bombyx mori]	NA	NA	NA	NA	NA	NA	0	0	0	0	0	0	0	0	0	NA	NA	NA	NA	NA	NA	0	0	0	0	0	0	0	0	0	NA	NA	0.99746	3.06335	NA	NA	0	0	0	0	2.91636	1.85655	0	0	0
AAEL010075	oxidoreductase	D2WKD9.2 RecName: Full=Farnesol dehydrogenase; AltName: Full=NADP(+)-dependent farnesol dehydrogenase 1; Short=AaSDR-1 [Aedes aegypti]	NA	NA	NA	NA	NA	NA	0	0	0	0	0	0	0	0	0	NA	0.946505	NA	NA	NA	1.04217	0	0	0	0	0	0	0	1.04329	0	NA	0.94942	NA	NA	NA	0.0103619	0	0	0	0	0	0	0	1.04491	0
AAEL005503	unspecified product	#N/A	NA	NA	NA	NA	NA	NA	0	0	0	0	0	0	0	0	0	NA	NA	NA	NA	NA	NA	0	0	0	0	0	0	0	0	0	0.457293	-0.176318	0.99746	-0.0202481	0.525261	0.297405	699.529	660.248	774.652	701.412	655.209	758.4	657.85	590.377	639.688
AAEL021944	unspecified product	#N/A	NA	NA	NA	NA	NA	NA	0	0	0	0	0	0	0	0	0	0.669909	0.608945	NA	0.109958	0.763737	0.486025	17.2793	16.1579	22.3797	24.4984	13.6184	22.3043	19.6826	19.8225	46.559	0.619956	0.612357	0.99746	0.109382	0.770547	-0.509225	17.2611	16.1562	22.3565	24.4224	13.6097	22.2786	19.6726	19.8534	46.7115
AAEL007507	unspecified product	#N/A	NA	NA	NA	NA	NA	NA	0	0	0	0	0	0	0	0	0	NA	NA	NA	NA	NA	NA	0	0	0	0	0	0	0	0	0	0.875527	-0.138658	0.99746	0.0709929	0.83256	0.297405	67.2275	47.3914	67.0694	60.5676	55.4109	76.1185	69.2474	48.0661	46.7115
AAEL026925	unspecified product	#N/A	NA	NA	NA	NA	NA	NA	0	0	0	0	0	0	0	0	0	NA	NA	NA	NA	NA	NA	0	0	0	0	0	0	0	0	0	NA	NA	NA	NA	NA	NA	0	0	0	0	0	0	0	0	0
AAEL004780	pupal cuticle protein%2C putative	Q17015.3 RecName: Full=Cuticle protein [Anopheles gambiae]	NA	NA	NA	NA	NA	NA	0	0	0	0	0	0	0	0	0	NA	NA	NA	NA	NA	NA	0	0	0	0	0	0	0	0	0	NA	NA	NA	NA	NA	0.297405	0	0	0	0	0	0	0	0	0
AAEL000377	unspecified product	#N/A	NA	NA	NA	NA	NA	NA	0	0	0	0	0	0	0	0	0	NA	NA	NA	NA	NA	NA	0	0	0	0	0	0	0	0	0	NA	NA	NA	NA	NA	#N/A	0	0	0	0	0	0	0	0	0
AAEL025980	unspecified product	#N/A	NA	NA	NA	NA	NA	NA	0	0	0	0	0	0	0	0	0	NA	NA	NA	1.76976	NA	-1.80311	0	0	0	1.95987	0	0	0	0	0	NA	NA	0.99746	1.76827	NA	NA	0	0	0	1.95379	0	0	0	0	0
AAEL010164	unspecified product	#N/A	0.978412	0.988245	NA	NA	NA	1.07863	0	0	0	0	0	0	0	0	1.35113	NA	0.946505	NA	NA	NA	1.04217	0	0	0	0	0	0	0	0	1.29331	NA	0.94942	NA	NA	NA	0.0103619	0	0	0	0	0	0	0	0	1.29754
AAEL001015	unspecified product	#N/A	NA	NA	NA	NA	NA	NA	0	0	0	0	0	0	0	0	0	NA	NA	NA	NA	NA	NA	0	0	0	0	0	0	0	0	0	0.820903	0.266106	0.99746	0.33231	0.96386	#N/A	19.0781	15.0791	23.4743	30.2838	18.4703	24.1351	24.394	25.078	19.4631
AAEL028154	unspecified product	P40265.1 RecName: Full=Histone H1-III [Glyptotendipes barbipes]	NA	NA	NA	NA	NA	NA	0	0	0	0	0	0	0	0	0	0.0651802	4.78045	NA	-0.175118	0.0426792	4.9381	14.551	11.8491	19.0227	13.7191	15.5638	11.1522	13.3842	146.06	1091.55	0.0609476	4.7973	0.99746	-0.141265	0.046151	NA	14.5357	11.8479	19.003	13.6766	16.526	11.1393	13.3773	146.288	1105.51
AAEL001654	unspecified product	#N/A	NA	NA	NA	NA	NA	NA	0	0	0	0	0	0	0	0	0	NA	NA	NA	NA	NA	NA	0	0	0	0	0	0	0	0	0	0.6749	0.799242	0.99746	0.550271	0.936501	0.297405	5.45088	5.38539	3.35347	4.88448	6.80484	9.28274	5.50832	10.4491	9.08279
AAEL020367	unspecified product	Q05319.2 RecName: Full=Serine proteinase stubble; AltName: Full=Protein stubble-stubbloid; Contains: RecName: Full=Serine proteinase stubble non-catalytic chain; Contains: RecName: Full=Serine proteinase stubble catalytic chain [Drosophila melanogaster]	NA	NA	NA	NA	NA	NA	0	0	0	0	0	0	0	0	0	NA	NA	NA	NA	NA	NA	0	0	0	0	0	0	0	0	0	NA	NA	NA	NA	NA	-0.509225	0	0	0	0	0	0	0	0	0
AAEL024002	Carboxylic ester hydrolase (Fragment) [Source:UniProtKB/TrEMBL%3BAcc:Q17G41]	Q8N0W4.1 RecName: Full=Neuroligin-4, X-linked; Short=Neuroligin X; AltName: Full=HNLX; Flags: Precursor [Homo sapiens]	NA	NA	NA	NA	NA	NA	0	0	0	0	0	0	0	0	0	0.999319	-0.0152678	NA	-1.07283	NA	1.04217	0	0	1.11898	0	0	0	0	0	1.29331	NA	-0.0123528	0.99746	-1.07328	NA	NA	0	0	1.11782	0	0	0	0	0	1.29754
AAEL026676	unspecified product	#N/A	NA	NA	NA	NA	NA	NA	0	0	0	0	0	0	0	0	0	NA	NA	NA	NA	NA	NA	0	0	0	0	0	0	0	0	0	0.703104	-0.107258	0.99746	-0.125684	0.995649	NA	546.905	566.543	471.722	422.019	547.304	491.985	469.781	518.278	485.281
AAEL007603	#N/A	#N/A	0.978412	0.988245	NA	NA	NA	1.07863	0	0	0	0	0	0	0.778661	0	0	0.70562	2.93891	NA	NA	NA	3.03385	0	0	0	0	0	0	0.787306	1.04329	2.58661	NA	2.94253	NA	NA	NA	0.297405	0	0	0	0	0	0	0.786902	1.04491	2.59508
AAEL026726	unspecified product	#N/A	NA	NA	NA	NA	NA	NA	0	0	0	0	0	0	0	0	0	NA	NA	NA	NA	NA	NA	0	0	0	0	0	0	0	0	0	NA	NA	NA	NA	NA	NA	0	0	0	0	0	0	0	0	0
AAEL022644	unspecified product	P40265.1 RecName: Full=Histone H1-III [Glyptotendipes barbipes]	NA	NA	NA	NA	NA	NA	0	0	0	0	0	0	0	0	0	0.0714755	4.74242	NA	0.167561	0.0700279	4.57072	10.0038	20.4667	15.6658	12.7392	16.5366	22.3043	11.8096	150.234	1074.74	0.0671374	4.76529	0.99746	0.193781	0.0700223	NA	9.99327	20.4645	15.6495	12.6997	17.4982	22.2786	11.8035	150.468	1093.83
AAEL007101	adult cuticle protein%2C putative	P45583.1 RecName: Full=Cuticle protein 19; AltName: Full=LM-ACP 19; Short=LM-19 [Locusta migratoria]	NA	NA	NA	NA	NA	NA	0	0	0	0	0	0	0	0	0	NA	NA	NA	NA	NA	NA	0	0	0	0	0	0	0	0	0	NA	1.86205	0.99746	1.76417	NA	0.297405	0	0	0	0	1.94424	0	0.786902	0	1.29754
AAEL004747	pupal cuticle protein%2C putative	#N/A	NA	NA	NA	NA	NA	NA	0	0	0	0	0	0	0	0	0	NA	NA	NA	NA	NA	NA	0	0	0	0	0	0	0	0	0	NA	NA	NA	NA	NA	0.297405	0	0	0	0	0	0	0	0	0
AAEL026174	unspecified product	#N/A	NA	NA	NA	NA	NA	NA	0	0	0	0	0	0	0	0	0	NA	NA	NA	NA	NA	NA	0	0	0	0	0	0	0	0	0	NA	-0.974133	0.99746	-1.07328	NA	NA	0	1.07708	0	0	0	0	0	0	0
AAEL005428	unspecified product	D8KY57.1 RecName: Full=Probable salivary secreted peptide; Short=SSP; Flags: Precursor [Bombus ignitus]	NA	NA	NA	NA	NA	NA	0	0	0	0	0	0	0	0	0	NA	NA	NA	NA	NA	NA	0	0	0	0	0	0	0	0	0	NA	3.90784	0.99746	1.76498	NA	0.297405	0	0	0	0.976896	0.972121	0	1.5738	3.13474	3.89263
AAEL026653	unspecified product	P40265.1 RecName: Full=Histone H1-III [Glyptotendipes barbipes]	NA	NA	NA	NA	NA	NA	0	0	0	0	0	0	0	0	0	0.128397	3.62516	NA	0.0157963	0.0785649	3.58956	4.54719	6.46315	1.11898	2.93981	2.91822	6.50543	4.72383	20.8658	125.451	0.0951364	3.65913	0.999275	0.0151502	0.0659104	NA	4.5424	6.46246	1.11782	2.93069	2.91636	6.49792	4.72141	24.033	125.862
AAEL023725	unspecified product	#N/A	NA	NA	NA	NA	NA	NA	0	0	0	0	0	0	0	0	0	0.980065	0.0693847	NA	0.155776	0.966152	-0.0968665	8.18495	12.9263	13.4278	14.699	9.7274	13.9402	8.66036	13.5627	14.2264	0.967599	0.072556	0.99746	0.155059	0.969286	NA	8.17631	12.9249	13.4139	14.6534	9.72121	13.9241	8.65592	13.5839	14.273
AAEL008325	unspecified product	A1A5Q4.1 RecName: Full=Cilia- and flagella-associated protein 206 [Rattus norvegicus]	NA	NA	NA	NA	NA	NA	0	0	0	0	0	0	0	0	0	NA	NA	NA	NA	NA	NA	0	0	0	0	0	0	0	0	0	0.402669	0.851389	0.99746	0.307131	0.653355	-0.0936839	24.5289	38.7748	25.71	33.2145	42.7733	34.3461	33.0499	47.0212	81.7451
AAEL001256	unspecified product	#N/A	NA	NA	NA	NA	NA	NA	0	0	0	0	0	0	0	0	0	NA	NA	NA	NA	NA	NA	0	0	0	0	0	0	0	0	0	NA	NA	NA	NA	NA	#N/A	0	0	0	0	0	0	0	0	0
AAEL014909	DUF4789 domain-containing protein [Source:UniProtKB/TrEMBL%3BAcc:A0A1S4G328]	#N/A	0.742406	3.61905	NA	NA	NA	3.70935	0	0	0	0	0	0	3.11465	1.05387	2.70226	0.484223	1.30884	NA	0.139306	0.469605	1.15206	7.27551	9.69473	1.11898	4.89968	9.7274	5.57608	14.1715	16.6926	14.2264	0.456773	1.31156	0.99746	0.138899	0.473512	2.03288	7.26784	9.6937	1.11782	4.88448	9.72121	5.56965	14.1642	16.7186	14.273
AAEL017221	#N/A	#N/A	NA	NA	NA	NA	NA	NA	0	0	0	0	0	0	0	0	0	NA	NA	NA	NA	NA	NA	0	0	0	0	0	0	0	0	0	NA	NA	NA	NA	NA	-0.509225	0	0	0	0	0	0	0	0	0
AAEL022434	unspecified product	#N/A	NA	NA	NA	NA	NA	NA	0	0	0	0	0	0	0	0	0	NA	NA	NA	NA	NA	NA	0	0	0	0	0	0	0	0	0	NA	NA	NA	NA	NA	-0.509225	0	0	0	0	0	0	0	0	0
AAEL004386	#N/A	P82600.3 RecName: Full=Chorion peroxidase; Flags: Precursor [Aedes aegypti]	NA	NA	NA	NA	NA	NA	0	0	0	0	0	0	0	0	0	NA	NA	NA	NA	NA	NA	0	0	0	0	0	0	0	0	0	NA	NA	NA	NA	NA	0.297405	0	0	0	0	0	0	0	0	0
AAEL027391	unspecified product	P40265.1 RecName: Full=Histone H1-III [Glyptotendipes barbipes]	NA	NA	NA	NA	NA	NA	0	0	0	0	0	0	0	0	0	0.0368793	3.61553	NA	0.253116	0.0395802	3.34678	11.8227	19.3895	12.3088	21.5586	16.5366	13.9402	20.4699	55.2943	459.124	0.0292328	3.62373	0.99746	0.284721	0.0395283	NA	14.5357	21.5415	13.4139	24.4224	18.4703	17.6372	22.0333	65.8296	524.207
AAEL002103	histone H1%2C putative	#N/A	NA	NA	NA	NA	NA	NA	0	0	0	0	0	0	0	0	0	NA	NA	NA	NA	NA	NA	0	0	0	0	0	0	0	0	0	NA	NA	NA	NA	NA	0.297405	0	0	0	0	0	0	0	0	0
AAEL017361	#N/A	#N/A	NA	NA	NA	NA	NA	NA	0	0	0	0	0	0	0	0	0	NA	NA	NA	NA	NA	NA	0	0	0	0	0	0	0	0	0	NA	NA	NA	NA	NA	-0.509225	0	0	0	0	0	0	0	0	0
AAEL023181	Microsomal glutathione s-transferase [Source:UniProtKB/TrEMBL%3BAcc:A0A1S4FPF3]	Q91VS7.3 RecName: Full=Microsomal glutathione S-transferase 1; Short=Microsomal GST-1; AltName: Full=Microsomal GST-I [Mus musculus]	NA	NA	NA	NA	NA	NA	0	0	0	0	0	0	0	0	0	0.947881	-0.168531	NA	-0.126715	0.983948	-0.0646845	14.551	15.0807	7.83289	7.83949	19.4548	7.43477	14.1715	13.5627	5.17323	0.93238	-0.166196	0.99746	-0.126919	0.985166	NA	14.5357	15.0791	7.82477	7.81517	19.4424	7.42619	14.1642	13.5839	5.19017
AAEL027503	unspecified product	#N/A	NA	NA	NA	NA	NA	NA	0	0	0	0	0	0	0	0	0	0.949917	-0.353177	NA	-1.31178	NA	0.922544	3.63776	2.15438	1.11898	0	0	2.78804	3.14922	2.08658	0	NA	-0.351526	0.99746	-1.31222	NA	NA	3.63392	2.15415	1.11782	0	0	2.78482	3.14761	2.08983	0
AAEL009802	cuticle protein%2C putative	Q17015.3 RecName: Full=Cuticle protein [Anopheles gambiae]	NA	NA	NA	NA	NA	NA	0	0	0	0	0	0	0	0	0	NA	NA	NA	NA	NA	NA	0	0	0	0	0	0	0	0	0	NA	NA	NA	NA	NA	0.0103619	0	0	0	0	0	0	0	0	0
AAEL029086	unspecified product	#N/A	NA	NA	NA	NA	NA	NA	0	0	0	0	0	0	0	0	0	NA	NA	NA	NA	NA	NA	0	0	0	0	0	0	0	0	0	0.93457	0.063676	0.99746	-0.0262813	0.93877	1.04634	58.1427	75.3954	58.1268	58.6138	69.0206	61.2661	67.6736	71.0542	60.9845
AAEL002003	protein serine/threonine kinase%2C putative	Q9W1C9.2 RecName: Full=Ejaculatory bulb-specific protein 3; AltName: Full=Ejaculatory bulb-specific protein III; AltName: Full=PEB-meIII; AltName: Full=PEBmelIII; Flags: Precursor [Drosophila melanogaster]	NA	NA	NA	NA	NA	NA	0	0	0	0	0	0	0	0	0	NA	NA	NA	NA	NA	NA	0	0	0	0	0	0	0	0	0	NA	NA	NA	NA	NA	0.297405	0	0	0	0	0	0	0	0	0
AAEL023636	unspecified product	Q4PZA2.1 RecName: Full=Endothelin-converting enzyme 1; Short=ECE-1 [Mus musculus]	NA	NA	NA	NA	NA	NA	0	0	0	0	0	0	0	0	0	NA	NA	NA	NA	NA	NA	0	0	0	0	0	0	0	0	0	NA	-0.0123528	NA	-1.07328	NA	NA	0.908479	0	0	0	0	0	0	1.04491	0
AAEL025397	unspecified product	#N/A	NA	NA	NA	NA	NA	NA	0	0	0	0	0	0	0	0	0	NA	NA	NA	0.850726	NA	-0.881387	0	0	0	0	0	0.929347	0	0	0	NA	NA	0.99746	0.850269	NA	NA	0	0	0	0	0	0.928274	0	0	0
AAEL006348	deoxyribonuclease I%2C putative	#N/A	NA	NA	NA	NA	NA	NA	0	0	0	0	0	0	0	0	0	NA	NA	NA	NA	NA	NA	0	0	0	0	0	0	0	0	0	NA	1.04657	0.99746	1.7621	NA	0.297405	0.908479	0	0	0	0.972121	2.78482	0	1.04491	1.29754
AAEL029081	unspecified product	P82121.1 RecName: Full=Cuticle protein 8; AltName: Full=BcNCP21.1 [Blaberus craniifer]	NA	NA	NA	NA	NA	NA	0	0	0	0	0	0	0	0	0	NA	NA	NA	NA	NA	NA	0	0	0	0	0	0	0	0	0	NA	NA	NA	NA	NA	1.04634	0	0	0	0	0	0	0	0	0
AAEL014656	unspecified product	#N/A	NA	NA	NA	NA	NA	NA	0	0	0	0	0	0	0	0	0	NA	NA	NA	NA	NA	NA	0	0	0	0	0	0	0	0	0	NA	NA	NA	NA	NA	2.03288	0	0	0	0	0	0	0	0	0
AAEL024103	unspecified product	#N/A	0.978412	0.988245	NA	NA	NA	1.07863	0	0	0	0	0	0	0.778661	0	0	0.545541	-0.375749	NA	0.168148	0.285527	-0.554862	115.499	127.109	151.063	155.81	138.129	149.625	108.648	117.892	75.0118	0.513947	-0.372985	0.99746	0.167639	0.289858	NA	115.377	127.095	150.906	155.327	138.041	149.452	108.593	118.075	75.2574
AAEL010987	p15-2a protein%2C putative	Q9V3H8.1 RecName: Full=NTF2-related export protein; AltName: Full=p15 [Drosophila melanogaster]	NA	NA	NA	NA	NA	NA	0	0	0	0	0	0	0	0	0	NA	NA	NA	NA	NA	NA	0	0	0	0	0	0	0	0	0	0.908833	-0.0318685	0.99746	0.0367516	0.800564	NA	550.539	596.701	584.622	621.306	560.914	602.45	576.012	584.107	530.695
AAEL024271	unspecified product	#N/A	0.978412	0.988245	NA	NA	NA	1.07863	0	0	0	0	0	0	0	0	1.35113	0.571153	0.942924	NA	0.358603	0.73167	0.563556	10.0038	17.2351	5.59492	16.6589	14.5911	11.1522	16.5334	13.5627	33.626	0.532672	0.946094	0.99746	0.35792	0.737958	NA	9.99327	17.2332	5.58912	16.6072	14.5818	11.1393	16.5249	13.5839	33.7361
AAEL022696	unspecified product	#N/A	NA	NA	NA	NA	NA	NA	0	0	0	0	0	0	0	0	0	NA	NA	NA	NA	NA	NA	0	0	0	0	0	0	0	0	0	NA	NA	0.99746	1.76827	NA	NA	0	0	0	1.95379	0	0	0	0	0
AAEL015457	unspecified product	#N/A	NA	NA	NA	NA	NA	NA	0	0	0	0	0	0	0	0	0	0.968402	-0.307319	NA	-0.109467	NA	-0.236759	1.81888	1.07719	2.23797	0	2.91822	1.85869	3.93653	0	0	NA	-0.306058	0.99746	-0.109368	NA	2.03288	1.81696	1.07708	2.23565	0	2.91636	1.85655	3.93451	0	0
AAEL021334	unspecified product	#N/A	NA	NA	NA	NA	NA	NA	0	0	0	0	0	0	0	0	0	NA	NA	NA	NA	NA	NA	0	0	0	0	0	0	0	0	0	NA	-0.0123528	0.99746	1.38696	NA	-0.509225	0.908479	0	0	1.95379	0.972121	0	0.786902	0	0
AAEL011924	unspecified product	O17185.2 RecName: Full=Two pore potassium channel protein sup-9; AltName: Full=Suppressor of unc-93 protein 9; AltName: Full=n2P38 [Caenorhabditis elegans]	NA	NA	NA	NA	NA	NA	0	0	0	0	0	0	0	0	0	NA	NA	NA	NA	NA	NA	0	0	0	0	0	0	0	0	0	NA	NA	NA	NA	NA	NA	0	0	0	0	0	0	0	0	0
AAEL005854	amino acid transporter	#N/A	NA	NA	NA	NA	NA	NA	0	0	0	0	0	0	0	0	0	NA	NA	NA	NA	NA	NA	0	0	0	0	0	0	0	0	0	0.581838	0.541547	0.99746	0.123635	0.744644	0.297405	35.4307	44.1602	33.5347	42.9834	43.7454	37.131	33.8368	48.0661	84.3402
AAEL023711	unspecified product	W4VS99.1 RecName: Full=Neprilysin-1; Flags: Precursor [Trittame loki]	NA	NA	NA	NA	NA	NA	0	0	0	0	0	0	0	0	0	NA	1.87409	NA	NA	NA	1.97261	0	0	0	0	0	0	0	2.08658	0	NA	1.50125	NA	-1.07328	NA	NA	0.908479	0	0	0	0	0	0	3.13474	0
AAEL007814	n-twist	#N/A	NA	NA	NA	NA	NA	NA	0	0	0	0	0	0	0	0	0	0.60314	1.31647	NA	0.383206	0.727596	0.920418	0.909439	3.23158	3.35695	3.91975	3.89096	1.85869	5.51114	5.21644	7.75984	0.5649	1.31942	0.99746	0.382421	0.736142	0.297405	0.908479	3.23123	3.35347	3.90759	3.88848	1.85655	5.50832	5.22457	7.78525
AAEL013198	ionotropic glutamate receptor-invertebrate	#N/A	NA	NA	NA	NA	NA	NA	0	0	0	0	0	0	0	0	0	NA	NA	NA	NA	NA	NA	0	0	0	0	0	0	0	0	0	0.943215	-0.230812	0.99746	-1.1329	NA	NA	1.81696	5.38539	3.35347	1.95379	0.972121	1.85655	3.14761	3.13474	2.59508
AAEL001195	juvenile hormone-inducible protein%2C putative	A0A286LEZ6.1 RecName: Full=4-hydroxytryptamine kinase; AltName: Full=Psilocybin biosynthesis kinase [Psilocybe cyanescens]	NA	NA	NA	NA	NA	NA	0	0	0	0	0	0	0	0	0	NA	NA	NA	NA	NA	NA	0	0	0	0	0	0	0	0	0	0.848623	-0.122037	0.99746	0.13922	0.666787	#N/A	90.8479	74.3183	82.719	94.759	90.4072	90.0426	70.0343	71.0542	88.2328
AAEL025072	unspecified product	O46647.1 RecName: Full=Lipoprotein lipase; Short=LPL; Flags: Precursor [Neogale vison]	0.978412	0.988245	NA	NA	NA	1.07863	0	0	0	0	0	0	0	1.05387	0	0.881125	0.688012	NA	0.340355	0.941398	0.311965	2.72832	3.23158	0	2.93981	2.91822	1.85869	1.57461	3.12986	5.17323	NA	0.691497	0.99746	0.339928	0.942478	NA	2.72544	3.23123	0	2.93069	2.91636	1.85655	1.5738	3.13474	5.19017
AAEL027309	unspecified product	#N/A	NA	NA	NA	NA	NA	NA	0	0	0	0	0	0	0	0	0	NA	NA	NA	NA	NA	NA	0	0	0	0	0	0	0	0	0	0.517212	0.914845	0.99746	0.473995	0.840171	NA	6.35936	7.53954	8.94259	8.79207	15.5539	7.42619	18.0988	11.4941	12.9754
AAEL010314	F-box/lrr protein fragment	Q8BH70.1 RecName: Full=F-box/LRR-repeat protein 4; AltName: Full=F-box and leucine-rich repeat protein 4 [Mus musculus]	NA	NA	NA	NA	NA	NA	0	0	0	0	0	0	0	0	0	0.665282	-0.208558	0.537913	0.278646	0.137969	-0.50155	289.202	243.445	308.84	317.499	339.486	369.88	285.792	226.394	213.396	0.626447	-0.203321	0.921498	0.280904	0.135064	0.0103619	288.896	243.419	308.519	316.514	339.27	371.31	285.645	226.746	215.392
AAEL021037	unspecified product	#N/A	NA	NA	NA	NA	NA	NA	0	0	0	0	0	0	0	0	0	0.393634	3.44117	NA	-0.154399	0.437497	3.57535	0	1.07719	1.11898	0	1.94548	0	0.787306	2.08658	20.6929	0.365328	3.44598	0.99746	-0.154514	0.437948	-0.509225	0	1.07708	1.11782	0	1.94424	0	0.786902	2.08983	20.7607
AAEL013377	unspecified product	#N/A	NA	NA	NA	NA	NA	NA	0	0	0	0	0	0	0	0	0	NA	NA	NA	NA	NA	NA	0	0	0	0	0	0	0	0	0	NA	NA	NA	NA	NA	2.03288	0	0	0	0	0	0	0	0	0
AAEL023264	unspecified product	#N/A	NA	NA	NA	NA	NA	NA	0	0	0	0	0	0	0	0	0	0.770581	-0.274174	NA	-0.130118	0.890736	-0.162832	49.1097	38.7789	41.4024	40.1774	46.6915	32.5271	39.3653	31.2986	36.2126	0.733703	-0.271464	0.99746	-0.130419	0.898171	NA	49.0579	38.7748	41.3595	40.0528	46.6618	32.4896	39.3451	31.3474	36.3312
AAEL023278	Histone H4 [Source:UniProtKB/TrEMBL%3BAcc:Q16IE4]	P84040.2 RecName: Full=Histone H4 [Drosophila melanogaster]	NA	NA	NA	NA	NA	NA	0	0	0	0	0	0	0	0	0	0.224926	5.88786	NA	1.77513	0.285527	4.0936	0	1.07719	0	0	1.94548	1.85869	0	5.21644	60.7854	0.191167	5.89263	0.99746	1.7751	0.276967	NA	0	1.07708	0	0	1.94424	1.85655	0	5.22457	60.9845
AAEL023072	Histone H2B [Source:UniProtKB/TrEMBL%3BAcc:Q17EF1]	Q8I1N0.3 RecName: Full=Histone H2B [Drosophila yakuba]	NA	NA	NA	NA	NA	NA	0	0	0	0	0	0	0	0	0	0.0384432	6.39809	NA	1.18199	0.0255643	5.20159	0	2.15438	0	0.979937	1.94548	1.85869	2.36192	20.8658	155.197	0.0333079	6.40334	0.99746	1.18077	0.0258398	NA	0	2.15415	0	0.976896	1.94424	1.85655	2.36071	20.8983	155.705
AAEL022034	unspecified product	#N/A	NA	NA	NA	NA	NA	NA	0	0	0	0	0	0	0	0	0	NA	NA	NA	NA	NA	NA	0	0	0	0	0	0	0	0	0	0.723107	1.09792	0.99746	-0.161913	0.690259	-0.509225	0	3.23123	4.4713	2.93069	2.91636	0.928274	2.36071	6.26949	7.78525
AAEL011494	#N/A	#N/A	NA	NA	NA	NA	NA	NA	0	0	0	0	0	0	0	0	0	NA	NA	NA	NA	NA	NA	0	0	0	0	0	0	0	0	0	NA	NA	NA	NA	NA	NA	0	0	0	0	0	0	0	0	0
AAEL021783	unspecified product	#N/A	NA	NA	NA	NA	NA	NA	0	0	0	0	0	0	0	0	0	0.627005	0.840986	NA	0.0493644	0.655616	0.772075	10.0038	6.46315	4.47594	8.81943	5.83644	7.43477	11.8096	15.6493	10.3465	0.607596	0.77131	0.99746	-0.0226832	0.666631	-0.509225	9.99327	6.46246	5.58912	8.79207	5.83272	7.42619	11.8035	15.6737	10.3803
AAEL023505	unspecified product	#N/A	NA	NA	NA	NA	NA	NA	0	0	0	0	0	0	0	0	0	NA	NA	NA	NA	NA	NA	0	0	0	0	0	0	0	0	0	NA	2.87026	0.99746	0.850269	NA	NA	0	0	0	0	0.972121	0	0.786902	2.08983	1.29754
AAEL022566	unspecified product	#N/A	NA	NA	NA	NA	NA	NA	0	0	0	0	0	0	0	0	0	NA	NA	NA	NA	NA	NA	0	0	0	0	0	0	0	0	0	0.408105	-0.234501	0.99746	0.167059	0.11087	-0.509225	307.066	304.813	329.758	358.521	327.605	375.951	280.924	249.735	268.591
AAEL026097	unspecified product	Q9VU52.3 RecName: Full=Protein sneaky [Drosophila melanogaster]	NA	NA	NA	NA	NA	NA	0	0	0	0	0	0	0	0	0	NA	1.85889	NA	NA	NA	1.9527	0	0	0	0	0	0	0.787306	0	1.29331	NA	1.86205	NA	NA	NA	NA	0	0	0	0	0	0	0.786902	0	1.29754
AAEL020521	unspecified product	Q96DR7.4 RecName: Full=Rho guanine nucleotide exchange factor 26; AltName: Full=SH3 domain-containing guanine exchange factor [Homo sapiens]	0.978412	2.07062	NA	NA	NA	2.15854	0	0	0	0	0	0	0	1.05387	1.35113	0.996559	0.0395185	NA	-0.635782	0.818377	0.654946	8.18495	4.30877	6.71391	2.93981	6.80918	2.78804	7.87306	4.17315	7.75984	0.986112	0.0422745	0.99746	-0.63578	0.826665	-0.509225	8.17631	4.30831	6.70694	2.93069	6.80484	2.78482	7.86902	4.17966	7.78525
AAEL003685	Histone H3 [Source:UniProtKB/TrEMBL%3BAcc:Q16N56]	#N/A	NA	NA	NA	NA	NA	NA	0	0	0	0	0	0	0	0	0	NA	0.946505	NA	0.850726	NA	0.080394	0	0	0	0	0.97274	0	0.787306	0	0	NA	0.94942	0.99746	0.850269	NA	0.297405	0	0	0	0	0.972121	0	0.786902	0	0
AAEL026992	unspecified product	A7WNA9.2 RecName: Full=Nucleoprotein; Short=NP; AltName: Full=Nucleocapsid protein; Short=Protein N [Drosophila melanogaster sigmavirus AP30]	NA	NA	NA	NA	NA	NA	0	0	0	0	0	0	0	0	0	0.00178425	5.13187	NA	1.1391	0.0763946	3.97374	7.27551	8.61754	6.71391	23.5185	13.6184	13.0109	14.9588	146.06	633.72	0.0221216	5.07502	0.99746	1.07162	0.0725708	NA	7.26784	8.61662	7.82477	23.4455	13.6097	12.9958	14.9511	146.288	639.688
AAEL028199	unspecified product	P40265.1 RecName: Full=Histone H1-III [Glyptotendipes barbipes]	NA	NA	NA	NA	NA	NA	0	0	0	0	0	0	0	0	0	0.0757374	5.1482	NA	1.16185	0.164919	3.96656	1.81888	0	1.11898	0	5.83644	0.929347	1.57461	18.7792	86.6516	0.0671374	5.15235	0.99746	1.16271	0.154498	NA	1.81696	0	1.11782	0	5.83272	0.928274	1.5738	18.8085	86.9353
AAEL010671	oxidoreductase	D2WKD9.2 RecName: Full=Farnesol dehydrogenase; AltName: Full=NADP(+)-dependent farnesol dehydrogenase 1; Short=AaSDR-1 [Aedes aegypti]	NA	NA	NA	NA	NA	NA	0	0	0	0	0	0	0	0	0	NA	NA	NA	NA	NA	NA	0	0	0	0	0	0	0	0	0	0.645112	-0.321263	0.99746	-0.265669	0.949583	NA	94.4819	76.4725	64.8338	55.6831	66.1042	76.1185	74.7557	63.7398	49.3066
AAEL019490	unspecified product	Q9V3H8.1 RecName: Full=NTF2-related export protein; AltName: Full=p15 [Drosophila melanogaster]	NA	NA	NA	NA	NA	NA	0	0	0	0	0	0	0	0	0	NA	NA	NA	NA	NA	NA	0	0	0	0	0	0	0	0	0	0.685919	-0.169601	0.99746	-0.0499563	0.841271	-0.509225	655.014	673.173	676.283	740.488	536.611	669.286	664.145	678.15	435.974
AAEL006434	serine protease%2C putative	Q16651.1 RecName: Full=Prostasin; AltName: Full=Channel-activating protease 1; Short=CAP1; AltName: Full=Serine protease 8; Contains: RecName: Full=Prostasin light chain; Contains: RecName: Full=Prostasin heavy chain; Flags: Precursor [Homo sapiens]	NA	NA	NA	NA	NA	NA	0	0	0	0	0	0	0	0	0	NA	NA	NA	NA	NA	NA	0	0	0	0	0	0	0	0	0	0.906451	0.385657	0.99746	0.418075	0.99249	0.297405	1.81696	7.53954	2.23565	5.86138	5.83272	3.7131	6.29522	1.04491	7.78525
AAEL022858	unspecified product	P02597.2 RecName: Full=Calmodulin, striated muscle [Gallus gallus]	NA	NA	NA	NA	NA	NA	0	0	0	0	0	0	0	0	0	NA	NA	NA	NA	NA	NA	0	0	0	0	0	0	0	0	0	NA	NA	NA	NA	NA	NA	0	0	0	0	0	0	0	0	0
AAEL001836	odorant-binding protein 56a%2C putative	#N/A	NA	NA	NA	NA	NA	NA	0	0	0	0	0	0	0	0	0	NA	NA	NA	NA	NA	NA	0	0	0	0	0	0	0	0	0	NA	0.94942	0.99746	0.850269	NA	0.297405	0	0	0	0.976896	0	0	0.786902	0	0
AAEL024226	unspecified product	Q16S34.1 RecName: Full=General odorant-binding protein 45; Flags: Precursor [Aedes aegypti]	NA	NA	NA	NA	NA	NA	0	0	0	0	0	0	0	0	0	NA	NA	NA	NA	NA	NA	0	0	0	0	0	0	0	0	0	NA	2.14793	NA	NA	NA	NA	0	0	0	0	0	0	0	0	2.59508
AAEL026648	unspecified product	#N/A	NA	NA	NA	NA	NA	NA	0	0	0	0	0	0	0	0	0	NA	NA	NA	NA	NA	NA	0	0	0	0	0	0	0	0	0	NA	NA	NA	NA	NA	NA	0	0	0	0	0	0	0	0	0
AAEL025480	unspecified product	P40265.1 RecName: Full=Histone H1-III [Glyptotendipes barbipes]	NA	NA	NA	NA	NA	NA	0	0	0	0	0	0	0	0	0	0.103333	3.92728	NA	0.454137	0.0887223	3.43882	4.54719	1.07719	1.11898	2.93981	2.91822	3.71739	4.72383	16.6926	84.0649	0.0861542	3.93122	0.99746	0.454236	0.0821917	NA	4.5424	1.07708	1.11782	2.93069	2.91636	3.7131	4.72141	16.7186	84.3402
AAEL019520	unspecified product	#N/A	NA	NA	NA	NA	NA	NA	0	0	0	0	0	0	0	0	0	NA	NA	NA	NA	NA	NA	0	0	0	0	0	0	0	0	0	NA	0.94942	NA	NA	NA	-0.509225	0	0	0	0	0	0	0.786902	0	0
AAEL004242	juvenile hormone-inducible protein%2C putative	#N/A	NA	NA	NA	NA	NA	NA	0	0	0	0	0	0	0	0	0	NA	NA	NA	NA	NA	NA	0	0	0	0	0	0	0	0	0	0.359793	1.39006	0.99746	0.252304	0.509037	0.297405	16.3526	22.6186	15.6495	20.5148	26.2473	18.5655	15.738	31.3474	97.3156
AAEL026829	unspecified product	#N/A	NA	NA	NA	NA	NA	NA	0	0	0	0	0	0	0	0	0	NA	NA	NA	NA	NA	NA	0	0	0	0	0	0	0	0	0	NA	-0.974133	0.99746	-0.1115	NA	NA	0.908479	0	0	0.976896	0	0	0	0	0
AAEL021293	unspecified product	#N/A	NA	NA	NA	NA	NA	NA	0	0	0	0	0	0	0	0	0	NA	NA	NA	NA	NA	NA	0	0	0	0	0	0	0	0	0	0.714145	1.20734	0.99746	-0.339478	0.721228	-0.509225	5.45088	3.23123	3.35347	2.93069	5.83272	0.928274	0	6.26949	22.0582
AAEL018681	#N/A	B0FWD5.1 RecName: Full=NADH-ubiquinone oxidoreductase chain 4L; AltName: Full=NADH dehydrogenase subunit 4L [Aedes aegypti]	NA	NA	NA	NA	NA	NA	0	0	0	0	0	0	0	0	0	0.993577	0.131455	NA	1.78332	0.667994	-1.69567	0.909439	3.23158	0	1.95987	3.89096	8.36412	0.787306	0	3.87992	0.987505	0.0284511	0.99746	0.557388	0.687627	-0.509225	62.6851	46.3143	19.003	42.0065	63.1878	85.4012	51.1486	59.5601	19.4631
AAEL025434	unspecified product	#N/A	NA	NA	NA	NA	NA	NA	0	0	0	0	0	0	0	0	0	NA	NA	NA	NA	NA	NA	0	0	0	0	0	0	0	0	0	NA	-0.372686	0.99746	0.154303	0.918051	NA	0.908479	5.38539	3.35347	3.90759	4.8606	1.85655	2.36071	0	5.19017
AAEL012680	juvenile hormone-inducible protein%2C putative	#N/A	NA	NA	NA	NA	NA	NA	0	0	0	0	0	0	0	0	0	NA	NA	NA	NA	NA	NA	0	0	0	0	0	0	0	0	0	NA	1.64421	0.99853	-0.0387703	NA	NA	1.81696	1.07708	0	0.976896	1.94424	0	0	4.17966	5.19017
AAEL023224	Histone H2A [Source:UniProtKB/TrEMBL%3BAcc:Q173V2]	P84051.2 RecName: Full=Histone H2A [Drosophila melanogaster]	NA	NA	NA	NA	NA	NA	0	0	0	0	0	0	0	0	0	0.0409327	3.76369	NA	0.201054	0.0428316	3.53955	12.7321	15.0807	7.83289	10.7793	19.4548	11.1522	7.87306	87.6362	390.579	0.0343655	3.76828	0.99746	0.200729	0.0431842	NA	12.7187	15.0791	7.82477	10.7459	19.4424	11.1393	7.86902	87.7728	391.858
AAEL023925	unspecified product	P40265.1 RecName: Full=Histone H1-III [Glyptotendipes barbipes]	NA	NA	NA	NA	NA	NA	0	0	0	0	0	0	0	0	0	0.118458	3.39641	NA	0.225264	0.0844332	3.15083	3.63776	7.54035	1.11898	4.89968	6.80918	2.78804	7.08575	25.0389	98.2913	0.0854324	3.4463	0.99746	0.224642	0.0693781	NA	3.63392	7.53954	1.11782	4.88448	6.80484	2.78482	7.08212	29.2576	98.6132
AAEL026360	unspecified product	P40265.1 RecName: Full=Histone H1-III [Glyptotendipes barbipes]	NA	NA	NA	NA	NA	NA	0	0	0	0	0	0	0	0	0	0.313695	3.32527	NA	-0.77553	0.169289	4.09226	2.72832	6.46315	2.23797	1.95987	0.97274	3.71739	0	16.6926	98.2913	0.287968	3.32995	0.99746	-0.776487	0.158399	NA	2.72544	6.46246	2.23565	1.95379	0.972121	3.7131	0	16.7186	98.6132
AAEL019947	unspecified product	#N/A	NA	NA	NA	NA	NA	NA	0	0	0	0	0	0	0	0	0	NA	NA	NA	NA	NA	NA	0	0	0	0	0	0	0	0	0	NA	NA	NA	NA	NA	-0.509225	0	0	0	0	0	0	0	0	0
AAEL007672	myst histone acetyltransferase	O02193.1 RecName: Full=Males-absent on the first protein; AltName: Full=Histone acetyltransferase MOF [Drosophila melanogaster]	NA	NA	NA	NA	NA	NA	0	0	0	0	0	0	0	0	0	NA	NA	NA	NA	NA	NA	0	0	0	0	0	0	0	0	0	0.520223	-0.175398	0.99746	0.0565524	0.453914	0.297405	488.762	465.297	571.208	528.501	459.813	605.235	458.764	441.999	448.949
AAEL027059	unspecified product	#N/A	NA	NA	NA	NA	NA	NA	0	0	0	0	0	0	0	0	0	NA	NA	NA	NA	NA	NA	0	0	0	0	0	0	0	0	0	0.756447	0.645033	0.99746	1.06859	0.859554	NA	9.08479	3.23123	3.35347	9.76896	18.4703	5.56965	5.50832	10.4491	9.08279
AAEL002034	protein serine/threonine kinase%2C putative	Q9W1C9.2 RecName: Full=Ejaculatory bulb-specific protein 3; AltName: Full=Ejaculatory bulb-specific protein III; AltName: Full=PEB-meIII; AltName: Full=PEBmelIII; Flags: Precursor [Drosophila melanogaster]	NA	NA	NA	NA	NA	NA	0	0	0	0	0	0	0	0	0	NA	NA	NA	NA	NA	NA	0	0	0	0	0	0	0	0	0	NA	NA	NA	NA	NA	0.297405	0	0	0	0	0	0	0	0	0
AAEL001814	unspecified product	#N/A	NA	NA	NA	NA	NA	NA	0	0	0	0	0	0	0	0	0	NA	NA	NA	NA	NA	NA	0	0	0	0	0	0	0	0	0	NA	NA	NA	NA	NA	0.297405	0	0	0	0	0	0	0	0	0
AAEL027834	unspecified product	#N/A	NA	NA	NA	NA	NA	NA	0	0	0	0	0	0	0	0	0	NA	NA	NA	NA	NA	NA	0	0	0	0	0	0	0	0	0	0.93457	0.212783	0.99746	-0.224039	0.916695	NA	3.63392	4.30831	5.58912	2.93069	7.77696	0.928274	3.93451	4.17966	7.78525
AAEL006665	histone H1%2C putative	P40276.1 RecName: Full=Histone H1B [Chironomus tentans]	NA	NA	NA	NA	NA	NA	0	0	0	0	0	0	0	0	0	NA	NA	NA	NA	NA	NA	0	0	0	0	0	0	0	0	0	NA	NA	NA	NA	NA	0.297405	0	0	0	0	0	0	0	0	0
AAEL008702	prolylcarboxypeptidase%2C putative	P34528.2 RecName: Full=Putative serine protease K12H4.7; Flags: Precursor [Caenorhabditis elegans]	NA	NA	NA	NA	NA	NA	0	0	0	0	0	0	0	0	0	NA	NA	NA	NA	NA	NA	0	0	0	0	0	0	0	0	0	NA	NA	NA	NA	NA	-0.110567	0	0	0	0	0	0	0	0	0
AAEL004069	#N/A	Q9CR88.1 RecName: Full=28S ribosomal protein S14, mitochondrial; Short=MRP-S14; Short=S14mt [Mus musculus]	NA	NA	NA	NA	NA	NA	0	0	0	0	0	0	0	0	0	NA	NA	NA	NA	NA	NA	0	0	0	0	0	0	0	0	0	0.521679	-0.114191	0.99746	-0.0500593	0.737954	0.297405	1105.62	1113.7	1163.65	1087.29	1104.33	1092.58	1084.35	1056.41	979.644
AAEL025003	unspecified product	#N/A	0.978412	0.988245	NA	NA	NA	1.07863	0	0	0	0	0	0	0.778661	0	0	0.799672	1.34956	NA	0.503019	NA	0.824766	0.909439	1.07719	0	0.979937	0.97274	0.929347	1.57461	1.04329	2.58661	NA	1.35291	0.99746	0.502637	NA	NA	0.908479	1.07708	0	0.976896	0.972121	0.928274	1.5738	1.04491	2.59508
AAEL026849	Histone H4 [Source:UniProtKB/TrEMBL%3BAcc:Q16IE4]	P84040.2 RecName: Full=Histone H4 [Drosophila melanogaster]	NA	NA	NA	NA	NA	NA	0	0	0	0	0	0	0	0	0	0.234855	3.90026	NA	0.407433	0.252677	3.4721	2.72832	2.15438	0	1.95987	0	4.64673	1.57461	8.34631	64.6653	0.207811	3.90432	0.99746	0.406746	0.246586	NA	2.72544	2.15415	0	1.95379	0	4.64137	1.5738	8.35932	64.8771
AAEL025392	unspecified product	#N/A	NA	NA	NA	NA	NA	NA	0	0	0	0	0	0	0	0	0	NA	NA	NA	NA	NA	NA	0	0	0	0	0	0	0	0	0	0.972236	0.0996946	0.99746	-0.97137	0.760179	NA	4.5424	2.15415	4.4713	0.976896	2.91636	1.85655	3.93451	4.17966	3.89263
AAEL012538	#N/A	#N/A	NA	NA	NA	NA	NA	NA	0	0	0	0	0	0	0	0	0	NA	NA	NA	NA	NA	NA	0	0	0	0	0	0	0	0	0	NA	-0.364438	0.99746	0.555124	0.783498	NA	1.81696	7.53954	1.11782	5.86138	3.88848	5.56965	1.5738	5.22457	1.29754
AAEL000786	Laminin IV type A domain-containing protein [Source:UniProtKB/TrEMBL%3BAcc:A0A1S4EWU9]	Q05793.1 RecName: Full=Basement membrane-specific heparan sulfate proteoglycan core protein; Short=HSPG; Contains: RecName: Full=Endorepellin; Contains: RecName: Full=LG3 peptide; Flags: Precursor [Mus musculus]	NA	NA	NA	NA	NA	NA	0	0	0	0	0	0	0	0	0	NA	NA	NA	NA	NA	NA	0	0	0	0	0	0	0	0	0	NA	NA	NA	NA	NA	#N/A	0	0	0	0	0	0	0	0	0
AAEL010609	unspecified product	#N/A	NA	NA	NA	NA	NA	NA	0	0	0	0	0	0	0	0	0	NA	NA	NA	NA	NA	NA	0	0	0	0	0	0	0	0	0	NA	2.17135	0.99746	-0.111499	NA	NA	0	1.07708	0	0	0.972121	0	0.786902	4.17966	0
AAEL002964	brain chitinase and chia	P36362.1 RecName: Full=Endochitinase; Flags: Precursor [Manduca sexta]	NA	NA	NA	NA	NA	NA	0	0	0	0	0	0	0	0	0	NA	NA	NA	NA	NA	NA	0	0	0	0	0	0	0	0	0	NA	0.94942	NA	NA	NA	0.297405	0	0	0	0	0	0	0.786902	0	0
AAEL023580	unspecified product	P84040.2 RecName: Full=Histone H4 [Drosophila melanogaster]	NA	NA	NA	NA	NA	NA	0	0	0	0	0	0	0	0	0	0.213495	4.6599	NA	0.869504	0.33234	3.77725	0.909439	0	1.11898	0	0	3.71739	0.787306	7.30302	43.9724	0.184142	4.66442	0.99746	0.869401	0.322202	NA	0.908479	0	1.11782	0	0	3.7131	0.786902	7.3144	44.1164
AAEL023677	unspecified product	#N/A	NA	NA	NA	NA	NA	NA	0	0	0	0	0	0	0	0	0	NA	NA	NA	NA	NA	NA	0	0	0	0	0	0	0	0	0	0.977145	-0.0707642	0.99746	0.572875	0.801088	NA	4.5424	5.38539	8.94259	13.6766	9.72121	4.64137	5.50832	8.35932	3.89263
AAEL018102	unspecified product	#N/A	NA	NA	NA	NA	NA	NA	0	0	0	0	0	0	0	0	0	NA	NA	NA	NA	NA	NA	0	0	0	0	0	0	0	0	0	0.351165	5.26908	0.99746	3.07483	0.606476	-0.509225	0	0	0	0.976896	2.91636	0.928274	0	5.22457	16.868
AAEL023910	unspecified product	#N/A	NA	NA	NA	NA	NA	NA	0	0	0	0	0	0	0	0	0	0.869921	0.2086	NA	0.0730975	0.933555	0.121608	21.8265	24.7754	29.0936	27.4382	28.2095	24.163	26.7684	26.0822	34.9193	0.839279	0.211601	0.99746	0.0726054	0.933275	NA	21.8035	24.7728	29.0634	27.3531	28.1915	24.1351	26.7547	26.1229	35.0336
AAEL026081	Histone H4 [Source:UniProtKB/TrEMBL%3BAcc:Q16IE4]	P84040.2 RecName: Full=Histone H4 [Drosophila melanogaster]	NA	NA	NA	NA	NA	NA	0	0	0	0	0	0	0	0	0	0.170608	4.74948	NA	0.905289	0.159907	3.82196	0.909439	0	1.11898	0.979937	1.94548	0.929347	1.57461	7.30302	46.559	0.149498	4.75393	0.99746	0.905427	0.154498	NA	0.908479	0	1.11782	0.976896	1.94424	0.928274	1.5738	7.3144	46.7115
AAEL014411	#N/A	Q9VG17.2 RecName: Full=Probable cytochrome P450 304a1; AltName: Full=CYPCCCIVA1 [Drosophila melanogaster]	NA	NA	NA	NA	NA	NA	0	0	0	0	0	0	0	0	0	NA	NA	NA	NA	NA	NA	0	0	0	0	0	0	0	0	0	0.947637	-0.0956249	0.99746	-0.379225	0.88235	2.03288	29.9798	33.3894	25.71	22.4686	19.4424	26.92	17.3118	21.9432	45.414
AAEL024556	unspecified product	P45589.1 RecName: Full=Flexible cuticle protein 12; Flags: Precursor [Hyalophora cecropia]	NA	NA	NA	NA	NA	NA	0	0	0	0	0	0	0	0	0	NA	NA	NA	NA	NA	NA	0	0	0	0	0	0	0	0	0	NA	NA	NA	NA	NA	NA	0	0	0	0	0	0	0	0	0
AAEL017050	#N/A	#N/A	NA	NA	NA	NA	NA	NA	0	0	0	0	0	0	0	0	0	NA	NA	NA	NA	NA	NA	0	0	0	0	0	0	0	0	0	NA	NA	NA	NA	NA	-0.509225	0	0	0	0	0	0	0	0	0
AAEL012713	#N/A	A8JUP7.1 RecName: Full=Serine protease Hayan; Flags: Precursor [Drosophila melanogaster]	NA	NA	NA	NA	NA	NA	0	0	0	0	0	0	0	0	0	0.964908	-0.306176	NA	0.701025	NA	-1.0085	1.81888	1.07719	1.11898	0	1.94548	4.64673	0	2.08658	1.29331	NA	-0.302044	0.99746	0.700918	NA	NA	1.81696	1.07708	1.11782	0	1.94424	4.64137	0	2.08983	1.29754
AAEL025603	unspecified product	#N/A	NA	NA	NA	NA	NA	NA	0	0	0	0	0	0	0	0	0	NA	NA	NA	NA	NA	NA	0	0	0	0	0	0	0	0	0	NA	NA	NA	NA	NA	NA	0	0	0	0	0	0	0	0	0
AAEL006886	unspecified product	#N/A	NA	NA	NA	NA	NA	NA	0	0	0	0	0	0	0	0	0	NA	NA	NA	NA	NA	NA	0	0	0	0	0	0	0	0	0	0.532168	-0.250308	0.99746	0.171472	0.305388	0.297405	361.575	479.299	386.767	448.395	556.053	384.306	379.287	366.765	282.864
AAEL007060	lipase	Q02157.1 RecName: Full=Pancreatic triacylglycerol lipase; Short=PL; Short=PTL; Short=Pancreatic lipase; Flags: Precursor [Oryctolagus cuniculus]	NA	NA	NA	NA	NA	NA	0	0	0	0	0	0	0	0	0	NA	NA	NA	NA	NA	NA	0	0	0	0	0	0	0	0	0	NA	NA	NA	NA	NA	0.297405	0	0	0	0	0	0	0	0	0
AAEL020063	Histone H2B [Source:UniProtKB/TrEMBL%3BAcc:Q17EF1]	Q8I1N0.3 RecName: Full=Histone H2B [Drosophila yakuba]	NA	NA	NA	NA	NA	NA	0	0	0	0	0	0	0	0	0	0.0209595	6.69843	NA	1.7184	0.03635	4.95665	0.909439	0	1.11898	3.91975	1.94548	0.929347	1.57461	25.0389	186.236	0.0221216	6.70317	0.99746	1.71808	0.0371388	-0.509225	0.908479	0	1.11782	3.90759	1.94424	0.928274	1.5738	25.078	186.846
AAEL026152	Histone H2A [Source:UniProtKB/TrEMBL%3BAcc:Q173V2]	P84051.2 RecName: Full=Histone H2A [Drosophila melanogaster]	NA	NA	NA	NA	NA	NA	0	0	0	0	0	0	0	0	0	0.346907	3.08886	NA	-0.220696	0.213722	3.28917	4.54719	7.54035	0	0.979937	3.89096	5.57608	0.787306	18.7792	84.0649	0.320552	3.09317	0.99746	-0.221301	0.205406	NA	4.5424	7.53954	0	0.976896	3.88848	5.56965	0.786902	18.8085	84.3402
AAEL010154	#N/A	Q27589.2 RecName: Full=Cytochrome P450 4d2; AltName: Full=CYPIVD2 [Drosophila melanogaster]	NA	NA	NA	NA	NA	NA	0	0	0	0	0	0	0	0	0	NA	NA	NA	NA	NA	NA	0	0	0	0	0	0	0	0	0	NA	-0.974133	0.99746	-0.1115	NA	0.0103619	0.908479	0	0	0	0	0.928274	0	0	0
AAEL024010	unspecified product	#N/A	NA	NA	NA	NA	NA	NA	0	0	0	0	0	0	0	0	0	NA	NA	NA	NA	NA	NA	0	0	0	0	0	0	0	0	0	0.998542	0.00138342	0.99746	-0.0960705	0.933407	NA	129.004	127.095	122.961	130.904	138.041	88.1861	112.527	114.941	154.407
AAEL005855	amino acid transporter	Q9W056.1 RecName: Full=Proton-coupled amino acid transporter-like protein CG1139 [Drosophila melanogaster]	NA	NA	NA	NA	NA	NA	0	0	0	0	0	0	0	0	0	NA	NA	NA	NA	NA	NA	0	0	0	0	0	0	0	0	0	NA	-0.342206	0.99746	1.89099	0.649138	0.297405	0.908479	0	2.23565	5.86138	3.88848	1.85655	2.36071	0	0
AAEL019655	unspecified product	#N/A	NA	NA	NA	NA	NA	NA	0	0	0	0	0	0	0	0	0	NA	NA	NA	NA	NA	NA	0	0	0	0	0	0	0	0	0	NA	2.65595	0.99746	0.850269	NA	-0.509225	0	0	0	0.976896	0	0	0	1.04491	2.59508
AAEL002524	#N/A	P82596.3 RecName: Full=Perlucin [Haliotis laevigata]	NA	NA	NA	NA	NA	NA	0	0	0	0	0	0	0	0	0	NA	NA	NA	NA	NA	NA	0	0	0	0	0	0	0	0	0	NA	NA	0.99746	1.70615	NA	0.297405	0	0	0	0	0	1.85655	0	0	0
AAEL000236	unspecified product	Q64731.2 RecName: Full=Forkhead box protein L1; AltName: Full=Forkhead-related protein FKHL11; AltName: Full=Transcription factor FKH-6 [Mus musculus]	NA	NA	NA	NA	NA	NA	0	0	0	0	0	0	0	0	0	0.92904	0.479879	NA	0.452223	NA	0.0193749	0.909439	1.07719	2.23797	0.979937	1.94548	2.78804	2.36192	2.08658	1.29331	NA	0.482011	0.99746	0.45172	NA	#N/A	0.908479	1.07708	2.23565	0.976896	1.94424	2.78482	2.36071	2.08983	1.29754
AAEL022281	Histone H2B [Source:UniProtKB/TrEMBL%3BAcc:Q17EF1]	Q8I1N0.3 RecName: Full=Histone H2B [Drosophila yakuba]	NA	NA	NA	NA	NA	NA	0	0	0	0	0	0	0	0	0	0.0384432	7.19708	NA	1.80088	0.096366	5.3784	0	1.07719	0	0	3.89096	0	0.787306	12.5195	150.024	0.0333079	7.20195	0.99746	1.80143	0.0890052	-0.509225	0	1.07708	0	0	3.88848	0	0.786902	12.539	150.515
AAEL004734	unspecified product	#N/A	NA	NA	NA	NA	NA	NA	0	0	0	0	0	0	0	0	0	NA	NA	NA	NA	NA	NA	0	0	0	0	0	0	0	0	0	0.86084	-0.0704989	0.99746	0.0708668	0.714809	0.297405	841.252	934.903	878.61	937.821	941.013	922.705	910.446	952.962	660.449
AAEL020951	unspecified product	P40265.1 RecName: Full=Histone H1-III [Glyptotendipes barbipes]	NA	NA	NA	NA	NA	NA	0	0	0	0	0	0	0	0	0	0.161988	3.42155	NA	0.630174	0.182958	2.75855	5.45663	4.30877	1.11898	4.89968	5.83644	6.50543	3.93653	18.7792	95.7047	0.129141	3.4848	0.99746	0.629938	0.162155	-0.509225	5.45088	4.30831	1.11782	4.88448	5.83272	6.49792	3.93451	19.8534	99.9107
AAEL023864	Histone H3 [Source:UniProtKB/TrEMBL%3BAcc:Q16N56]	P02299.4 RecName: Full=Histone H3 [Drosophila melanogaster]	NA	NA	NA	NA	NA	NA	0	0	0	0	0	0	0	0	0	0.365041	3.80058	NA	0.693122	0.3685	3.09142	0.909439	3.23158	0	1.95987	1.94548	2.78804	0	6.25973	51.7323	0.349657	3.61556	0.99746	0.363211	0.320178	NA	0.908479	4.30831	0	1.95379	1.94424	2.78482	0	8.35932	55.7943
AAEL023589	Histone H2B [Source:UniProtKB/TrEMBL%3BAcc:Q17EF1]	Q8I1N0.3 RecName: Full=Histone H2B [Drosophila yakuba]	NA	NA	NA	NA	NA	NA	0	0	0	0	0	0	0	0	0	0.0084978	6.68717	NA	1.30389	0.0165662	5.36667	0.909439	1.07719	1.11898	2.93981	1.94548	2.78804	1.57461	36.5151	281.941	0.0103575	6.69212	0.99746	1.30327	0.0173078	NA	0.908479	1.07708	1.11782	2.93069	1.94424	2.78482	1.5738	36.572	282.864
AAEL023052	unspecified product	P25304.2 RecName: Full=Agrin; Contains: RecName: Full=Agrin N-terminal 110 kDa subunit; Contains: RecName: Full=Agrin C-terminal 110 kDa subunit; Contains: RecName: Full=Agrin C-terminal 90 kDa fragment; Short=C90; Contains: RecName: Full=Agrin C-terminal 22 kDa fragment; Short=C22 [Rattus norvegicus]	0.978412	0.988245	NA	NA	NA	1.07863	0	0	0	0	0	0	0	1.05387	0	NA	0.946505	NA	NA	NA	1.04217	0	0	0	0	0	0	0	1.04329	0	NA	0.94942	NA	NA	NA	NA	0	0	0	0	0	0	0	1.04491	0
AAEL026773	unspecified product	#N/A	NA	NA	NA	NA	NA	NA	0	0	0	0	0	0	0	0	0	0.47676	1.39295	NA	0.375847	0.627429	1.00555	2.72832	4.30877	5.59492	5.87962	3.89096	6.50543	5.51114	13.5627	14.2264	0.470805	1.28971	0.99746	0.267555	0.633177	NA	3.63392	4.30831	5.58912	5.86138	3.88848	6.49792	5.50832	13.5839	14.273
AAEL021751	unspecified product	O46106.1 RecName: Full=Splicing factor 3A subunit 3; AltName: Full=Protein noisette [Drosophila melanogaster]	NA	NA	NA	NA	NA	NA	0	0	0	0	0	0	0	0	0	NA	NA	NA	NA	NA	NA	0	0	0	0	0	0	0	0	0	0.766267	-0.0519393	0.99746	-0.0624459	0.988579	-0.509225	2106.76	2058.29	2107.1	2001.66	2009.37	2028.28	2156.9	1969.66	1917.77
AAEL022518	Histone H3 [Source:UniProtKB/TrEMBL%3BAcc:Q16N56]	P02299.4 RecName: Full=Histone H3 [Drosophila melanogaster]	NA	NA	NA	NA	NA	NA	0	0	0	0	0	0	0	0	0	0.0987575	3.77216	NA	0.0273778	0.0681249	3.73263	4.54719	10.7719	4.47594	4.89968	8.75466	6.50543	3.93653	29.2121	237.968	0.0748856	3.79162	0.99746	0.149011	0.067459	-0.509225	5.45088	10.7708	4.4713	4.88448	9.72121	8.35447	3.93451	34.4822	249.128
AAEL020565	Histone H4 [Source:UniProtKB/TrEMBL%3BAcc:Q16IE4]	P84040.2 RecName: Full=Histone H4 [Drosophila melanogaster]	NA	NA	NA	NA	NA	NA	0	0	0	0	0	0	0	0	0	0.188464	6.62675	NA	0.850726	0.152311	5.75641	0	0	0	0	0	0.929347	0	12.5195	43.9724	0.155183	6.63123	0.99746	0.850269	0.140643	-0.509225	0	0	0	0	0	0.928274	0	12.539	44.1164
AAEL017097	#N/A	#N/A	NA	NA	NA	NA	NA	NA	0	0	0	0	0	0	0	0	0	NA	NA	NA	NA	NA	NA	0	0	0	0	0	0	0	0	0	NA	NA	NA	NA	NA	-0.509225	0	0	0	0	0	0	0	0	0
AAEL026178	Histone H2A [Source:UniProtKB/TrEMBL%3BAcc:Q173V2]	P84051.2 RecName: Full=Histone H2A [Drosophila melanogaster]	NA	NA	NA	NA	NA	NA	0	0	0	0	0	0	0	0	0	0.240199	3.53507	NA	-0.938008	0.0889738	4.45094	3.63776	4.30877	1.11898	0.979937	1.94548	1.85869	0.787306	13.5627	91.8248	0.216734	3.53955	0.99746	-0.938413	0.0837452	NA	3.63392	4.30831	1.11782	0.976896	1.94424	1.85655	0.786902	13.5839	92.1255
AAEL024087	unspecified product	#N/A	0.978412	0.988245	NA	NA	NA	1.07863	0	0	0	0	0	0	0	0	1.35113	0.881998	0.380246	NA	0.519687	0.962131	-0.15451	7.27551	5.38596	6.71391	17.6389	5.83644	4.64673	6.29845	5.21644	14.2264	0.852424	0.383725	0.99746	0.518994	0.965829	NA	7.26784	5.38539	6.70694	17.5841	5.83272	4.64137	6.29522	5.22457	14.273
AAEL025385	unspecified product	#N/A	NA	NA	NA	NA	NA	NA	0	0	0	0	0	0	0	0	0	NA	NA	NA	NA	NA	NA	0	0	0	0	0	0	0	0	0	NA	-0.0753766	0.99746	-1.13629	NA	NA	0.908479	3.23123	2.23565	0.976896	0.972121	0.928274	2.36071	1.04491	2.59508
AAEL023073	unspecified product	#N/A	NA	NA	NA	NA	NA	NA	0	0	0	0	0	0	0	0	0	NA	NA	NA	NA	NA	NA	0	0	0	0	0	0	0	0	0	0.545675	1.53946	0.99746	0.631396	0.737954	NA	4.5424	0	3.35347	6.83828	2.91636	2.78482	5.50832	6.26949	11.6779
AAEL023557	unspecified product	Q6DHN0.1 RecName: Full=Transmembrane protein 53 [Danio rerio]	NA	NA	NA	NA	NA	NA	0	0	0	0	0	0	0	0	0	NA	NA	NA	NA	NA	NA	0	0	0	0	0	0	0	0	0	0.961223	0.0342885	0.99746	0.0742296	0.959426	NA	83.5801	87.2433	73.7764	78.1517	74.8533	105.823	77.1164	76.2788	98.6132
AAEL003231	unspecified product	Q7M4F3.1 RecName: Full=Endocuticle structural glycoprotein SgAbd-2 [Schistocerca gregaria]	NA	NA	NA	NA	NA	NA	0	0	0	0	0	0	0	0	0	NA	NA	NA	NA	NA	NA	0	0	0	0	0	0	0	0	0	NA	NA	NA	NA	NA	0.297405	0	0	0	0	0	0	0	0	0
AAEL008494	mitochondrial carrier protein ymc	Q08DK7.1 RecName: Full=Mitochondrial basic amino acids transporter; AltName: Full=Carnitine/acylcarnitine translocase-like; Short=CACT-like; AltName: Full=Mitochondrial carnitine/acylcarnitine carrier protein CACL; AltName: Full=Mitochondrial ornithine transporter 3; AltName: Full=Solute carrier family 25 member 29 [Bos taurus]	NA	NA	NA	NA	NA	NA	0	0	0	0	0	0	0	0	0	0.938079	0.597433	NA	-0.0827327	NA	0.666629	0.909439	0	1.11898	0	1.94548	0	0.787306	1.04329	1.29331	NA	0.600915	0.99746	-0.0818749	NA	-0.0936839	0.908479	0	1.11782	0	1.94424	0	0.786902	1.04491	1.29754
AAEL022312	unspecified product	#N/A	NA	NA	NA	NA	NA	NA	0	0	0	0	0	0	0	0	0	NA	NA	NA	NA	NA	NA	0	0	0	0	0	0	0	0	0	0.671364	0.144983	0.99746	0.0695969	0.921492	-0.509225	205.316	199.259	212.387	192.449	213.867	244.136	240.792	219.432	220.582
AAEL023017	unspecified product	#N/A	NA	NA	NA	NA	NA	NA	0	0	0	0	0	0	0	0	0	NA	NA	NA	NA	NA	NA	0	0	0	0	0	0	0	0	0	NA	NA	NA	NA	NA	NA	0	0	0	0	0	0	0	0	0
AAEL024785	Histone H2B [Source:UniProtKB/TrEMBL%3BAcc:Q17EF1]	Q8I1N0.3 RecName: Full=Histone H2B [Drosophila yakuba]	NA	NA	NA	NA	NA	NA	0	0	0	0	0	0	0	0	0	0.0125493	4.88459	NA	0.0891906	0.0496262	4.78231	5.45663	11.8491	3.35695	4.89968	8.75466	8.36412	6.29845	97.0258	508.27	0.0640326	4.93763	0.99746	0.262109	0.062717	NA	5.45088	11.8479	3.35347	4.88448	8.74908	11.1393	6.29522	97.1771	530.695
AAEL022197	Histone H2A [Source:UniProtKB/TrEMBL%3BAcc:Q173V2]	P84051.2 RecName: Full=Histone H2A [Drosophila melanogaster]	NA	NA	NA	NA	NA	NA	0	0	0	0	0	0	0	0	0	0.164027	3.56085	NA	-0.260464	0.0935182	3.79971	3.63776	4.30877	1.11898	0.979937	3.89096	2.78804	3.14922	14.606	90.5315	0.140636	3.56518	0.99746	-0.260714	0.0890052	-0.509225	3.63392	4.30831	1.11782	0.976896	3.88848	2.78482	3.14761	14.6288	90.8279
AAEL008104	fibrinogen and fibronectin	O95841.1 RecName: Full=Angiopoietin-related protein 1; AltName: Full=Angiopoietin-3; Short=ANG-3; AltName: Full=Angiopoietin-like protein 1; Flags: Precursor [Homo sapiens]	NA	NA	NA	NA	NA	NA	0	0	0	0	0	0	0	0	0	NA	NA	NA	NA	NA	NA	0	0	0	0	0	0	0	0	0	0.630968	0.808383	0.999149	-0.0114494	0.644666	-0.0936839	15.4442	9.6937	3.35347	11.7228	10.6933	6.49792	12.5904	13.5839	24.6533
AAEL015557	alpha methylacyl-coa racemase	Q7TNE1.2 RecName: Full=Succinate--hydroxymethylglutarate CoA-transferase; AltName: Full=SuccinylCoA:glutarate-CoA transferase; Flags: Precursor [Mus musculus]	NA	NA	NA	NA	NA	NA	0	0	0	0	0	0	0	0	0	NA	NA	NA	NA	NA	NA	0	0	0	0	0	0	0	0	0	0.31349	-0.203882	0.99746	0.0551065	0.14361	2.03288	843.069	831.504	856.253	894.837	858.382	890.215	783.755	726.216	682.507
AAEL023040	unspecified product	Q9W0T5.2 RecName: Full=Transient receptor potential channel pyrexia [Drosophila melanogaster]	NA	NA	NA	NA	NA	NA	0	0	0	0	0	0	0	0	0	NA	NA	NA	NA	NA	NA	0	0	0	0	0	0	0	0	0	0.835961	0.215777	0.99746	-0.183183	0.756262	NA	39.0646	39.8519	41.3595	31.2607	40.8291	34.3461	29.9023	43.8864	67.4722
AAEL008245	metalloproteinase%2C putative	D2KBH9.1 RecName: Full=Zinc metalloproteinase nas-8; AltName: Full=Nematode astacin 8; AltName: Full=Sc-AST; Flags: Precursor [Steinernema carpocapsae]	NA	NA	NA	NA	NA	NA	0	0	0	0	0	0	0	0	0	NA	-1.82469	NA	-1.92412	NA	NA	0.909439	1.07719	0	0	0	0	0	0	0	NA	-1.82194	0.99746	-1.92482	NA	-0.0936839	0.908479	1.07708	0	0	0	0	0	0	0
AAEL001704	unspecified product	#N/A	NA	NA	NA	NA	NA	NA	0	0	0	0	0	0	0	0	0	NA	NA	NA	NA	NA	NA	0	0	0	0	0	0	0	0	0	NA	NA	NA	NA	NA	0.297405	0	0	0	0	0	0	0	0	0
AAEL022951	unspecified product	#N/A	NA	NA	NA	NA	NA	NA	0	0	0	0	0	0	0	0	0	NA	NA	NA	NA	NA	NA	0	0	0	0	0	0	0	0	0	NA	NA	NA	NA	NA	NA	0	0	0	0	0	0	0	0	0
AAEL024347	unspecified product	#N/A	NA	NA	NA	NA	NA	NA	0	0	0	0	0	0	0	0	0	NA	NA	NA	NA	NA	NA	0	0	0	0	0	0	0	0	0	NA	-0.191286	0.99746	-0.615863	NA	NA	3.63392	2.15415	0	0.976896	2.91636	0	1.5738	1.04491	2.59508
AAEL011835	voltage-gated potassium channel	Q9MYS6.3 RecName: Full=Potassium voltage-gated channel subfamily KQT member 1; AltName: Full=IKs producing slow voltage-gated potassium channel subunit alpha KvLQT1; AltName: Full=KQT-like 1; AltName: Full=Voltage-gated potassium channel subunit Kv7.1 [Oryctolagus cuniculus]	NA	NA	NA	NA	NA	NA	0	0	0	0	0	0	0	0	0	0.651107	1.18109	NA	0.900753	0.935461	0.259885	2.72832	4.30877	1.11898	3.91975	6.80918	4.64673	5.51114	4.17315	9.05315	0.608158	1.18424	0.99746	0.900337	0.936501	NA	2.72544	4.30831	1.11782	3.90759	6.80484	4.64137	5.50832	4.17966	9.08279
AAEL020762	unspecified product	#N/A	NA	NA	NA	NA	NA	NA	0	0	0	0	0	0	0	0	0	NA	NA	NA	NA	NA	NA	0	0	0	0	0	0	0	0	0	NA	NA	NA	NA	NA	-0.509225	0	0	0	0	0	0	0	0	0
AAEL024883	unspecified product	Q63ZL2.1 RecName: Full=Homologous-pairing protein 2 homolog; AltName: Full=PSMC3-interacting protein; AltName: Full=Proteasome 26S ATPase subunit 3-interacting protein [Xenopus laevis]	NA	NA	NA	NA	NA	NA	0	0	0	0	0	0	0	0	0	NA	NA	NA	NA	NA	NA	0	0	0	0	0	0	0	0	0	0.503238	0.754308	0.99746	-0.124777	0.501819	NA	21.8035	24.7728	16.7674	23.4455	16.526	18.5655	19.6726	36.572	51.9017
AAEL023653	unspecified product	P50430.2 RecName: Full=Arylsulfatase B; Short=ASB; AltName: Full=N-acetylgalactosamine-4-sulfatase; Short=G4S [Rattus norvegicus]	0.978412	1.7582	NA	NA	NA	1.84887	0	0	0	0	0	0	0.778661	1.05387	0	0.953406	0.155703	NA	-0.0775637	0.925076	0.208157	15.4605	4.30877	10.0709	8.81943	10.7001	9.29347	9.44767	12.5195	11.6398	0.90513	0.237162	0.99746	-0.0775935	0.891206	NA	15.4442	4.30831	10.0604	8.79207	10.6933	9.28274	10.2297	13.5839	11.6779
AAEL010536	alpha-amylase	#N/A	NA	NA	NA	NA	NA	NA	0	0	0	0	0	0	0	0	0	NA	NA	NA	NA	NA	NA	0	0	0	0	0	0	0	0	0	0.912376	0.0592794	0.99746	0.106665	0.925374	NA	162.618	148.637	134.139	169.98	160.4	153.165	169.971	135.839	158.3
AAEL010480	serine-pyruvate aminotransferase	Q3LSM4.1 RecName: Full=Alanine--glyoxylate aminotransferase [Aedes aegypti]	NA	NA	NA	NA	NA	NA	0	0	0	0	0	0	0	0	0	NA	NA	NA	NA	NA	NA	0	0	0	0	0	0	0	0	0	0.358603	0.675031	0.99746	-0.0322823	0.362919	NA	176.245	189.566	183.323	179.749	171.093	188.44	188.07	223.612	468.413
AAEL023285	unspecified product	#N/A	NA	NA	NA	NA	NA	NA	0	0	0	0	0	0	0	0	0	0.869921	-0.868068	NA	-1.70131	NA	0.864609	1.81888	2.15438	2.23797	0.979937	0	0.929347	0	1.04329	2.58661	NA	-0.863515	0.99746	-1.7021	NA	NA	1.81696	2.15415	2.23565	0.976896	0	0.928274	0	1.04491	2.59508
AAEL010653	alpha-l-fucosidase	Q9VTJ4.2 RecName: Full=Putative alpha-L-fucosidase; AltName: Full=Alpha-L-fucoside fucohydrolase; Flags: Precursor [Drosophila melanogaster]	NA	NA	NA	NA	NA	NA	0	0	0	0	0	0	0	0	0	NA	NA	NA	NA	NA	NA	0	0	0	0	0	0	0	0	0	0.597136	-0.127172	0.99746	0.0378449	0.548435	NA	747.679	795.96	744.471	844.039	727.146	789.961	752.278	713.677	624.118
AAEL019593	unspecified product	Q9VLP9.1 RecName: Full=Polyprenol reductase [Drosophila melanogaster]	NA	NA	NA	NA	NA	NA	0	0	0	0	0	0	0	0	0	NA	NA	NA	NA	NA	NA	0	0	0	0	0	0	0	0	0	0.387569	-0.169148	0.99746	-0.0582613	0.606296	-0.509225	1411.78	1418.51	1350.33	1313.93	1358.05	1365.49	1346.39	1231.95	1134.05
AAEL002626	odorant-binding protein 56e%2C putative	#N/A	NA	NA	NA	NA	NA	NA	0	0	0	0	0	0	0	0	0	NA	NA	NA	NA	NA	NA	0	0	0	0	0	0	0	0	0	NA	NA	NA	NA	NA	0.297405	0	0	0	0	0	0	0	0	0
AAEL023920	unspecified product	Q8I1N0.3 RecName: Full=Histone H2B [Drosophila yakuba]	0.978412	2.82102	NA	NA	NA	2.90809	0	0	0	0	0	0	0	0	4.05339	0.0247303	4.50902	NA	-0.56581	0.00615505	5.06391	3.63776	12.9263	3.35695	2.93981	5.83644	4.64673	7.08575	62.5973	384.112	0.022424	4.51375	0.99746	-0.566607	0.0048567	NA	3.63392	12.9249	3.35347	2.93069	5.83272	4.64137	7.08212	62.6949	385.37
AAEL026385	unspecified product	#N/A	NA	NA	NA	NA	NA	NA	0	0	0	0	0	0	0	0	0	NA	NA	NA	NA	NA	NA	0	0	0	0	0	0	0	0	0	NA	0.896558	0.99746	-1.07328	NA	NA	0	1.07708	0	0	0	0	0.786902	0	1.29754
AAEL022550	Histone H2B [Source:UniProtKB/TrEMBL%3BAcc:Q17EF1]	Q8I1N0.3 RecName: Full=Histone H2B [Drosophila yakuba]	NA	NA	NA	NA	NA	NA	0	0	0	0	0	0	0	0	0	0.164079	4.30737	NA	-0.394624	0.096366	4.69343	8.18495	15.0807	6.71391	4.89968	4.8637	13.0109	3.14922	73.0302	518.616	0.148322	4.3122	0.99746	-0.337522	0.10048	-0.509225	8.17631	15.0791	6.70694	4.88448	4.8606	13.9241	3.14761	73.144	520.314
AAEL028143	Odorant receptor [Source:UniProtKB/TrEMBL%3BAcc:J9E9G6]	#N/A	NA	NA	NA	NA	NA	NA	0	0	0	0	0	0	0	0	0	NA	NA	NA	NA	NA	NA	0	0	0	0	0	0	0	0	0	NA	NA	NA	NA	NA	NA	0	0	0	0	0	0	0	0	0
AAEL022483	unspecified product	#N/A	NA	NA	NA	NA	NA	NA	0	0	0	0	0	0	0	0	0	NA	NA	NA	NA	NA	NA	0	0	0	0	0	0	0	0	0	NA	-0.862847	0.99746	-1.92482	NA	-0.509225	0.908479	1.07708	0	0	0	0	0	0	1.29754
AAEL027230	unspecified product	#N/A	NA	NA	NA	NA	NA	NA	0	0	0	0	0	0	0	0	0	NA	NA	NA	NA	NA	NA	0	0	0	0	0	0	0	0	0	NA	NA	NA	NA	NA	NA	0	0	0	0	0	0	0	0	0
AAEL027325	Histone H4 [Source:UniProtKB/TrEMBL%3BAcc:Q16IE4]	P84040.2 RecName: Full=Histone H4 [Drosophila melanogaster]	NA	NA	NA	NA	NA	NA	0	0	0	0	0	0	0	0	0	NA	NA	NA	0.850726	NA	-0.881387	0	0	0	0.979937	0	0	0	0	0	NA	NA	0.99746	0.850269	NA	NA	0	0	0	0.976896	0	0	0	0	0
AAEL000609	unspecified product	#N/A	NA	NA	NA	NA	NA	NA	0	0	0	0	0	0	0	0	0	0.854046	0.287837	NA	-0.170153	0.776876	0.440909	24.5548	17.2351	12.3088	9.79937	17.5093	21.375	18.8953	20.8658	27.1594	0.822027	0.29092	0.99746	-0.170388	0.784185	#N/A	24.5289	17.2332	12.2961	9.76896	17.4982	21.3503	18.8857	20.8983	27.2484
AAEL001577	unspecified product	#N/A	NA	NA	NA	NA	NA	NA	0	0	0	0	0	0	0	0	0	NA	NA	NA	NA	NA	NA	0	0	0	0	0	0	0	0	0	NA	0.53628	0.99746	1.11029	NA	0.297405	0.908479	0	2.23565	1.95379	3.88848	0.928274	0.786902	0	3.89263
AAEL021514	unspecified product	#N/A	NA	NA	NA	NA	NA	NA	0	0	0	0	0	0	0	0	0	NA	NA	NA	NA	NA	NA	0	0	0	0	0	0	0	0	0	0.978199	-0.0425748	0.99746	0.0225239	0.970923	-0.509225	12.7187	20.4645	24.5921	25.3993	13.6097	19.4938	21.2464	19.8534	14.273
AAEL025965	unspecified product	Q9Y113.1 RecName: Full=Negative elongation factor B [Drosophila melanogaster]	NA	NA	NA	NA	NA	NA	0	0	0	0	0	0	0	0	0	0.423851	-0.160921	0.515047	-0.187723	0.980255	0.011031	1009.48	1041.65	1021.63	832.946	910.485	969.309	969.961	930.613	841.943	0.402416	-0.159101	0.891294	-0.189101	0.971326	NA	1009.32	1042.61	1020.57	830.362	909.905	968.19	969.464	932.064	844.7
AAEL021683	unspecified product	#N/A	NA	NA	NA	NA	NA	NA	0	0	0	0	0	0	0	0	0	NA	NA	NA	NA	NA	NA	0	0	0	0	0	0	0	0	0	NA	NA	NA	NA	NA	-0.509225	0	0	0	0	0	0	0	0	0
AAEL024465	unspecified product	P08570.2 RecName: Full=60S acidic ribosomal protein P1; AltName: Full=Acidic ribosomal protein RPA2; AltName: Full=RP21C [Drosophila melanogaster]	NA	NA	NA	NA	NA	NA	0	0	0	0	0	0	0	0	0	0.569111	-2.2189	NA	-1.09164	NA	-1.09202	4.54719	3.23158	2.23797	0	1.94548	2.78804	0	1.04329	1.29331	NA	-2.21481	0.99746	-1.09179	NA	NA	4.5424	3.23123	2.23565	0	1.94424	2.78482	0	1.04491	1.29754
AAEL026876	Clip-Domain Serine Protease family C [Source:UniProtKB/TrEMBL%3BAcc:A0A1S4FWW4]	A8JUP7.1 RecName: Full=Serine protease Hayan; Flags: Precursor [Drosophila melanogaster]	NA	NA	NA	NA	NA	NA	0	0	0	0	0	0	0	0	0	0.964908	-0.306176	NA	0.701025	NA	-1.0085	1.81888	1.07719	1.11898	0	1.94548	4.64673	0	2.08658	1.29331	NA	-0.302044	0.99746	0.700918	NA	NA	1.81696	1.07708	1.11782	0	1.94424	4.64137	0	2.08983	1.29754
AAEL008294	pupal cuticle protein 78E%2C putative	Q7M4F3.1 RecName: Full=Endocuticle structural glycoprotein SgAbd-2 [Schistocerca gregaria]	0.978412	1.7582	NA	NA	NA	1.84887	0	0	0	0	0	0	0.778661	1.05387	0	NA	1.72024	NA	NA	NA	1.81648	0	0	0	0	0	0	0.787306	1.04329	0	NA	1.723	NA	NA	NA	-0.0936839	0	0	0	0	0	0	0.786902	1.04491	0
AAEL023284	unspecified product	#N/A	NA	NA	NA	NA	NA	NA	0	0	0	0	0	0	0	0	0	NA	NA	NA	NA	NA	NA	0	0	0	0	0	0	0	0	0	0.903968	-0.273854	0.99746	-0.640917	0.922878	NA	9.08479	4.30831	8.94259	4.88448	7.77696	1.85655	7.08212	7.3144	3.89263
AAEL002915	unspecified product	O46107.2 RecName: Full=Lipase 1; Short=DmLip1; Flags: Precursor [Drosophila melanogaster]	NA	NA	NA	NA	NA	NA	0	0	0	0	0	0	0	0	0	0.70562	2.68741	NA	-0.111044	NA	2.78134	0.909439	0	0	0	0	0.929347	0	2.08658	5.17323	NA	2.6915	0.99746	-0.1115	NA	0.297405	0.908479	0	0	0	0	0.928274	0	2.08983	5.19017
AAEL013941	p19 protein%2C putative	#N/A	NA	NA	NA	NA	NA	NA	0	0	0	0	0	0	0	0	0	NA	NA	NA	NA	NA	NA	0	0	0	0	0	0	0	0	0	0.271912	-0.188356	0.99746	-0.096895	0.643513	2.03288	1917.8	1817.03	1843.29	1651.93	1786.76	1806.42	1757.15	1565.28	1568.73
AAEL026023	unspecified product	#N/A	NA	NA	NA	NA	NA	NA	0	0	0	0	0	0	0	0	0	NA	NA	NA	NA	NA	NA	0	0	0	0	0	0	0	0	0	NA	NA	NA	NA	NA	NA	0	0	0	0	0	0	0	0	0
AAEL006839	ring finger protein	#N/A	NA	NA	NA	NA	NA	NA	0	0	0	0	0	0	0	0	0	NA	NA	NA	NA	NA	NA	0	0	0	0	0	0	0	0	0	0.979497	-0.00722715	0.99746	-0.0681492	0.894606	0.297405	575.067	618.242	602.507	557.808	548.276	614.518	589.39	574.703	624.118
AAEL028208	unspecified product	P83130.1 RecName: Full=Tubulin beta-2 chain; AltName: Full=Beta-2-tubulin [Drosophila erecta]	NA	NA	NA	NA	NA	NA	0	0	0	0	0	0	0	0	0	NA	NA	NA	NA	NA	NA	0	0	0	0	0	0	0	0	0	0.795823	0.560964	0.99746	-0.430076	0.683344	NA	4.5424	8.61662	2.23565	3.90759	2.91636	4.64137	6.29522	6.26949	10.3803
AAEL009848	unspecified product	#N/A	NA	NA	NA	NA	NA	NA	0	0	0	0	0	0	0	0	0	NA	NA	NA	NA	NA	NA	0	0	0	0	0	0	0	0	0	0.567455	0.39569	0.99746	-0.181879	0.457467	0.0103619	148.991	136.789	144.199	117.228	135.125	129.03	139.282	145.243	284.162
AAEL020629	Histone H3 [Source:UniProtKB/TrEMBL%3BAcc:Q16N56]	P02299.4 RecName: Full=Histone H3 [Drosophila melanogaster]	NA	NA	NA	NA	NA	NA	0	0	0	0	0	0	0	0	0	0.164767	4.47624	NA	-0.750324	0.0819605	5.20512	0	2.15438	1.11898	0.979937	0	0.929347	3.14922	5.21644	63.372	0.143714	4.48127	0.99746	-0.751878	0.0763023	-0.509225	0	2.15415	1.11782	0.976896	0	0.928274	3.14761	5.22457	63.5795
AAEL020142	unspecified product	#N/A	0.978412	0.988245	NA	NA	NA	1.07863	0	0	0	0	0	0	0.778661	0	0	0.999319	-0.0611018	NA	-1.64745	NA	1.57787	0	2.15438	1.11898	0	0	0.929347	0.787306	1.04329	1.29331	NA	-0.0581882	0.99746	-1.64861	NA	-0.509225	0	2.15415	1.11782	0	0	0.928274	0.786902	1.04491	1.29754
AAEL025561	Histone H3 [Source:UniProtKB/TrEMBL%3BAcc:Q16N56]	P02299.4 RecName: Full=Histone H3 [Drosophila melanogaster]	NA	NA	NA	NA	NA	NA	0	0	0	0	0	0	0	0	0	0.0757374	3.81894	NA	-0.366862	0.03635	4.16163	10.0038	8.61754	4.47594	3.91975	5.83644	8.36412	4.72383	37.5584	285.821	0.0671374	3.82358	0.99746	-0.367195	0.0369322	NA	9.99327	8.61662	4.4713	3.90759	5.83272	8.35447	4.72141	37.6169	286.757
AAEL001452	unspecified product	A2AVJ0.1 RecName: Full=Cilia- and flagella-associated protein 299 [Danio rerio]	NA	NA	NA	NA	NA	NA	0	0	0	0	0	0	0	0	0	NA	NA	NA	NA	NA	NA	0	0	0	0	0	0	0	0	0	NA	NA	NA	NA	NA	0.297405	0	0	0	0	0	0	0	0	0
AAEL026063	Histone H2B [Source:UniProtKB/TrEMBL%3BAcc:Q17EF1]	Q8I1N0.3 RecName: Full=Histone H2B [Drosophila yakuba]	NA	NA	NA	NA	NA	NA	0	0	0	0	0	0	0	0	0	0.0130385	6.35174	NA	0.697544	0.016991	5.63825	0.909439	2.15438	1.11898	1.95987	3.89096	0.929347	0.787306	50.0778	289.701	0.0130928	6.3567	0.99746	0.697078	0.0173078	NA	0.908479	2.15415	1.11782	1.95379	3.88848	0.928274	0.786902	50.1559	290.649
AAEL025676	unspecified product	#N/A	NA	NA	NA	NA	NA	NA	0	0	0	0	0	0	0	0	0	0.863065	0.492109	NA	0.258003	0.955694	0.224438	7.27551	5.38596	5.59492	0.979937	13.6184	7.43477	6.29845	3.12986	16.813	0.829123	0.495584	0.99746	0.258126	0.955714	NA	7.26784	5.38539	5.58912	0.976896	13.6097	7.42619	6.29522	3.13474	16.868
AAEL027207	unspecified product	#N/A	NA	NA	NA	NA	NA	NA	0	0	0	0	0	0	0	0	0	NA	0.946505	NA	0.850726	NA	0.080394	0	0	0	0	0.97274	0	0	0	1.29331	NA	0.94942	0.99746	0.850269	NA	NA	0	0	0	0	0.972121	0	0	0	1.29754
AAEL026916	unspecified product	P40265.1 RecName: Full=Histone H1-III [Glyptotendipes barbipes]	NA	NA	NA	NA	NA	NA	0	0	0	0	0	0	0	0	0	0.242767	3.62883	NA	-0.181028	0.0934549	3.76849	7.27551	0	2.23797	2.93981	3.89096	1.85869	2.36192	16.6926	100.878	0.217669	3.64855	0.99746	-0.18072	0.0876997	NA	7.26784	0	2.23565	2.93069	3.88848	1.85655	2.36071	16.7186	102.506
AAEL008982	adult cuticle protein%2C putative	P26967.1 RecName: Full=Adult-specific cuticular protein ACP-20; Flags: Precursor [Tenebrio molitor]	NA	NA	NA	NA	NA	NA	0	0	0	0	0	0	0	0	0	NA	NA	NA	NA	NA	NA	0	0	0	0	0	0	0	0	0	NA	NA	NA	NA	NA	-0.110567	0	0	0	0	0	0	0	0	0
AAEL029072	unspecified product	P05049.2 RecName: Full=Serine protease snake; Flags: Precursor [Drosophila melanogaster]	NA	NA	NA	NA	NA	NA	0	0	0	0	0	0	0	0	0	NA	NA	NA	NA	NA	NA	0	0	0	0	0	0	0	0	0	NA	NA	NA	NA	NA	1.04634	0	0	0	0	0	0	0	0	0
AAEL022181	unspecified product	P33174.3 RecName: Full=Chromosome-associated kinesin KIF4; AltName: Full=Chromokinesin [Mus musculus]	0.978412	2.07062	NA	NA	NA	2.15854	0	0	0	0	0	0	0	1.05387	1.35113	0.866878	2.01311	NA	NA	NA	2.1082	0	0	0	0	0	0	0	1.04329	1.29331	NA	2.01731	NA	NA	NA	-0.509225	0	0	0	0	0	0	0	1.04491	1.29754
AAEL021577	Histone H4 [Source:UniProtKB/TrEMBL%3BAcc:Q16IE4]	P84040.2 RecName: Full=Histone H4 [Drosophila melanogaster]	NA	NA	NA	NA	NA	NA	0	0	0	0	0	0	0	0	0	0.172971	4.91718	NA	0.486959	0.159907	4.41093	0.909439	0	1.11898	0	1.94548	0.929347	0.787306	8.34631	53.0256	0.151021	4.92173	0.99746	0.487439	0.154373	-0.509225	0.908479	0	1.11782	0	1.94424	0.928274	0.786902	8.35932	53.1992
AAEL022658	unspecified product	#N/A	0.978412	1.7582	NA	NA	NA	1.84887	0	0	0	0	0	0	0.778661	1.05387	0	NA	1.72024	NA	NA	NA	1.81648	0	0	0	0	0	0	0.787306	1.04329	0	NA	1.723	NA	NA	NA	NA	0	0	0	0	0	0	0.786902	1.04491	0
AAEL012066	unspecified product	#N/A	NA	NA	NA	NA	NA	NA	0	0	0	0	0	0	0	0	0	NA	NA	NA	NA	NA	NA	0	0	0	0	0	0	0	0	0	NA	NA	NA	NA	NA	NA	0	0	0	0	0	0	0	0	0
AAEL013295	unspecified product	#N/A	0.978412	1.91042	NA	NA	NA	1.99891	0	0	0	0	0	0	0.778661	0	1.35113	NA	1.85889	NA	NA	NA	1.9527	0	0	0	0	0	0	0.787306	0	1.29331	NA	1.86205	NA	NA	NA	NA	0	0	0	0	0	0	0.786902	0	1.29754
AAEL001652	unspecified product	#N/A	0.978412	1.91042	NA	NA	NA	1.99891	0	0	0	0	0	0	0.778661	0	1.35113	0.980065	-0.135205	NA	-0.733075	0.888902	0.573968	5.45663	1.07719	4.47594	2.93981	1.94548	1.85869	3.93653	1.04329	5.17323	0.969799	-0.132216	0.99746	-0.733172	0.891907	0.297405	5.45088	1.07708	4.4713	2.93069	1.94424	1.85655	3.93451	1.04491	5.19017
AAEL007339	unspecified product	P22978.1 RecName: Full=Rhodanese domain-containing protein CG4456; AltName: Full=Heat shock protein 67B2 [Drosophila melanogaster]	NA	NA	NA	NA	NA	NA	0	0	0	0	0	0	0	0	0	NA	NA	NA	NA	NA	NA	0	0	0	0	0	0	0	0	0	NA	-0.699328	0.99746	-1.09484	NA	0.297405	1.81696	3.23123	1.11782	1.95379	0.972121	0	1.5738	2.08983	0
AAEL017451	Angiotensin-converting enzyme [Source:UniProtKB/TrEMBL%3BAcc:J9HF68]	Q10714.3 RecName: Full=Angiotensin-converting enzyme; AltName: Full=Dipeptidyl carboxypeptidase I; AltName: Full=Kininase II; Flags: Precursor [Drosophila melanogaster]	NA	NA	NA	NA	NA	NA	0	0	0	0	0	0	0	0	0	NA	NA	NA	NA	NA	NA	0	0	0	0	0	0	0	0	0	NA	NA	NA	NA	NA	-0.509225	0	0	0	0	0	0	0	0	0
AAEL002092	cuticle protein%2C putative	P80683.1 RecName: Full=Larval cuticle protein A3A; AltName: Full=TM-LCP A3A; Short=TM-A3A [Tenebrio molitor]	NA	NA	NA	NA	NA	NA	0	0	0	0	0	0	0	0	0	NA	NA	NA	NA	NA	NA	0	0	0	0	0	0	0	0	0	0.33006	1.91128	0.99746	-1.21524	0.116726	0.297405	4.5424	7.53954	3.35347	0.976896	1.94424	3.7131	5.50832	15.6737	37.6287
AAEL017293	unspecified product	#N/A	0.978412	0.988245	NA	NA	NA	1.07863	0	0	0	0	0	0	0.778661	0	0	NA	0.946505	NA	NA	NA	1.04217	0	0	0	0	0	0	0.787306	0	0	NA	0.94942	NA	NA	NA	-0.509225	0	0	0	0	0	0	0.786902	0	0
AAEL004648	unspecified product	P48987.2 RecName: Full=Protein atonal [Drosophila melanogaster]	0.978412	0.988245	NA	NA	NA	1.07863	0	0	0	0	0	0	0	0	1.35113	NA	0.946505	NA	NA	NA	1.04217	0	0	0	0	0	0	0	0	1.29331	NA	0.94942	NA	NA	NA	0.297405	0	0	0	0	0	0	0	0	1.29754
AAEL018132	unspecified product	Q58CR4.1 RecName: Full=Dolichol kinase; AltName: Full=Transmembrane protein 15 [Bos taurus]	NA	NA	NA	NA	NA	NA	0	0	0	0	0	0	0	0	0	NA	NA	NA	NA	NA	NA	0	0	0	0	0	0	0	0	0	0.820048	0.0648413	0.99746	0.0240854	0.954484	-0.509225	526.01	527.768	494.078	545.108	550.22	488.272	553.192	489.02	578.704
AAEL002099	cuticle protein%2C putative	P81225.1 RecName: Full=Cuticle protein 21; AltName: Full=LM-ACP 21 [Locusta migratoria]	NA	NA	NA	NA	NA	NA	0	0	0	0	0	0	0	0	0	NA	NA	NA	NA	NA	NA	0	0	0	0	0	0	0	0	0	0.892221	-0.519079	0.99746	0.139832	0.879858	0.297405	1.81696	2.15415	20.1208	2.93069	3.88848	19.4938	0.786902	2.08983	14.273
AAEL027993	unspecified product	P40265.1 RecName: Full=Histone H1-III [Glyptotendipes barbipes]	NA	NA	NA	NA	NA	NA	0	0	0	0	0	0	0	0	0	0.049659	4.84749	NA	0.105968	0.0477258	4.73112	10.9133	16.1579	16.7848	17.6389	16.5366	13.0109	14.9588	160.666	1088.96	0.0478726	4.8656	0.99746	0.134766	0.0518281	NA	10.9018	16.1562	16.7674	17.5841	17.4982	12.9958	14.9511	160.917	1104.21
AAEL025222	unspecified product	P83130.1 RecName: Full=Tubulin beta-2 chain; AltName: Full=Beta-2-tubulin [Drosophila erecta]	NA	NA	NA	NA	NA	NA	0	0	0	0	0	0	0	0	0	0.820435	0.689911	NA	-0.146514	0.802309	0.83266	1.81888	6.46315	4.47594	3.91975	0.97274	6.50543	4.72383	3.12986	12.9331	0.782681	0.693396	0.99746	-0.14757	0.809103	NA	1.81696	6.46246	4.4713	3.90759	0.972121	6.49792	4.72141	3.13474	12.9754
AAEL027155	unspecified product	A1ZAI5.1 RecName: Full=Putative fatty acyl-CoA reductase CG5065 [Drosophila melanogaster]	NA	NA	NA	NA	NA	NA	0	0	0	0	0	0	0	0	0	0.999319	0.0150591	NA	0.567909	NA	-0.599407	1.81888	0	0	0.979937	0.97274	0.929347	0.787306	1.04329	0	NA	0.0177403	0.99746	0.568541	NA	NA	1.81696	0	0	0.976896	0.972121	0.928274	0.786902	1.04491	0
AAEL012703	SCP2 domain-containing protein [Source:UniProtKB/TrEMBL%3BAcc:A0A1S4FWV0]	#N/A	NA	NA	NA	NA	NA	NA	0	0	0	0	0	0	0	0	0	NA	NA	NA	NA	NA	NA	0	0	0	0	0	0	0	0	0	NA	NA	NA	NA	NA	NA	0	0	0	0	0	0	0	0	0
AAEL006703	lumbrokinase-3(1) precursor%2C putative	Q8MQS8.1 RecName: Full=Venom serine protease 34; Short=SP34; AltName: Allergen=Api m 7; Flags: Precursor [Apis mellifera]	NA	NA	NA	NA	NA	NA	0	0	0	0	0	0	0	0	0	NA	NA	NA	NA	NA	NA	0	0	0	0	0	0	0	0	0	NA	NA	NA	NA	NA	0.297405	0	0	0	0	0	0	0	0	0
AAEL024517	unspecified product	#N/A	NA	NA	NA	NA	NA	NA	0	0	0	0	0	0	0	0	0	NA	NA	NA	NA	NA	NA	0	0	0	0	0	0	0	0	0	0.928	-0.0950983	0.99746	0.0140255	0.927139	NA	38.1561	36.6206	25.71	36.1452	28.1915	38.0592	30.6892	31.3474	32.4385
AAEL027684	#N/A	O61370.1 RecName: Full=Sodium channel protein Nach [Drosophila ananassae]	NA	NA	NA	NA	NA	NA	0	0	0	0	0	0	0	0	0	0.999319	-0.0246637	NA	0.359719	NA	-0.419044	1.81888	1.07719	0	1.95987	0.97274	0.929347	1.57461	0	1.29331	NA	-0.0223306	0.99746	0.359504	NA	NA	1.81696	1.07708	0	1.95379	0.972121	0.928274	1.5738	0	1.29754
AAEL004861	peroxisomal integral membrane protein Per8p%2C putative	#N/A	0.978412	1.91066	NA	NA	NA	2.00249	0	0	0	0	0	0	0	2.10774	0	NA	1.87409	NA	NA	NA	1.97261	0	0	0	0	0	0	0	2.08658	0	NA	1.87741	NA	NA	NA	0.297405	0	0	0	0	0	0	0	2.08983	0
AAEL020395	unspecified product	P40265.1 RecName: Full=Histone H1-III [Glyptotendipes barbipes]	NA	NA	NA	NA	NA	NA	0	0	0	0	0	0	0	0	0	0.224926	4.2492	NA	0.530454	0.0887223	3.70785	0	5.38596	0	2.93981	1.94548	2.78804	3.93653	12.5195	85.3582	0.189832	4.25397	0.99746	0.528899	0.0821917	-0.509225	0	5.38539	0	2.93069	1.94424	2.78482	3.93451	12.539	85.6378
AAEL025723	unspecified product	#N/A	NA	NA	NA	NA	NA	NA	0	0	0	0	0	0	0	0	0	NA	NA	NA	NA	NA	NA	0	0	0	0	0	0	0	0	0	0.0366368	3.69686	0.99746	0.0921105	0.0386391	NA	9.99327	11.8479	6.70694	11.7228	8.74908	10.211	9.44283	56.4254	306.22
AAEL022873	unspecified product	#N/A	NA	NA	NA	NA	NA	NA	0	0	0	0	0	0	0	0	0	NA	NA	NA	NA	NA	NA	0	0	0	0	0	0	0	0	0	NA	NA	NA	NA	NA	NA	0	0	0	0	0	0	0	0	0
AAEL009784	cuticle protein%2C putative	Q17015.3 RecName: Full=Cuticle protein [Anopheles gambiae]	NA	NA	NA	NA	NA	NA	0	0	0	0	0	0	0	0	0	NA	NA	NA	NA	NA	NA	0	0	0	0	0	0	0	0	0	NA	NA	NA	NA	NA	0.0103619	0	0	0	0	0	0	0	0	0
AAEL017000	#N/A	#N/A	NA	NA	NA	NA	NA	NA	0	0	0	0	0	0	0	0	0	NA	NA	NA	NA	NA	NA	0	0	0	0	0	0	0	0	0	NA	-0.0521308	0.99746	-2.01803	NA	-0.509225	0	2.15415	0	0	0	0	0.786902	0	1.29754
AAEL029079	unspecified product	P45583.1 RecName: Full=Cuticle protein 19; AltName: Full=LM-ACP 19; Short=LM-19 [Locusta migratoria]	NA	NA	NA	NA	NA	NA	0	0	0	0	0	0	0	0	0	NA	NA	NA	NA	NA	NA	0	0	0	0	0	0	0	0	0	NA	NA	NA	NA	NA	1.04634	0	0	0	0	0	0	0	0	0
AAEL026968	unspecified product	Q95Y12.1 RecName: Full=Probable histone-lysine N-methyltransferase set-23; AltName: Full=SET-domain containing protein 23 [Caenorhabditis elegans]	NA	NA	NA	NA	NA	NA	0	0	0	0	0	0	0	0	0	0.947943	0.912315	NA	-0.111043	NA	1.01084	0	0	1.11898	0	0.97274	0	0	2.08658	0	NA	0.915633	0.99746	-0.111499	NA	NA	0	0	1.11782	0	0.972121	0	0	2.08983	0
AAEL012501	unspecified product	#N/A	NA	NA	NA	NA	NA	NA	0	0	0	0	0	0	0	0	0	NA	NA	NA	NA	NA	NA	0	0	0	0	0	0	0	0	0	0.703104	-0.0857753	0.99746	-0.0196747	0.798008	NA	1162.85	1264.49	1218.43	1127.34	1240.43	1245.74	1223.63	1171.35	1034.14
AAEL027837	unspecified product	#N/A	NA	NA	NA	NA	NA	NA	0	0	0	0	0	0	0	0	0	0.738474	-1.76256	NA	-0.712846	NA	-1.07419	4.54719	6.46315	0	3.91975	2.91822	0	0.787306	0	2.58661	NA	-1.75978	0.99746	-0.713724	NA	NA	4.5424	6.46246	0	3.90759	2.91636	0	0.786902	0	2.59508
AAEL012647	unspecified product	#N/A	NA	NA	NA	NA	NA	NA	0	0	0	0	0	0	0	0	0	NA	NA	NA	NA	NA	NA	0	0	0	0	0	0	0	0	0	NA	NA	NA	NA	NA	NA	0	0	0	0	0	0	0	0	0
AAEL027532	Histone H2B [Source:UniProtKB/TrEMBL%3BAcc:Q17EF1]	Q8I1N0.3 RecName: Full=Histone H2B [Drosophila yakuba]	NA	NA	NA	NA	NA	NA	0	0	0	0	0	0	0	0	0	0.0354371	5.58223	NA	0.339128	0.016991	5.20244	5.45663	0	1.11898	1.95987	4.8637	1.85869	2.36192	38.6017	281.941	0.0306191	5.58623	0.99746	0.339671	0.0173078	NA	5.45088	0	1.11782	1.95379	4.8606	1.85655	2.36071	38.6618	282.864
AAEL024420	unspecified product	Q9VX31.2 RecName: Full=Integrator complex subunit 2 [Drosophila melanogaster]	NA	NA	NA	NA	NA	NA	0	0	0	0	0	0	0	0	0	NA	NA	NA	NA	NA	NA	0	0	0	0	0	0	0	0	0	0.902644	0.0578345	0.99746	0.163346	0.82755	NA	167.16	184.18	159.849	183.657	209.978	181.942	166.823	172.411	194.631
AAEL020119	unspecified product	#N/A	NA	NA	NA	NA	NA	NA	0	0	0	0	0	0	0	0	0	NA	NA	NA	NA	NA	NA	0	0	0	0	0	0	0	0	0	NA	NA	NA	NA	NA	-0.509225	0	0	0	0	0	0	0	0	0
AAEL000542	Amine oxidase [Source:UniProtKB/TrEMBL%3BAcc:Q17NY9]	#N/A	NA	NA	NA	NA	NA	NA	0	0	0	0	0	0	0	0	0	NA	NA	NA	NA	NA	NA	0	0	0	0	0	0	0	0	0	NA	1.27156	0.99746	0.875067	0.939242	#N/A	0.908479	3.23123	0	1.95379	0.972121	4.64137	0.786902	4.17966	5.19017
AAEL026466	unspecified product	#N/A	NA	NA	NA	NA	NA	NA	0	0	0	0	0	0	0	0	0	NA	NA	NA	NA	NA	NA	0	0	0	0	0	0	0	0	0	NA	3.0989	NA	NA	NA	NA	0	0	0	0	0	0	0	1.04491	3.89263
AAEL018070	Odorant receptor [Source:UniProtKB/TrEMBL%3BAcc:A0A1S4G7E4]	#N/A	NA	NA	NA	NA	NA	NA	0	0	0	0	0	0	0	0	0	NA	NA	NA	NA	NA	NA	0	0	0	0	0	0	0	0	0	NA	NA	NA	NA	NA	-0.509225	0	0	0	0	0	0	0	0	0
AAEL009938	unspecified product	#N/A	NA	NA	NA	NA	NA	NA	0	0	0	0	0	0	0	0	0	NA	NA	NA	NA	NA	NA	0	0	0	0	0	0	0	0	0	NA	NA	NA	NA	NA	0.0103619	0	0	0	0	0	0	0	0	0
AAEL002610	serine protease	Q9GRW0.1 RecName: Full=Phenoloxidase-activating factor 2; AltName: Full=45 KDa PPAF; Short=Hd-45; AltName: Full=Prophenoloxidase-activating factor II; AltName: Full=Serine protease-like PPAF-2; Contains: RecName: Full=Phenoloxidase-activating factor 2 light chain; Contains: RecName: Full=Phenoloxidase-activating factor 2 heavy chain; Flags: Precursor [Holotrichia diomphalia]	NA	NA	NA	NA	NA	NA	0	0	0	0	0	0	0	0	0	NA	NA	NA	NA	NA	NA	0	0	0	0	0	0	0	0	0	NA	NA	NA	NA	NA	0.297405	0	0	0	0	0	0	0	0	0
AAEL001985	protein serine/threonine kinase%2C putative	Q27377.2 RecName: Full=Putative odorant-binding protein A10; AltName: Full=Antennal protein 10; AltName: Full=OS-D protein; Flags: Precursor [Drosophila melanogaster]	0.978412	0.988245	NA	NA	NA	1.07863	0	0	0	0	0	0	0	1.05387	0	NA	0.946505	NA	NA	NA	1.04217	0	0	0	0	0	0	0	1.04329	0	NA	0.94942	NA	NA	NA	0.297405	0	0	0	0	0	0	0	1.04491	0
AAEL022545	unspecified product	Q17QR8.1 RecName: Full=Putative nuclease HARBI1; AltName: Full=Harbinger transposase-derived nuclease [Bos taurus]	NA	NA	NA	NA	NA	NA	0	0	0	0	0	0	0	0	0	NA	NA	NA	NA	NA	NA	0	0	0	0	0	0	0	0	0	NA	NA	NA	NA	NA	-0.509225	0	0	0	0	0	0	0	0	0
AAEL020993	unspecified product	#N/A	NA	NA	NA	NA	NA	NA	0	0	0	0	0	0	0	0	0	NA	NA	NA	NA	NA	NA	0	0	0	0	0	0	0	0	0	NA	NA	NA	NA	NA	-0.509225	0	0	0	0	0	0	0	0	0
AAEL021472	unspecified product	P40265.1 RecName: Full=Histone H1-III [Glyptotendipes barbipes]	NA	NA	NA	NA	NA	NA	0	0	0	0	0	0	0	0	0	0.112735	3.72057	NA	-0.255492	0.0543551	3.95183	3.63776	4.30877	1.11898	2.93981	2.91822	1.85869	5.51114	14.606	100.878	0.0932333	3.72485	0.99746	-0.25594	0.053949	-0.509225	3.63392	4.30831	1.11782	2.93069	2.91636	1.85655	5.50832	14.6288	101.208
AAEL004323	#N/A	#N/A	NA	NA	NA	NA	NA	NA	0	0	0	0	0	0	0	0	0	NA	NA	NA	NA	NA	NA	0	0	0	0	0	0	0	0	0	NA	0.66558	0.99746	-1.09544	NA	0.297405	0	0	2.23565	0.976896	0	0	2.36071	1.04491	0
AAEL009384	fibrinogen and fibronectin	A2AV25.1 RecName: Full=Fibrinogen C domain-containing protein 1 [Mus musculus]	NA	NA	NA	NA	NA	NA	0	0	0	0	0	0	0	0	0	NA	NA	NA	NA	NA	NA	0	0	0	0	0	0	0	0	0	0.912552	-0.114927	0.99746	-0.222087	0.955714	-0.110567	66.319	60.3163	65.9516	74.2441	43.7454	48.2703	78.6902	63.7398	33.7361
AAEL012645	unspecified product	#N/A	NA	NA	NA	NA	NA	NA	0	0	0	0	0	0	0	0	0	NA	NA	NA	NA	NA	NA	0	0	0	0	0	0	0	0	0	NA	NA	NA	NA	NA	NA	0	0	0	0	0	0	0	0	0
AAEL022664	unspecified product	Q9M2U3.1 RecName: Full=Protein ALP1-like [Arabidopsis thaliana]	NA	NA	NA	NA	NA	NA	0	0	0	0	0	0	0	0	0	NA	NA	NA	NA	NA	NA	0	0	0	0	0	0	0	0	0	NA	-0.150641	0.99746	-0.809577	NA	NA	1.81696	4.30831	2.23565	1.95379	0	2.78482	0	0	7.78525
AAEL021377	unspecified product	#N/A	NA	NA	NA	NA	NA	NA	0	0	0	0	0	0	0	0	0	NA	NA	NA	NA	NA	NA	0	0	0	0	0	0	0	0	0	0.676788	0.969257	0.99746	0.0542141	0.83256	-0.509225	4.5424	1.07708	4.4713	0	8.74908	1.85655	3.93451	8.35932	7.78525
AAEL022528	unspecified product	P40265.1 RecName: Full=Histone H1-III [Glyptotendipes barbipes]	NA	NA	NA	NA	NA	NA	0	0	0	0	0	0	0	0	0	0.0847417	4.52877	NA	-0.27986	0.0460756	4.80236	10.0038	23.6982	19.0227	16.6589	13.6184	13.0109	13.3842	156.493	1048.87	0.0760077	4.55037	0.99746	-0.217203	0.0518281	-0.509225	9.99327	23.6957	19.003	16.6072	15.5539	12.9958	13.3773	156.737	1066.58
AAEL021797	unspecified product	#N/A	NA	NA	NA	NA	NA	NA	0	0	0	0	0	0	0	0	0	NA	-0.977048	NA	-1.07283	NA	NA	0	1.07719	0	0	0	0	0	0	0	NA	-0.974133	0.99746	-1.07328	NA	-0.509225	0	1.07708	0	0	0	0	0	0	0
AAEL014644	UDP-sugar transporter UST74c (fringe connection protein)%2C putative	Q95YI5.2 RecName: Full=UDP-sugar transporter UST74c; AltName: Full=Protein fringe connection [Drosophila melanogaster]	NA	NA	NA	NA	NA	NA	0	0	0	0	0	0	0	0	0	NA	NA	NA	NA	NA	NA	0	0	0	0	0	0	0	0	0	0.701991	-0.0923673	0.99746	-0.0560753	0.889047	2.03288	1731.56	1645.77	1832.11	1665.61	1589.42	1782.29	1816.17	1590.36	1474.01
AAEL026431	unspecified product	P11369.2 RecName: Full=LINE-1 retrotransposable element ORF2 protein; Short=ORF2p; AltName: Full=Long interspersed element-1; Short=L1; AltName: Full=Retrovirus-related Pol polyprotein LINE-1; Includes: RecName: Full=Reverse transcriptase; Includes: RecName: Full=Endonuclease [Mus musculus]	NA	NA	NA	NA	NA	NA	0	0	0	0	0	0	0	0	0	0.789427	0.379803	NA	0.492167	0.939797	-0.124266	13.6416	21.5438	22.3797	33.3178	23.3458	24.163	17.3207	28.1688	29.7461	0.746476	0.383008	0.99746	0.491479	0.943754	NA	13.6272	21.5415	22.3565	33.2145	23.3309	24.1351	17.3118	28.2127	29.8435
AAEL027951	unspecified product	P08953.1 RecName: Full=Protein toll; Flags: Precursor [Drosophila melanogaster]	NA	NA	NA	NA	NA	NA	0	0	0	0	0	0	0	0	0	NA	NA	NA	NA	NA	NA	0	0	0	0	0	0	0	0	0	NA	NA	NA	NA	NA	NA	0	0	0	0	0	0	0	0	0
AAEL001346	unspecified product	#N/A	NA	NA	NA	NA	NA	NA	0	0	0	0	0	0	0	0	0	NA	NA	NA	NA	NA	NA	0	0	0	0	0	0	0	0	0	0.345199	0.840766	0.99746	0.104069	0.452354	0.297405	71.7699	70.01	53.6555	79.1286	61.2436	71.4771	65.3129	105.536	181.656
AAEL019695	unspecified product	#N/A	NA	NA	NA	NA	NA	NA	0	0	0	0	0	0	0	0	0	NA	NA	NA	NA	NA	NA	0	0	0	0	0	0	0	0	0	NA	2.70778	0.99746	1.36952	NA	-0.509225	0.908479	0	0	0.976896	0.972121	0.928274	2.36071	1.04491	3.89263
AAEL027713	unspecified product	#N/A	NA	NA	NA	NA	NA	NA	0	0	0	0	0	0	0	0	0	NA	NA	NA	NA	NA	NA	0	0	0	0	0	0	0	0	0	NA	NA	NA	NA	NA	NA	0	0	0	0	0	0	0	0	0
AAEL023035	unspecified product	P02299.4 RecName: Full=Histone H3 [Drosophila melanogaster]	NA	NA	NA	NA	NA	NA	0	0	0	0	0	0	0	0	0	0.890977	1.37739	NA	-0.111043	NA	1.47181	0.909439	0	0	0	0.97274	0	1.57461	0	1.29331	NA	1.37984	0.99746	-0.1115	NA	NA	0.908479	0	0	0	0.972121	0	1.5738	0	1.29754
AAEL025031	unspecified product	P0DP91.1 RecName: Full=Chimeric ERCC6-PGBD3 protein; AltName: Full=Chimeric CSB-PGBD3 protein [Homo sapiens]	NA	NA	NA	NA	NA	NA	0	0	0	0	0	0	0	0	0	NA	NA	NA	NA	NA	NA	0	0	0	0	0	0	0	0	0	NA	0.743591	0.99746	0.436591	0.947455	NA	3.63392	0	3.35347	2.93069	4.8606	1.85655	2.36071	3.13474	6.48771
AAEL002677	matrix metalloproteinase	Q99542.1 RecName: Full=Matrix metalloproteinase-19; Short=MMP-19; AltName: Full=Matrix metalloproteinase RASI; AltName: Full=Matrix metalloproteinase-18; Short=MMP-18; Flags: Precursor [Homo sapiens]	NA	NA	NA	NA	NA	NA	0	0	0	0	0	0	0	0	0	NA	NA	NA	NA	NA	NA	0	0	0	0	0	0	0	0	0	NA	NA	NA	NA	NA	0.297405	0	0	0	0	0	0	0	0	0
AAEL004602	neurogenic differentiation factor%2C putative	P48987.2 RecName: Full=Protein atonal [Drosophila melanogaster]	NA	NA	NA	NA	NA	NA	0	0	0	0	0	0	0	0	0	NA	NA	NA	NA	NA	NA	0	0	0	0	0	0	0	0	0	NA	NA	NA	NA	NA	0.297405	0	0	0	0	0	0	0	0	0
AAEL027279	unspecified product	G5EFY4.1 RecName: Full=Transcription factor egl-46; AltName: Full=Egg-laying defective protein 46 [Caenorhabditis elegans]	0.978412	0.988245	NA	NA	NA	1.07863	0	0	0	0	0	0	0	1.05387	0	0.895775	0.0837195	NA	0.100728	0.966629	-0.0316748	142.782	152.961	135.397	146.011	146.884	171.929	141.715	138.757	178.476	0.866209	0.0867166	0.99746	0.100247	0.971849	NA	142.631	152.945	135.257	145.558	146.79	171.731	141.642	138.974	179.061
AAEL008971	unspecified product	#N/A	NA	NA	NA	NA	NA	NA	0	0	0	0	0	0	0	0	0	NA	NA	NA	NA	NA	NA	0	0	0	0	0	0	0	0	0	NA	NA	NA	NA	NA	-0.110567	0	0	0	0	0	0	0	0	0
AAEL024694	unspecified product	B3LZ39.1 RecName: Full=Glutamate [NMDA] receptor subunit 1; Flags: Precursor [Drosophila ananassae]	NA	NA	NA	NA	NA	NA	0	0	0	0	0	0	0	0	0	0.808224	0.341283	NA	0.201311	0.943599	0.124205	20.0077	18.3123	17.9038	20.5787	18.4821	26.0217	22.8319	16.6926	32.3327	0.76861	0.344339	0.99746	0.200858	0.942486	NA	19.9865	18.3103	17.8852	20.5148	18.4703	25.9917	22.8202	16.7186	32.4385
AAEL002187	unspecified product	Q26416.1 RecName: Full=Adult cuticle protein 1; AltName: Full=dACP-1; Flags: Precursor [Drosophila melanogaster]	NA	NA	NA	NA	NA	NA	0	0	0	0	0	0	0	0	0	NA	NA	NA	NA	NA	NA	0	0	0	0	0	0	0	0	0	0.594619	-0.610221	0.99746	-0.243456	0.82576	0.297405	15.4442	25.8499	21.2387	22.4686	14.5818	15.7807	14.1642	13.5839	12.9754
AAEL023312	unspecified product	Q8I1N0.3 RecName: Full=Histone H2B [Drosophila yakuba]	0.978412	0.988245	NA	NA	NA	1.07863	0	0	0	0	0	0	0	0	1.35113	0.158446	5.28187	NA	0.799485	0.194489	4.46915	0	1.07719	0	0	1.94548	0	1.57461	8.34631	33.626	0.137995	5.28614	0.99746	0.799965	0.187898	NA	0	1.07708	0	0	1.94424	0	1.5738	8.35932	33.7361
AAEL000933	unspecified product	Q3UDW8.2 RecName: Full=Heparan-alpha-glucosaminide N-acetyltransferase; AltName: Full=Transmembrane protein 76 [Mus musculus]	NA	NA	NA	NA	NA	NA	0	0	0	0	0	0	0	0	0	NA	NA	NA	NA	NA	NA	0	0	0	0	0	0	0	0	0	0.611092	-0.133109	0.99746	-0.0174094	0.709189	#N/A	1000.24	921.978	1027.28	1056.03	891.435	983.042	1000.94	893.402	790.203
AAEL008254	metalloproteinase%2C putative	C9D7R2.1 RecName: Full=Astacin-like metalloprotease toxin 2; AltName: Full=Loxosceles astacin-like protease 2; Short=LALP2; Flags: Precursor [Loxosceles intermedia]	NA	NA	NA	NA	NA	NA	0	0	0	0	0	0	0	0	0	0.830738	-1.39899	NA	-2.61375	NA	1.27326	0.909439	4.30877	1.11898	0	0	0.929347	0	0	2.58661	NA	-1.39515	0.99746	-2.61481	NA	-0.0936839	0.908479	4.30831	1.11782	0	0	0.928274	0	0	2.59508
AAEL010286	leucine-rich transmembrane protein	#N/A	NA	NA	NA	NA	NA	NA	0	0	0	0	0	0	0	0	0	NA	NA	NA	NA	NA	NA	0	0	0	0	0	0	0	0	0	0.354854	0.896447	0.99746	0.210642	0.538031	0.0103619	119.919	91.5516	117.372	129.927	122.487	130.887	103.084	147.333	364.609
AAEL026032	Histone H4 [Source:UniProtKB/TrEMBL%3BAcc:Q16IE4]	P84040.2 RecName: Full=Histone H4 [Drosophila melanogaster]	NA	NA	NA	NA	NA	NA	0	0	0	0	0	0	0	0	0	0.327937	3.60154	NA	0.608795	0.401278	2.97595	0.909439	0	2.23797	0	2.91822	1.85869	0.787306	5.21644	32.3327	0.118891	4.63734	0.99746	0.609087	0.138305	NA	0.908479	0	2.23565	0	2.91636	1.85655	2.36071	8.35932	67.4722
AAEL011954	elongase%2C putative	A1L3X0.1 RecName: Full=Elongation of very long chain fatty acids protein 7; AltName: Full=3-keto acyl-CoA synthase ELOVL7; AltName: Full=ELOVL fatty acid elongase 7; Short=ELOVL FA elongase 7; AltName: Full=Very long chain 3-ketoacyl-CoA synthase 7; AltName: Full=Very long chain 3-oxoacyl-CoA synthase 7 [Homo sapiens]	NA	NA	NA	NA	NA	NA	0	0	0	0	0	0	0	0	0	NA	NA	NA	NA	NA	NA	0	0	0	0	0	0	0	0	0	0.60205	-0.122338	0.99746	0.0601064	0.43171	NA	484.22	488.993	519.788	537.293	519.112	507.766	476.076	456.628	435.974
AAEL025139	unspecified product	#N/A	NA	NA	NA	NA	NA	NA	0	0	0	0	0	0	0	0	0	NA	NA	NA	NA	NA	NA	0	0	0	0	0	0	0	0	0	NA	2.21171	0.99746	-0.990587	NA	NA	0.908479	0	1.11782	0.976896	0	0	0	3.13474	6.48771
AAEL021204	unspecified product	#N/A	NA	NA	NA	NA	NA	NA	0	0	0	0	0	0	0	0	0	NA	NA	NA	NA	NA	NA	0	0	0	0	0	0	0	0	0	NA	0.94942	NA	NA	NA	-0.509225	0	0	0	0	0	0	0	1.04491	0
AAEL007825	unspecified product	#N/A	NA	NA	NA	NA	NA	NA	0	0	0	0	0	0	0	0	0	NA	NA	NA	NA	NA	NA	0	0	0	0	0	0	0	0	0	0.793347	0.206049	0.99746	0.078677	0.91754	0.297405	476.043	708.717	508.61	494.31	671.735	629.37	504.404	1019.84	428.189
AAEL007969	serine protease	#N/A	NA	NA	NA	NA	NA	NA	0	0	0	0	0	0	0	0	0	NA	NA	NA	NA	NA	NA	0	0	0	0	0	0	0	0	0	0.477658	-0.172623	0.99746	0.0891552	0.295038	-0.0936839	862.147	898.283	848.428	1003.27	912.821	874.434	835.69	800.405	673.424
AAEL006812	unspecified product	#N/A	NA	NA	NA	NA	NA	NA	0	0	0	0	0	0	0	0	0	NA	NA	NA	NA	NA	NA	0	0	0	0	0	0	0	0	0	0.999333	0.00107688	0.99746	0.147485	0.924848	0.297405	20.895	18.3103	20.1208	24.4224	20.4145	21.3503	22.8202	15.6737	20.7607
AAEL001991	protein serine/threonine kinase%2C putative	Q9W1C9.2 RecName: Full=Ejaculatory bulb-specific protein 3; AltName: Full=Ejaculatory bulb-specific protein III; AltName: Full=PEB-meIII; AltName: Full=PEBmelIII; Flags: Precursor [Drosophila melanogaster]	0.978412	0.988245	NA	NA	NA	1.07863	0	0	0	0	0	0	0	0	1.35113	NA	0.946505	NA	NA	NA	1.04217	0	0	0	0	0	0	0	0	1.29331	NA	0.94942	0.99746	0.850269	NA	0.297405	0	0	0	0	0	0.928274	0	0	1.29754
AAEL026691	Histone H4 [Source:UniProtKB/TrEMBL%3BAcc:Q16IE4]	P84040.2 RecName: Full=Histone H4 [Drosophila melanogaster]	NA	NA	NA	NA	NA	NA	0	0	0	0	0	0	0	0	0	0.215399	6.59156	NA	2.75201	0.263442	3.81617	0	0	0	1.95987	0.97274	0.929347	0	7.30302	47.8523	0.176271	6.59619	0.99746	2.75134	0.257113	NA	0	0	0	1.95379	0.972121	0.928274	0	7.3144	48.009
AAEL013503	Cir_N domain-containing protein [Source:UniProtKB/TrEMBL%3BAcc:A0A1S4FZL4]	Q3T0Z5.1 RecName: Full=Leukocyte receptor cluster member 1 homolog [Bos taurus]	NA	NA	NA	NA	NA	NA	0	0	0	0	0	0	0	0	0	NA	NA	NA	NA	NA	NA	0	0	0	0	0	0	0	0	0	0.784767	-0.103982	0.999768	-0.00122143	0.846717	2.03288	225.303	234.803	209.033	263.762	194.424	214.431	222.693	189.13	210.202
AAEL004226	membrane alanine aminopeptidase%2C putative	#N/A	NA	NA	NA	NA	NA	NA	0	0	0	0	0	0	0	0	0	NA	NA	NA	NA	NA	NA	0	0	0	0	0	0	0	0	0	NA	NA	NA	NA	NA	0.297405	0	0	0	0	0	0	0	0	0
AAEL006481	unspecified product	#N/A	NA	NA	NA	NA	NA	NA	0	0	0	0	0	0	0	0	0	NA	NA	NA	NA	NA	NA	0	0	0	0	0	0	0	0	0	NA	NA	NA	NA	NA	0.297405	0	0	0	0	0	0	0	0	0
AAEL021243	unspecified product	#N/A	NA	NA	NA	NA	NA	NA	0	0	0	0	0	0	0	0	0	NA	NA	NA	NA	NA	NA	0	0	0	0	0	0	0	0	0	NA	NA	NA	NA	NA	-0.509225	0	0	0	0	0	0	0	0	0
AAEL015149	unspecified product	#N/A	NA	NA	NA	NA	NA	NA	0	0	0	0	0	0	0	0	0	NA	NA	NA	NA	NA	NA	0	0	0	0	0	0	0	0	0	NA	NA	NA	NA	NA	2.03288	0	0	0	0	0	0	0	0	0
AAEL025810	Histone H2B [Source:UniProtKB/TrEMBL%3BAcc:Q17EF1]	Q8I1N0.3 RecName: Full=Histone H2B [Drosophila yakuba]	NA	NA	NA	NA	NA	NA	0	0	0	0	0	0	0	0	0	0.00702621	4.71472	NA	0.0124796	0.00762973	4.68819	7.27551	9.69473	5.59492	3.91975	6.80918	12.0815	11.8096	83.4631	499.216	0.0086822	4.71941	0.99746	0.125481	0.0554277	NA	7.26784	9.6937	5.58912	3.90759	6.80484	13.9241	11.8035	83.5932	500.851
AAEL001835	sodium/solute symporter	Q8N695.2 RecName: Full=Sodium-coupled monocarboxylate transporter 1; AltName: Full=Apical iodide transporter; AltName: Full=Electrogenic sodium monocarboxylate cotransporter; AltName: Full=Sodium iodide-related cotransporter; AltName: Full=Solute carrier family 5 member 8 [Homo sapiens]	NA	NA	NA	NA	NA	NA	0	0	0	0	0	0	0	0	0	0.973187	-0.167268	NA	-1.10959	NA	0.935859	2.72832	1.07719	4.47594	2.93981	0	0.929347	1.57461	2.08658	3.87992	NA	-0.00513621	0.99746	-1.11024	NA	0.297405	2.72544	1.07708	4.4713	2.93069	0	0.928274	2.36071	2.08983	3.89263
AAEL015285	unspecified product	#N/A	NA	NA	NA	NA	NA	NA	0	0	0	0	0	0	0	0	0	0.745737	0.774045	NA	0.788809	0.990697	-0.0377356	5.45663	2.15438	5.59492	9.79937	6.80918	6.50543	6.29845	6.25973	10.3465	0.703425	0.777354	0.99746	0.788507	0.9909	2.03288	5.45088	2.15415	5.58912	9.76896	6.80484	6.49792	6.29522	6.26949	10.3803
AAEL024767	Histone H3 [Source:UniProtKB/TrEMBL%3BAcc:Q16N56]	P02299.4 RecName: Full=Histone H3 [Drosophila melanogaster]	NA	NA	NA	NA	NA	NA	0	0	0	0	0	0	0	0	0	0.311913	3.30572	NA	-0.314226	0.245615	3.59462	2.72832	2.15438	2.23797	1.95987	2.91822	0.929347	0.787306	3.12986	67.2519	0.288388	3.31046	0.99746	-0.31441	0.238307	NA	2.72544	2.15415	2.23565	1.95379	2.91636	0.928274	0.786902	3.13474	67.4722
AAEL019847	unspecified product	E9Q236.1 RecName: Full=ATP-binding cassette sub-family C member 4; AltName: Full=Multidrug resistance-associated protein 4 [Mus musculus]	NA	NA	NA	NA	NA	NA	0	0	0	0	0	0	0	0	0	NA	NA	NA	NA	NA	NA	0	0	0	0	0	0	0	0	0	0.991569	-0.00595721	0.99746	-0.0114323	0.991296	-0.509225	192.598	256.344	215.74	216.871	258.584	186.583	224.267	242.42	193.334
AAEL025177	unspecified product	A0A345BJN8.1 RecName: Full=MFS-type transporter clz9; AltName: Full=Squalestatin S1 biosynthesis cluster protein clz9; AltName: Full=Zaragozic acid A biosynthesis cluster protein 9 [Curvularia lunata]	NA	NA	NA	NA	NA	NA	0	0	0	0	0	0	0	0	0	NA	NA	NA	NA	NA	NA	0	0	0	0	0	0	0	0	0	0.789865	0.653446	0.99746	0.104722	0.866379	NA	2.72544	6.46246	3.35347	4.88448	4.8606	3.7131	2.36071	7.3144	10.3803
AAEL000146	nitrilase%2C putative	Q9JHW2.1 RecName: Full=Omega-amidase NIT2; AltName: Full=Nitrilase homolog 2 [Mus musculus]	NA	NA	NA	NA	NA	NA	0	0	0	0	0	0	0	0	0	NA	NA	NA	NA	NA	NA	0	0	0	0	0	0	0	0	0	NA	NA	NA	NA	NA	#N/A	0	0	0	0	0	0	0	0	0
AAEL011540	metalloproteinase%2C putative	P55112.4 RecName: Full=Zinc metalloproteinase nas-4; AltName: Full=Nematode astacin 4; Flags: Precursor [Caenorhabditis elegans]	0.978412	0.988245	NA	NA	NA	1.07863	0	0	0	0	0	0	0	1.05387	0	NA	0.946505	NA	NA	NA	1.04217	0	0	0	0	0	0	0	1.04329	0	NA	0.94942	NA	NA	NA	NA	0	0	0	0	0	0	0	1.04491	0
AAEL006176	#N/A	P54191.2 RecName: Full=General odorant-binding protein 69a; AltName: Full=Odorant-binding protein 69a; AltName: Full=Pheromone-binding protein-related protein 1; Short=PBPRP-1; Flags: Precursor [Drosophila melanogaster]	NA	NA	NA	NA	NA	NA	0	0	0	0	0	0	0	0	0	NA	NA	NA	NA	NA	NA	0	0	0	0	0	0	0	0	0	0.351559	1.64756	0.99746	0.508498	0.570695	0.297405	9.08479	4.30831	4.4713	6.83828	12.6376	6.49792	8.65592	13.5839	35.0336
AAEL026212	Histone H2A [Source:UniProtKB/TrEMBL%3BAcc:Q173V2]	P84051.2 RecName: Full=Histone H2A [Drosophila melanogaster]	NA	NA	NA	NA	NA	NA	0	0	0	0	0	0	0	0	0	0.0368793	4.70125	NA	0.874512	0.0592218	3.817	0.909439	3.23158	2.23797	2.93981	5.83644	2.78804	4.72383	21.9091	138.384	0.0187691	5.23324	0.99746	0.987604	0.033976	NA	0.908479	3.23123	2.23565	2.93069	5.83272	3.7131	4.72141	32.3924	201.119
AAEL022161	unspecified product	P84051.2 RecName: Full=Histone H2A [Drosophila melanogaster]	NA	NA	NA	NA	NA	NA	0	0	0	0	0	0	0	0	0	0.300768	4.17904	NA	1.08716	0.340739	3.03559	3.63776	0	1.11898	2.93981	4.8637	2.78804	0	10.4329	77.5984	0.272138	4.18313	0.99746	1.08762	0.33364	-0.509225	3.63392	0	1.11782	2.93069	4.8606	2.78482	0	10.4491	77.8525
AAEL026744	unspecified product	#N/A	NA	NA	NA	NA	NA	NA	0	0	0	0	0	0	0	0	0	NA	NA	NA	NA	NA	NA	0	0	0	0	0	0	0	0	0	0.994926	0.0112617	0.99746	-0.290541	0.875565	NA	45.424	26.9269	65.9516	38.099	24.303	51.0551	41.7058	21.9432	76.555
AAEL029036	unspecified product	#N/A	NA	NA	NA	NA	NA	NA	0	0	0	0	0	0	0	0	0	NA	NA	NA	NA	NA	NA	0	0	0	0	0	0	0	0	0	NA	NA	NA	NA	NA	1.04634	0	0	0	0	0	0	0	0	0
AAEL017305	#N/A	#N/A	NA	NA	NA	NA	NA	NA	0	0	0	0	0	0	0	0	0	NA	NA	NA	NA	NA	NA	0	0	0	0	0	0	0	0	0	NA	1.46178	0.99746	1.49782	NA	-0.509225	0.908479	1.07708	0	0.976896	2.91636	1.85655	0.786902	1.04491	3.89263
AAEL025281	unspecified product	Q4R642.1 RecName: Full=Dynein regulatory complex subunit 5; AltName: Full=T-complex-associated testis-expressed protein 1; Short=Tcte-1 [Macaca fascicularis]	NA	NA	NA	NA	NA	NA	0	0	0	0	0	0	0	0	0	NA	NA	NA	NA	NA	NA	0	0	0	0	0	0	0	0	0	NA	NA	NA	NA	NA	NA	0	0	0	0	0	0	0	0	0
AAEL006344	sulfotransferase (sult)	#N/A	NA	NA	NA	NA	NA	NA	0	0	0	0	0	0	0	0	0	NA	NA	NA	NA	NA	NA	0	0	0	0	0	0	0	0	0	NA	0.132551	0.99746	1.42851	NA	0.297405	0	0	2.23565	4.88448	0.972121	0	2.36071	0	0
AAEL026556	Histone H4 [Source:UniProtKB/TrEMBL%3BAcc:Q16IE4]	P84040.2 RecName: Full=Histone H4 [Drosophila melanogaster]	NA	NA	NA	NA	NA	NA	0	0	0	0	0	0	0	0	0	0.176876	4.33764	NA	1.1192	0.279722	3.20136	0.909439	2.15438	0	3.91975	0	2.78804	3.14922	5.21644	54.3189	0.161075	4.34239	0.99746	1.11788	0.272138	NA	0.908479	2.15415	0	3.90759	0	2.78482	3.14761	5.22457	54.4968
AAEL017219	#N/A	#N/A	NA	NA	NA	NA	NA	NA	0	0	0	0	0	0	0	0	0	NA	NA	NA	NA	NA	NA	0	0	0	0	0	0	0	0	0	NA	NA	NA	NA	NA	-0.509225	0	0	0	0	0	0	0	0	0
AAEL004764	pupal cuticle protein%2C putative	Q17015.3 RecName: Full=Cuticle protein [Anopheles gambiae]	NA	NA	NA	NA	NA	NA	0	0	0	0	0	0	0	0	0	NA	NA	NA	NA	NA	NA	0	0	0	0	0	0	0	0	0	NA	1.57844	NA	NA	NA	0.297405	0	0	0	0	0	0	1.5738	0	0
AAEL022054	Regulator of g protein signaling [Source:UniProtKB/TrEMBL%3BAcc:A0A1S4FAF9]	O46470.1 RecName: Full=Regulator of G-protein signaling 7; Short=RGS7 [Bos taurus]	NA	NA	NA	NA	NA	NA	0	0	0	0	0	0	0	0	0	0.999319	0.00376775	NA	-0.623551	0.790085	0.606093	15.4605	7.54035	8.95188	3.91975	8.75466	8.36412	14.1715	6.25973	11.6398	0.99809	0.00634988	0.99746	-0.623608	0.798008	-0.509225	15.4442	7.53954	8.94259	3.90759	8.74908	8.35447	14.1642	6.26949	11.6779
AAEL024777	unspecified product	C3VPR6.2 RecName: Full=Protein NLRC5 [Mus musculus]	NA	NA	NA	NA	NA	NA	0	0	0	0	0	0	0	0	0	0.717634	-2.17722	NA	0.183747	NA	-2.38749	2.72832	1.07719	1.11898	0	2.91822	2.78804	0	1.04329	0	NA	-2.17424	0.99746	0.183993	NA	NA	2.72544	1.07708	1.11782	0	2.91636	2.78482	0	1.04491	0
AAEL024167	unspecified product	#N/A	NA	NA	NA	NA	NA	NA	0	0	0	0	0	0	0	0	0	0.753965	-0.957308	NA	-0.932673	NA	-0.0189554	3.63776	5.38596	5.59492	2.93981	0.97274	3.71739	0.787306	3.12986	3.87992	0.714145	-0.953514	0.99746	-0.933467	0.998821	NA	3.63392	5.38539	5.58912	2.93069	0.972121	3.7131	0.786902	3.13474	3.89263
AAEL001895	lactosylceramide 4-alpha-galactosyltransferase (alpha- 1%2C4-galactosyltransferase)	P0C8Q4.1 RecName: Full=Uncharacterized protein At4g19900 [Arabidopsis thaliana]	NA	NA	NA	NA	NA	NA	0	0	0	0	0	0	0	0	0	NA	NA	NA	NA	NA	NA	0	0	0	0	0	0	0	0	0	NA	1.66175	0.99746	1.25593	NA	0.297405	0.908479	1.07708	0	0.976896	3.88848	0	1.5738	1.04491	3.89263
AAEL022438	unspecified product	Q9W141.1 RecName: Full=Putative ATP synthase subunit f, mitochondrial [Drosophila melanogaster]	NA	NA	NA	NA	NA	NA	0	0	0	0	0	0	0	0	0	0.706666	-0.275524	NA	-0.164043	0.892432	-0.127959	70.0268	58.1684	59.3062	48.9968	60.3099	59.4782	50.3876	53.2077	51.7323	0.672109	-0.272675	0.99746	-0.164375	0.903439	-0.509225	69.9529	58.1622	59.2447	48.8448	60.2715	59.4096	50.3617	53.2906	51.9017
AAEL004342	#N/A	#N/A	NA	NA	NA	NA	NA	NA	0	0	0	0	0	0	0	0	0	NA	NA	NA	NA	NA	NA	0	0	0	0	0	0	0	0	0	NA	0.600254	0.99746	-0.193836	NA	0.297405	0	0	2.23565	0.976896	0	0.928274	0	2.08983	1.29754
AAEL023709	unspecified product	#N/A	NA	NA	NA	NA	NA	NA	0	0	0	0	0	0	0	0	0	NA	NA	NA	NA	NA	NA	0	0	0	0	0	0	0	0	0	NA	-0.819352	0.99746	-0.414992	NA	NA	1.81696	1.07708	2.23565	1.95379	1.94424	0	1.5738	0	1.29754
AAEL023295	unspecified product	#N/A	NA	NA	NA	NA	NA	NA	0	0	0	0	0	0	0	0	0	NA	NA	NA	NA	NA	NA	0	0	0	0	0	0	0	0	0	NA	0.78452	0.99746	-2.35546	NA	NA	0.908479	2.15415	2.23565	0.976896	0	0	0.786902	2.08983	6.48771
AAEL020976	Histone H4 [Source:UniProtKB/TrEMBL%3BAcc:Q16IE4]	P84040.2 RecName: Full=Histone H4 [Drosophila melanogaster]	NA	NA	NA	NA	NA	NA	0	0	0	0	0	0	0	0	0	0.282623	3.73053	NA	-1.17606	0.148944	4.88434	0	1.07719	3.35695	0	1.94548	0	1.57461	7.30302	49.1457	0.252437	3.73579	0.99746	-1.17582	0.138871	-0.509225	0	1.07708	3.35347	0	1.94424	0	1.5738	7.3144	49.3066
AAEL009993	Tox-SGS domain-containing protein [Source:UniProtKB/TrEMBL%3BAcc:A0A1S4FPC9]	Q07833.2 RecName: Full=tRNA nuclease WapA; AltName: Full=Cell wall-associated polypeptide CWBP200; Short=CWBP200; AltName: Full=RNase WapA; AltName: Full=Toxin WapA; AltName: Full=Wall-associated protein; Flags: Precursor [Bacillus subtilis subsp. subtilis str. 168]	NA	NA	NA	NA	NA	NA	0	0	0	0	0	0	0	0	0	NA	NA	NA	NA	NA	NA	0	0	0	0	0	0	0	0	0	NA	NA	NA	NA	NA	0.0103619	0	0	0	0	0	0	0	0	0
AAEL003232	unspecified product	#N/A	0.978412	0.988245	NA	NA	NA	1.07863	0	0	0	0	0	0	0	1.05387	0	NA	0.946505	NA	NA	NA	1.04217	0	0	0	0	0	0	0	1.04329	0	NA	0.94942	NA	NA	NA	0.297405	0	0	0	0	0	0	0	1.04491	0
AAEL027708	Histone H2B [Source:UniProtKB/TrEMBL%3BAcc:Q17EF1]	Q8I1N0.3 RecName: Full=Histone H2B [Drosophila yakuba]	NA	NA	NA	NA	NA	NA	0	0	0	0	0	0	0	0	0	0.00914648	6.30849	NA	0.720774	0.0144089	5.5631	1.81888	1.07719	1.11898	3.91975	0.97274	1.85869	3.14922	22.9523	296.167	0.0103575	6.31317	0.99746	0.720232	0.0159083	NA	1.81696	1.07708	1.11782	3.90759	0.972121	1.85655	3.14761	22.9881	297.137
AAEL020441	unspecified product	Q9VXT7.1 RecName: Full=Probable isoaspartyl peptidase/L-asparaginase CG7860; AltName: Full=Beta-aspartyl-peptidase CG7860; AltName: Full=Isoaspartyl dipeptidase CG7860; AltName: Full=L-asparagine amidohydrolase CG7860; Contains: RecName: Full=Probable isoaspartyl peptidase/L-asparaginase CG7860 alpha chain; Contains: RecName: Full=Probable isoaspartyl peptidase/L-asparaginase CG7860 beta chain; F…	NA	NA	NA	NA	NA	NA	0	0	0	0	0	0	0	0	0	NA	NA	NA	NA	NA	NA	0	0	0	0	0	0	0	0	0	0.720951	0.271765	0.99746	-0.0214554	0.784185	-0.509225	70.8614	59.2393	62.5981	59.5907	56.383	75.1902	65.3129	61.65	107.696
AAEL024477	unspecified product	#N/A	NA	NA	NA	NA	NA	NA	0	0	0	0	0	0	0	0	0	NA	NA	NA	NA	NA	NA	0	0	0	0	0	0	0	0	0	NA	-0.175744	0.99746	-0.127818	NA	NA	0.908479	2.15415	1.11782	0	1.94424	1.85655	0	0	3.89263
AAEL029123	unspecified product	P45583.1 RecName: Full=Cuticle protein 19; AltName: Full=LM-ACP 19; Short=LM-19 [Locusta migratoria]	NA	NA	NA	NA	NA	NA	0	0	0	0	0	0	0	0	0	NA	NA	NA	NA	NA	NA	0	0	0	0	0	0	0	0	0	NA	NA	NA	NA	NA	1.04634	0	0	0	0	0	0	0	0	0
AAEL008984	unspecified product	#N/A	NA	NA	NA	NA	NA	NA	0	0	0	0	0	0	0	0	0	NA	NA	NA	NA	NA	NA	0	0	0	0	0	0	0	0	0	NA	NA	NA	NA	NA	-0.110567	0	0	0	0	0	0	0	0	0
AAEL025060	unspecified product	#N/A	NA	NA	NA	NA	NA	NA	0	0	0	0	0	0	0	0	0	0.875929	-0.126517	NA	-0.0421099	0.91355	-0.101402	113.68	114.182	107.423	119.552	110.892	97.5814	115.734	115.805	73.7185	0.855708	-0.12006	0.99746	-0.0425648	0.924963	NA	113.56	114.17	107.311	119.181	110.822	97.4688	116.462	115.986	73.9599
AAEL026625	unspecified product	#N/A	NA	NA	NA	NA	NA	NA	0	0	0	0	0	0	0	0	0	NA	NA	NA	NA	NA	NA	0	0	0	0	0	0	0	0	0	NA	NA	NA	NA	NA	NA	0	0	0	0	0	0	0	0	0
AAEL027540	Histone H2B [Source:UniProtKB/TrEMBL%3BAcc:Q17EF1]	Q8I1N0.3 RecName: Full=Histone H2B [Drosophila yakuba]	NA	NA	NA	NA	NA	NA	0	0	0	0	0	0	0	0	0	0.0631668	6.43066	NA	0.936653	0.0777788	5.47211	0.909439	1.07719	0	2.93981	0.97274	0	0	32.3419	142.264	0.050408	6.47698	0.99746	0.935857	0.25828	NA	0.908479	1.07708	0	2.93069	0.972121	0	0	32.3924	147.92
AAEL024364	unspecified product	#N/A	NA	NA	NA	NA	NA	NA	0	0	0	0	0	0	0	0	0	0.927144	-0.357659	NA	-0.668494	0.945992	0.292022	7.27551	7.54035	3.35695	3.91975	5.83644	1.85869	0.787306	7.30302	6.46653	0.905362	-0.354083	0.99746	-0.668788	0.94586	NA	7.26784	7.53954	3.35347	3.90759	5.83272	1.85655	0.786902	7.3144	6.48771
AAEL020984	unspecified product	Q5TXN1.2 RecName: Full=General odorant-binding protein 67; Flags: Precursor [Anopheles gambiae]	0.978412	0.988245	NA	NA	NA	1.07863	0	0	0	0	0	0	0	1.05387	0	NA	0.946505	NA	NA	NA	1.04217	0	0	0	0	0	0	0	1.04329	0	NA	0.94942	NA	NA	NA	-0.509225	0	0	0	0	0	0	0	1.04491	0
AAEL026853	unspecified product	#N/A	NA	NA	NA	NA	NA	NA	0	0	0	0	0	0	0	0	0	0.839649	0.409941	NA	0.688761	0.871491	-0.290738	5.45663	14.0035	11.1898	18.6188	15.5638	14.8695	10.235	12.5195	18.1063	0.80411	0.413117	0.99746	0.687971	0.880372	NA	5.45088	14.002	11.1782	18.561	15.5539	14.8524	10.2297	12.539	18.1656
AAEL024261	unspecified product	#N/A	NA	NA	NA	NA	NA	NA	0	0	0	0	0	0	0	0	0	NA	NA	NA	NA	NA	NA	0	0	0	0	0	0	0	0	0	NA	NA	NA	NA	NA	NA	0	0	0	0	0	0	0	0	0
AAEL025924	Histone H3 [Source:UniProtKB/TrEMBL%3BAcc:Q16N56]	P02299.4 RecName: Full=Histone H3 [Drosophila melanogaster]	NA	NA	NA	NA	NA	NA	0	0	0	0	0	0	0	0	0	0.306659	3.37189	NA	-0.107037	0.320526	3.46328	1.81888	3.23158	1.11898	0	3.89096	1.85869	1.57461	2.08658	60.7854	0.281261	3.37653	0.99746	-0.107223	0.311982	NA	1.81696	3.23123	1.11782	0	3.88848	1.85655	1.5738	2.08983	60.9845
AAEL023280	unspecified product	#N/A	NA	NA	NA	NA	NA	NA	0	0	0	0	0	0	0	0	0	NA	NA	NA	NA	NA	NA	0	0	0	0	0	0	0	0	0	0.564938	-0.203389	0.99746	-0.108237	0.842989	NA	246.198	212.184	239.214	226.64	192.48	232.069	206.168	182.86	217.987
AAEL024000	unspecified product	#N/A	NA	NA	NA	NA	NA	NA	0	0	0	0	0	0	0	0	0	NA	NA	NA	NA	NA	NA	0	0	0	0	0	0	0	0	0	NA	NA	NA	NA	NA	NA	0	0	0	0	0	0	0	0	0
AAEL008828	carbonic anhydrase	Q9WVT6.1 RecName: Full=Carbonic anhydrase 14; AltName: Full=Carbonate dehydratase XIV; AltName: Full=Carbonic anhydrase XIV; Short=CA-XIV; Flags: Precursor [Mus musculus]	NA	NA	NA	NA	NA	NA	0	0	0	0	0	0	0	0	0	NA	NA	NA	NA	NA	NA	0	0	0	0	0	0	0	0	0	0.387569	1.03857	0.99746	0.519811	0.738034	-0.110567	13.6272	15.0791	8.94259	14.6534	16.526	23.2069	15.738	31.3474	31.141
AAEL001989	protein serine/threonine kinase%2C putative	Q9W1C9.2 RecName: Full=Ejaculatory bulb-specific protein 3; AltName: Full=Ejaculatory bulb-specific protein III; AltName: Full=PEB-meIII; AltName: Full=PEBmelIII; Flags: Precursor [Drosophila melanogaster]	NA	NA	NA	NA	NA	NA	0	0	0	0	0	0	0	0	0	NA	NA	NA	NA	NA	NA	0	0	0	0	0	0	0	0	0	NA	NA	NA	NA	NA	0.297405	0	0	0	0	0	0	0	0	0
AAEL007543	unspecified product	#N/A	0.936942	3.07461	NA	NA	NA	3.16248	0	0	0	0	0	0	0	2.10774	2.70226	0.772958	3.02426	NA	NA	NA	3.11927	0	0	0	0	0	0	0	2.08658	2.58661	NA	3.02854	NA	NA	NA	0.297405	0	0	0	0	0	0	0	2.08983	2.59508
AAEL023440	unspecified product	#N/A	NA	NA	NA	NA	NA	NA	0	0	0	0	0	0	0	0	0	NA	NA	NA	NA	NA	NA	0	0	0	0	0	0	0	0	0	0.848583	-0.519329	0.99746	0.191399	0.834734	NA	2.72544	4.30831	5.58912	4.88448	2.91636	6.49792	3.93451	2.08983	2.59508
AAEL020040	unspecified product	#N/A	NA	NA	NA	NA	NA	NA	0	0	0	0	0	0	0	0	0	NA	NA	NA	NA	NA	NA	0	0	0	0	0	0	0	0	0	NA	NA	NA	NA	NA	-0.509225	0	0	0	0	0	0	0	0	0
AAEL004203	unspecified product	#N/A	NA	NA	NA	NA	NA	NA	0	0	0	0	0	0	0	0	0	NA	NA	NA	NA	NA	NA	0	0	0	0	0	0	0	0	0	NA	NA	NA	NA	NA	0.297405	0	0	0	0	0	0	0	0	0
AAEL019613	unspecified product	#N/A	NA	NA	NA	NA	NA	NA	0	0	0	0	0	0	0	0	0	NA	NA	NA	NA	NA	NA	0	0	0	0	0	0	0	0	0	NA	NA	NA	NA	NA	-0.509225	0	0	0	0	0	0	0	0	0
AAEL003706	Histone H2A [Source:UniProtKB/TrEMBL%3BAcc:Q17ER8]	#N/A	NA	NA	NA	NA	NA	NA	0	0	0	0	0	0	0	0	0	0.823319	2.50114	NA	NA	NA	2.5974	0	0	0	0	0	0	3.14922	0	0	NA	2.50163	NA	NA	NA	0.297405	0	0	0	0	0	0	3.14761	0	0
AAEL014079	serine protease inhibitor%2C serpin	Q7QIJ8.4 RecName: Full=Serine protease inhibitor 2; Short=Serpin 2; Flags: Precursor [Anopheles gambiae]	NA	NA	NA	NA	NA	NA	0	0	0	0	0	0	0	0	0	NA	NA	NA	NA	NA	NA	0	0	0	0	0	0	0	0	0	0.309238	2.02446	0.99746	1.143	0.733505	2.03288	2.72544	3.23123	2.23565	9.76896	1.94424	6.49792	5.50832	11.4941	16.868
AAEL025773	unspecified product	#N/A	NA	NA	NA	NA	NA	NA	0	0	0	0	0	0	0	0	0	NA	NA	NA	NA	NA	NA	0	0	0	0	0	0	0	0	0	NA	NA	NA	NA	NA	NA	0	0	0	0	0	0	0	0	0
AAEL000340	cytochrome P450	#N/A	0.936942	3.07461	NA	NA	NA	3.16248	0	0	0	0	0	0	0	2.10774	2.70226	0.524371	1.93103	NA	0.707742	0.721117	1.20577	1.81888	1.07719	1.11898	1.95987	0.97274	3.71739	2.36192	3.12986	10.3465	0.495894	1.935	0.99746	0.70733	0.727155	#N/A	1.81696	1.07708	1.11782	1.95379	0.972121	3.7131	2.36071	3.13474	10.3803
AAEL027478	unspecified product	Q18297.5 RecName: Full=Transient receptor potential cation channel subfamily A member 1 homolog [Caenorhabditis elegans]	NA	NA	NA	NA	NA	NA	0	0	0	0	0	0	0	0	0	NA	NA	NA	NA	NA	NA	0	0	0	0	0	0	0	0	0	0.393951	1.79193	0.99746	-0.294533	0.372875	NA	2.72544	3.23123	2.23565	2.93069	1.94424	1.85655	3.93451	9.40423	15.5705
AAEL020371	unspecified product	Q69ZQ1.2 RecName: Full=Myogenesis-regulating glycosidase; AltName: Full=Nuclear envelope transmembrane protein 37; AltName: Full=Uncharacterized family 31 glucosidase KIAA1161 [Mus musculus]	NA	NA	NA	NA	NA	NA	0	0	0	0	0	0	0	0	0	0.803495	1.33421	NA	1.24032	NA	0.0727443	0.909439	0	1.11898	1.95987	2.91822	0	1.57461	1.04329	2.58661	NA	1.33764	0.99746	1.24049	NA	-0.509225	0.908479	0	1.11782	1.95379	2.91636	0	1.5738	1.04491	2.59508
AAEL000027	unspecified product	Q16478.2 RecName: Full=Glutamate receptor ionotropic, kainate 5; Short=GluK5; AltName: Full=Excitatory amino acid receptor 2; Short=EAA2; AltName: Full=Glutamate receptor KA-2; Short=KA2; Flags: Precursor [Homo sapiens]	NA	NA	NA	NA	NA	NA	0	0	0	0	0	0	0	0	0	NA	NA	NA	NA	NA	NA	0	0	0	0	0	0	0	0	0	NA	-1.71247	0.99746	-0.877685	NA	#N/A	1.81696	0	0	0	0.972121	0	0	0	0
AAEL006965	NBP2b protein%2C putative	#N/A	NA	NA	NA	NA	NA	NA	0	0	0	0	0	0	0	0	0	NA	NA	NA	NA	NA	NA	0	0	0	0	0	0	0	0	0	0.468328	-0.169888	0.99746	-0.0645993	0.684144	0.297405	736.777	723.796	823.836	723.88	687.289	783.463	695.622	621.724	713.648
AAEL006576	clip-domain serine protease%2C putative	Q7PEV7.1 RecName: Full=CLIP domain-containing serine protease 14D; Short=AgSp14D1; Flags: Precursor [Anopheles gambiae]	NA	NA	NA	NA	NA	NA	0	0	0	0	0	0	0	0	0	NA	NA	NA	NA	NA	NA	0	0	0	0	0	0	0	0	0	NA	NA	NA	NA	NA	0.297405	0	0	0	0	0	0	0	0	0
AAEL027394	unspecified product	#N/A	NA	NA	NA	NA	NA	NA	0	0	0	0	0	0	0	0	0	NA	NA	NA	NA	NA	NA	0	0	0	0	0	0	0	0	0	NA	-0.974133	0.99746	-1.07328	NA	NA	0	1.07708	0	0	0	0	0	0	0
AAEL025837	Histone H4 [Source:UniProtKB/TrEMBL%3BAcc:Q16IE4]	P84040.2 RecName: Full=Histone H4 [Drosophila melanogaster]	NA	NA	NA	NA	NA	NA	0	0	0	0	0	0	0	0	0	0.0796453	5.8805	NA	1.33347	0.145212	4.52384	0	0	1.11898	0	0	2.78804	2.36192	10.4329	53.0256	0.069265	5.88488	0.99746	1.33296	0.13586	NA	0	0	1.11782	0	0	2.78482	2.36071	10.4491	53.1992
AAEL002965	#N/A	#N/A	NA	NA	NA	NA	NA	NA	0	0	0	0	0	0	0	0	0	NA	NA	NA	NA	NA	NA	0	0	0	0	0	0	0	0	0	NA	NA	NA	NA	NA	0.297405	0	0	0	0	0	0	0	0	0
AAEL027062	unspecified product	Q2M2I8.3 RecName: Full=AP2-associated protein kinase 1; AltName: Full=Adaptor-associated kinase 1 [Homo sapiens]	NA	NA	NA	NA	NA	NA	0	0	0	0	0	0	0	0	0	NA	NA	NA	NA	NA	NA	0	0	0	0	0	0	0	0	0	0.547047	0.155547	0.99746	-0.0393215	0.570695	NA	1043.84	1014.61	1077.58	1014.02	949.762	1103.72	1077.27	1067.9	1354.63
AAEL025689	unspecified product	P84051.2 RecName: Full=Histone H2A [Drosophila melanogaster]	NA	NA	NA	NA	NA	NA	0	0	0	0	0	0	0	0	0	NA	NA	NA	NA	NA	NA	0	0	0	0	0	0	0	0	0	NA	0.94942	NA	NA	NA	NA	0	0	0	0	0	0	0	0	1.29754
AAEL012652	unspecified product	#N/A	NA	NA	NA	NA	NA	NA	0	0	0	0	0	0	0	0	0	NA	NA	NA	NA	NA	NA	0	0	0	0	0	0	0	0	0	NA	NA	NA	NA	NA	NA	0	0	0	0	0	0	0	0	0
AAEL022514	unspecified product	#N/A	NA	NA	NA	NA	NA	NA	0	0	0	0	0	0	0	0	0	NA	NA	NA	NA	NA	NA	0	0	0	0	0	0	0	0	0	0.294163	2.06133	0.99746	0.875466	0.573138	-0.509225	4.5424	6.46246	10.0604	12.6997	12.6376	12.9958	6.29522	19.8534	62.282
AAEL021819	unspecified product	#N/A	NA	NA	NA	NA	NA	NA	0	0	0	0	0	0	0	0	0	NA	NA	NA	NA	NA	NA	0	0	0	0	0	0	0	0	0	NA	NA	NA	NA	NA	-0.509225	0	0	0	0	0	0	0	0	0
AAEL001155	unspecified product	O43422.2 RecName: Full=52 kDa repressor of the inhibitor of the protein kinase; Short=p52rIPK; AltName: Full=58 kDa interferon-induced protein kinase-interacting protein; Short=p58IPK-interacting protein; AltName: Full=Death-associated protein 4; AltName: Full=THAP domain-containing protein 0; AltName: Full=THAP domain-containing protein 12 [Homo sapiens]	NA	NA	NA	NA	NA	NA	0	0	0	0	0	0	0	0	0	NA	NA	NA	NA	NA	NA	0	0	0	0	0	0	0	0	0	0.556658	-0.181967	0.99746	-0.0792428	0.801403	#N/A	295.256	286.503	290.634	276.462	258.584	295.191	277.776	231.971	258.211
AAEL004798	Mucin-like peritrophin [Source:UniProtKB/TrEMBL%3BAcc:Q9GPU9]	Q9W5U2.2 RecName: Full=Probable chitinase 10; AltName: Full=Probable chitinase 1; AltName: Full=Probable chitinase 3; Flags: Precursor [Drosophila melanogaster]	NA	NA	NA	NA	NA	NA	0	0	0	0	0	0	0	0	0	NA	NA	NA	NA	NA	NA	0	0	0	0	0	0	0	0	0	NA	-0.282735	0.99746	-0.135268	NA	0.297405	0.908479	4.30831	1.11782	1.95379	0.972121	2.78482	0.786902	3.13474	1.29754
AAEL015503	unspecified product	P45583.1 RecName: Full=Cuticle protein 19; AltName: Full=LM-ACP 19; Short=LM-19 [Locusta migratoria]	NA	NA	NA	NA	NA	NA	0	0	0	0	0	0	0	0	0	NA	NA	NA	NA	NA	NA	0	0	0	0	0	0	0	0	0	NA	NA	NA	NA	NA	2.03288	0	0	0	0	0	0	0	0	0
AAEL029024	unspecified product	#N/A	NA	NA	NA	NA	NA	NA	0	0	0	0	0	0	0	0	0	NA	NA	NA	NA	NA	NA	0	0	0	0	0	0	0	0	0	NA	0.637398	0.99746	-0.733873	NA	1.04634	0	2.15415	1.11782	0.976896	0.972121	0	0	0	5.19017
AAEL020050	Histone H2A [Source:UniProtKB/TrEMBL%3BAcc:Q173V2]	P84051.2 RecName: Full=Histone H2A [Drosophila melanogaster]	NA	NA	NA	NA	NA	NA	0	0	0	0	0	0	0	0	0	0.0425396	3.8951	NA	-0.00914541	0.0334683	3.87923	15.4605	14.0035	5.59492	7.83949	10.7001	16.7282	7.08575	81.3765	435.844	0.0377844	3.89968	0.999275	-0.00954066	0.033976	-0.509225	15.4442	14.002	5.58912	7.81517	10.6933	16.7089	7.08212	81.5033	437.272
AAEL021983	Histone H2B [Source:UniProtKB/TrEMBL%3BAcc:Q17EF1]	Q8I1N0.3 RecName: Full=Histone H2B [Drosophila yakuba]	NA	NA	NA	NA	NA	NA	0	0	0	0	0	0	0	0	0	0.011349	5.91054	NA	0.0912223	0.111865	5.79716	1.81888	3.23158	2.23797	4.89968	2.91822	0	1.57461	44.8614	391.872	0.0113001	5.92403	0.99746	0.090459	0.110988	-0.509225	1.81696	3.23123	2.23565	4.88448	2.91636	0	1.5738	44.9313	395.75
AAEL027439	unspecified product	#N/A	NA	NA	NA	NA	NA	NA	0	0	0	0	0	0	0	0	0	NA	NA	NA	NA	NA	NA	0	0	0	0	0	0	0	0	0	NA	NA	NA	NA	NA	NA	0	0	0	0	0	0	0	0	0
AAEL013563	#N/A	#N/A	NA	NA	NA	NA	NA	NA	0	0	0	0	0	0	0	0	0	NA	NA	NA	NA	NA	NA	0	0	0	0	0	0	0	0	0	NA	1.78325	0.99746	-0.111499	NA	2.03288	0	0	1.11782	0.976896	0	0	0	0	3.89263
AAEL013449	metalloproteinase%2C putative	Q9VJN9.1 RecName: Full=Seminal metalloprotease 1; Flags: Precursor [Drosophila melanogaster]	NA	NA	NA	NA	NA	NA	0	0	0	0	0	0	0	0	0	NA	NA	NA	NA	NA	NA	0	0	0	0	0	0	0	0	0	NA	0.334627	0.99746	-2.57459	NA	2.03288	0.908479	0	2.23565	0	0	0	1.5738	1.04491	1.29754
AAEL020914	Histone H4 [Source:UniProtKB/TrEMBL%3BAcc:Q16IE4]	P84040.2 RecName: Full=Histone H4 [Drosophila melanogaster]	NA	NA	NA	NA	NA	NA	0	0	0	0	0	0	0	0	0	0.294814	4.99068	NA	0.814895	0.359126	4.16507	0	2.15438	0	0	0	3.71739	0	8.34631	59.4921	0.26632	4.99585	0.99746	0.813476	0.346646	-0.509225	0	2.15415	0	0	0	3.7131	0	8.35932	59.6869
AAEL003921	ubiquitin%2C putative	C1BHN7.1 RecName: Full=Ubiquitin-like protein 4A-B [Oncorhynchus mykiss]	NA	NA	NA	NA	NA	NA	0	0	0	0	0	0	0	0	0	NA	NA	NA	NA	NA	NA	0	0	0	0	0	0	0	0	0	0.998542	-0.000841821	0.99746	0.0665799	0.845287	0.297405	1004.78	1048	972.507	1099.01	1115.02	971.903	1134.71	1017.75	865.46
AAEL024607	unspecified product	#N/A	NA	NA	NA	NA	NA	NA	0	0	0	0	0	0	0	0	0	0.820435	0.562676	NA	-0.107271	0.826259	0.650878	4.54719	5.38596	6.71391	8.81943	4.8637	1.85869	7.87306	12.5195	3.87992	0.783331	0.565256	0.99746	-0.107903	0.834063	NA	4.5424	5.38539	6.70694	8.79207	4.8606	1.85655	7.86902	12.539	3.89263
AAEL023058	unspecified product	#N/A	0.978412	0.988245	NA	NA	NA	1.07863	0	0	0	0	0	0	0	1.05387	0	NA	0.946505	NA	NA	NA	1.04217	0	0	0	0	0	0	0	1.04329	0	NA	-0.0123528	0.99746	-1.07328	NA	NA	0	0	1.11782	0	0	0	0	1.04491	0
AAEL009296	histone H3%2C putative	Q6CER9.1 RecName: Full=Histone H3-like centromeric protein CSE4; AltName: Full=CENP-A homolog [Yarrowia lipolytica CLIB122]	NA	NA	NA	NA	NA	NA	0	0	0	0	0	0	0	0	0	NA	NA	NA	NA	NA	NA	0	0	0	0	0	0	0	0	0	0.755716	-0.24886	0.99746	-0.0166567	0.850197	-0.110567	39.0646	53.8539	45.8308	30.2838	45.6897	61.2661	43.2796	37.6169	35.0336
AAEL025026	Histone H4 [Source:UniProtKB/TrEMBL%3BAcc:Q16IE4]	P84040.2 RecName: Full=Histone H4 [Drosophila melanogaster]	NA	NA	NA	NA	NA	NA	0	0	0	0	0	0	0	0	0	0.418028	3.39048	NA	-1.77799	0.224174	5.16151	0.909439	0	5.59492	0	0	1.85869	0	7.30302	60.7854	0.384394	3.39589	0.99746	-1.77804	0.210936	NA	0.908479	0	5.58912	0	0	1.85655	0	7.3144	60.9845
AAEL020675	Histone H2A [Source:UniProtKB/TrEMBL%3BAcc:Q173V2]	P84051.2 RecName: Full=Histone H2A [Drosophila melanogaster]	NA	NA	NA	NA	NA	NA	0	0	0	0	0	0	0	0	0	0.154101	3.98707	NA	0.58674	0.170262	3.38747	1.81888	4.30877	2.23797	3.91975	5.83644	2.78804	0.787306	20.8658	111.224	0.129141	3.99181	0.99746	0.586141	0.161314	-0.509225	1.81696	4.30831	2.23565	3.90759	5.83272	2.78482	0.786902	20.8983	111.589
AAEL007088	ribitol kinase	Q96C11.2 RecName: Full=FGGY carbohydrate kinase domain-containing protein; AltName: Full=D-ribulokinase FGGY [Homo sapiens]	NA	NA	NA	NA	NA	NA	0	0	0	0	0	0	0	0	0	NA	NA	NA	NA	NA	NA	0	0	0	0	0	0	0	0	0	0.919196	0.0691271	0.99746	0.238433	0.801061	0.297405	116.285	101.245	92.7794	115.274	138.041	116.034	109.379	127.48	88.2328
AAEL026815	Histone H2B [Source:UniProtKB/TrEMBL%3BAcc:Q17EF1]	Q8I1N0.3 RecName: Full=Histone H2B [Drosophila yakuba]	NA	NA	NA	NA	NA	NA	0	0	0	0	0	0	0	0	0	0.0400456	5.82396	NA	0.377002	0.158267	5.43243	1.81888	2.15438	1.11898	1.95987	0.97274	3.71739	0	41.7315	248.315	0.177459	5.49677	0.99746	-0.121378	0.139815	NA	1.81696	4.30831	1.11782	1.95379	0.972121	3.7131	0	51.2008	276.376
AAEL023323	unspecified product	Q9VI25.1 RecName: Full=Neurochondrin homolog; AltName: Full=dNeurochondrin [Drosophila melanogaster]	NA	NA	NA	NA	NA	NA	0	0	0	0	0	0	0	0	0	NA	NA	NA	NA	NA	NA	0	0	0	0	0	0	0	0	0	0.987272	-0.00353886	0.99746	-0.095906	0.734216	NA	1048.39	1073.85	1016.1	945.636	1028.5	978.401	1061.53	1029.24	1039.33
AAEL023723	unspecified product	O97398.1 RecName: Full=Chymotrypsin; Flags: Precursor [Phaedon cochleariae]	NA	NA	NA	NA	NA	NA	0	0	0	0	0	0	0	0	0	NA	NA	NA	NA	NA	NA	0	0	0	0	0	0	0	0	0	NA	-0.974133	0.99746	-0.111499	NA	NA	0	1.07708	0	0.976896	0	0	0	0	0
AAEL015404	#N/A	Q17005.2 RecName: Full=Lysozyme c-1; AltName: Full=1,4-beta-N-acetylmuramidase; Flags: Precursor [Anopheles gambiae]	NA	NA	NA	NA	NA	NA	0	0	0	0	0	0	0	0	0	NA	NA	NA	NA	NA	NA	0	0	0	0	0	0	0	0	0	0.830222	-0.100462	0.99746	-0.146106	0.965829	2.03288	232.571	207.876	177.734	193.425	197.34	172.659	198.299	207.938	169.978
AAEL000881	unspecified product	#N/A	NA	NA	NA	NA	NA	NA	0	0	0	0	0	0	0	0	0	NA	NA	NA	NA	NA	NA	0	0	0	0	0	0	0	0	0	NA	NA	NA	NA	NA	#N/A	0	0	0	0	0	0	0	0	0
AAEL022883	unspecified product	P40265.1 RecName: Full=Histone H1-III [Glyptotendipes barbipes]	NA	NA	NA	NA	NA	NA	0	0	0	0	0	0	0	0	0	NA	NA	NA	NA	NA	NA	0	0	0	0	0	0	0	0	0	0.069265	5.18029	0.99746	1.65389	0.127663	NA	1.81696	0	1.11782	2.93069	2.91636	3.7131	1.5738	15.6737	92.1255
AAEL025491	unspecified product	P35038.2 RecName: Full=Trypsin-4; Flags: Precursor [Anopheles gambiae]	NA	NA	NA	NA	NA	NA	0	0	0	0	0	0	0	0	0	NA	NA	NA	NA	NA	NA	0	0	0	0	0	0	0	0	0	NA	NA	NA	NA	NA	NA	0	0	0	0	0	0	0	0	0
AAEL019984	unspecified product	#N/A	NA	NA	NA	NA	NA	NA	0	0	0	0	0	0	0	0	0	NA	NA	NA	NA	NA	NA	0	0	0	0	0	0	0	0	0	NA	NA	NA	NA	NA	-0.509225	0	0	0	0	0	0	0	0	0
AAEL022638	Putative 14.5 kDa salivary protein [Source:UniProtKB/TrEMBL%3BAcc:Q1HRF3]	#N/A	NA	NA	NA	NA	NA	NA	0	0	0	0	0	0	0	0	0	NA	NA	NA	NA	NA	NA	0	0	0	0	0	0	0	0	0	NA	0.890682	0.99746	-0.37828	NA	NA	2.72544	1.07708	1.11782	1.95379	1.94424	0	2.36071	3.13474	3.89263
AAEL019815	unspecified product	#N/A	NA	NA	NA	NA	NA	NA	0	0	0	0	0	0	0	0	0	NA	NA	NA	NA	NA	NA	0	0	0	0	0	0	0	0	0	NA	1.68095	0.99746	-0.111499	NA	-0.509225	0	1.07708	0	0	0.972121	0	0	1.04491	2.59508
AAEL006138	unspecified product	Q16927.2 RecName: Full=Vitellogenin-A1; Short=VG; AltName: Full=PVG1; Contains: RecName: Full=Vitellin light chain; Short=VL; Contains: RecName: Full=Vitellin heavy chain; Short=VH; Flags: Precursor [Aedes aegypti]	NA	NA	NA	NA	NA	NA	0	0	0	0	0	0	0	0	0	NA	NA	NA	NA	NA	NA	0	0	0	0	0	0	0	0	0	0.984462	-0.0517623	0.99746	0.892245	0.655811	0.297405	5.45088	5.38539	5.58912	8.79207	10.6933	11.1393	2.36071	7.3144	6.48771
AAEL023970	unspecified product	#N/A	NA	NA	NA	NA	NA	NA	0	0	0	0	0	0	0	0	0	NA	NA	NA	NA	NA	NA	0	0	0	0	0	0	0	0	0	NA	2.03201	0.99746	-0.168022	NA	NA	0	1.07708	1.11782	0.976896	0	0.928274	0	6.26949	2.59508
AAEL006906	NBP2b protein%2C putative	#N/A	NA	NA	NA	NA	NA	NA	0	0	0	0	0	0	0	0	0	NA	NA	NA	NA	NA	NA	0	0	0	0	0	0	0	0	0	0.596233	1.24706	0.99746	0.340521	0.772677	0.297405	4.5424	1.07708	3.35347	6.83828	2.91636	1.85655	4.72141	4.17966	12.9754
AAEL020317	unspecified product	#N/A	NA	NA	NA	NA	NA	NA	0	0	0	0	0	0	0	0	0	NA	NA	NA	NA	NA	NA	0	0	0	0	0	0	0	0	0	0.501882	1.24217	0.998531	0.0137646	0.535619	-0.509225	4.5424	4.30831	11.1782	6.83828	5.83272	7.42619	5.50832	18.8085	23.3558
AAEL008159	short-chain dehydrogenase	Q9X248.1 RecName: Full=3-oxoacyl-[acyl-carrier-protein] reductase FabG; AltName: Full=3-ketoacyl-acyl carrier protein reductase; AltName: Full=Beta-Ketoacyl-acyl carrier protein reductase; AltName: Full=Beta-ketoacyl-ACP reductase [Thermotoga maritima MSB8]	NA	NA	NA	NA	NA	NA	0	0	0	0	0	0	0	0	0	0.846173	2.19954	NA	3.09743	NA	-0.961083	0	1.07719	0	0.979937	3.89096	4.64673	0	0	5.17323	NA	2.20422	0.99746	3.09722	0.886376	-0.0936839	0	1.07708	0	0.976896	3.88848	4.64137	0	0	5.19017
AAEL028066	unspecified product	#N/A	NA	NA	NA	NA	NA	NA	0	0	0	0	0	0	0	0	0	NA	NA	NA	NA	NA	NA	0	0	0	0	0	0	0	0	0	NA	NA	NA	NA	NA	NA	0	0	0	0	0	0	0	0	0
AAEL011935	unspecified product	#N/A	NA	NA	NA	NA	NA	NA	0	0	0	0	0	0	0	0	0	NA	NA	NA	NA	NA	NA	0	0	0	0	0	0	0	0	0	NA	2.79607	NA	-1.07328	NA	NA	0.908479	0	0	0	0	0	0.786902	3.13474	3.89263
AAEL027443	unspecified product	A7X413.1 RecName: Full=C-type lectin lectoxin-Lio3; Short=CTL; Flags: Precursor [Erythrolamprus poecilogyrus]	NA	NA	NA	NA	NA	NA	0	0	0	0	0	0	0	0	0	NA	NA	NA	NA	NA	NA	0	0	0	0	0	0	0	0	0	NA	NA	NA	NA	NA	NA	0	0	0	0	0	0	0	0	0
AAEL005913	unspecified product	#N/A	NA	NA	NA	NA	NA	NA	0	0	0	0	0	0	0	0	0	NA	NA	NA	NA	NA	NA	0	0	0	0	0	0	0	0	0	0.477421	0.741461	0.99746	0.461615	0.859554	0.297405	31.7968	32.3123	35.7704	48.8448	43.7454	45.4854	29.1154	51.2008	88.2328
AAEL013423	#N/A	#N/A	NA	NA	NA	NA	NA	NA	0	0	0	0	0	0	0	0	0	NA	NA	NA	NA	NA	NA	0	0	0	0	0	0	0	0	0	NA	-2.88759	0.99746	-0.116662	NA	2.03288	0.908479	2.15415	1.11782	0.976896	1.94424	0.928274	0	0	0
AAEL020949	unspecified product	#N/A	NA	NA	NA	NA	NA	NA	0	0	0	0	0	0	0	0	0	NA	NA	NA	NA	NA	NA	0	0	0	0	0	0	0	0	0	NA	NA	NA	NA	NA	-0.509225	0	0	0	0	0	0	0	0	0
AAEL013418	#N/A	#N/A	NA	NA	NA	NA	NA	NA	0	0	0	0	0	0	0	0	0	NA	NA	NA	NA	NA	NA	0	0	0	0	0	0	0	0	0	NA	1.68162	NA	-1.07328	NA	2.03288	0.908479	0	0	0	0	0	0	1.04491	2.59508
AAEL029115	unspecified product	Q4JK73.1 RecName: Full=Estradiol 17-beta-dehydrogenase 11; AltName: Full=17-beta-hydroxysteroid dehydrogenase 11; Short=17-beta-HSD 11; Short=17bHSD11; Short=17betaHSD11; AltName: Full=17-beta-hydroxysteroid dehydrogenase XI; Short=17-beta-HSD XI; Short=17betaHSDXI; AltName: Full=Dehydrogenase/reductase SDR family member 8; Flags: Precursor [Macaca fascicularis]	NA	NA	NA	NA	NA	NA	0	0	0	0	0	0	0	0	0	NA	NA	NA	NA	NA	NA	0	0	0	0	0	0	0	0	0	0.832916	-0.43437	0.99746	-0.410816	0.993076	1.04634	6.35936	10.7708	12.2961	5.86138	8.74908	7.42619	10.2297	8.35932	2.59508
AAEL006338	sulfotransferase (sult)	A0A173GP47.1 RecName: Full=Luciferin sulfotransferase [Photinus pyralis]	NA	NA	NA	NA	NA	NA	0	0	0	0	0	0	0	0	0	NA	NA	NA	NA	NA	NA	0	0	0	0	0	0	0	0	0	0.993675	0.0100637	0.99746	0.0787193	0.956428	0.297405	27.2544	38.7748	46.9486	40.0528	47.6339	31.5613	43.2796	40.7517	28.5459
AAEL005682	protein serine/threonine kinase%2C putative	Q9W1C9.2 RecName: Full=Ejaculatory bulb-specific protein 3; AltName: Full=Ejaculatory bulb-specific protein III; AltName: Full=PEB-meIII; AltName: Full=PEBmelIII; Flags: Precursor [Drosophila melanogaster]	NA	NA	NA	NA	NA	NA	0	0	0	0	0	0	0	0	0	NA	NA	NA	NA	NA	NA	0	0	0	0	0	0	0	0	0	NA	NA	NA	NA	NA	0.297405	0	0	0	0	0	0	0	0	0
AAEL004519	unspecified product	#N/A	NA	NA	NA	NA	NA	NA	0	0	0	0	0	0	0	0	0	NA	NA	NA	NA	NA	NA	0	0	0	0	0	0	0	0	0	0.627839	-0.177997	0.997496	-0.00407094	0.650694	0.297405	354.307	313.43	423.655	361.452	317.883	414.01	331.286	293.621	339.956
AAEL001402	#N/A	#N/A	NA	NA	NA	NA	NA	NA	0	0	0	0	0	0	0	0	0	NA	NA	NA	NA	NA	NA	0	0	0	0	0	0	0	0	0	0.562477	1.17819	0.99746	0.646707	0.852607	0.297405	7.26784	3.23123	8.94259	12.6997	6.80484	11.1393	6.29522	7.3144	31.141
AAEL008303	calponin/transgelin	Q24799.1 RecName: Full=Myophilin [Echinococcus granulosus]	NA	NA	NA	NA	NA	NA	0	0	0	0	0	0	0	0	0	NA	NA	NA	NA	NA	NA	0	0	0	0	0	0	0	0	0	0.906259	0.299003	0.999275	-0.015049	0.942668	-0.0936839	4.5424	4.30831	4.4713	0.976896	2.91636	9.28274	7.86902	3.13474	5.19017
AAEL006042	arginine or creatine kinase	P48610.2 RecName: Full=Arginine kinase; Short=AK [Drosophila melanogaster]	NA	NA	NA	NA	NA	NA	0	0	0	0	0	0	0	0	0	NA	NA	NA	NA	NA	NA	0	0	0	0	0	0	0	0	0	0.221837	1.47077	0.99746	0.766137	0.61069	0.297405	17.2611	15.0791	13.4139	26.3762	26.2473	25.9917	22.8202	35.5271	70.0673
AAEL027883	unspecified product	P07796.1 RecName: Full=Histone H1-gamma, late [Strongylocentrotus purpuratus]	NA	NA	NA	NA	NA	NA	0	0	0	0	0	0	0	0	0	0.609046	-0.180384	0.995553	0.00362541	0.594726	-0.200503	454.719	410.41	431.928	466.45	424.115	419.135	432.231	377.67	331.087	0.57478	-0.177659	0.997496	0.00318576	0.606613	NA	454.24	410.366	431.48	465.003	423.845	418.652	432.009	378.259	332.171
AAEL017316	#N/A	#N/A	NA	NA	NA	NA	NA	NA	0	0	0	0	0	0	0	0	0	NA	NA	NA	NA	NA	NA	0	0	0	0	0	0	0	0	0	NA	NA	NA	NA	NA	-0.509225	0	0	0	0	0	0	0	0	0
AAEL006548	unspecified product	#N/A	NA	NA	NA	NA	NA	NA	0	0	0	0	0	0	0	0	0	NA	NA	NA	NA	NA	NA	0	0	0	0	0	0	0	0	0	0.513279	-0.306325	0.99746	-0.0960249	0.734216	0.297405	154.442	168.024	148.671	132.858	171.093	139.241	149.511	105.536	124.564
AAEL023474	unspecified product	#N/A	NA	NA	NA	NA	NA	NA	0	0	0	0	0	0	0	0	0	NA	NA	NA	NA	NA	NA	0	0	0	0	0	0	0	0	0	0.822564	0.07986	0.99746	-0.11921	0.627237	NA	285.263	269.269	238.096	253.016	258.584	223.714	278.563	271.678	289.352
AAEL020649	unspecified product	#N/A	NA	NA	NA	NA	NA	NA	0	0	0	0	0	0	0	0	0	0.996559	0.0398685	NA	-0.958304	0.7121	0.985954	8.18495	5.38596	6.71391	1.95987	4.8637	3.71739	5.51114	4.17315	11.6398	0.965709	0.100075	0.99746	-0.958446	0.690259	-0.509225	8.17631	5.38539	6.70694	1.95379	4.8606	3.7131	6.29522	4.17966	11.6779
AAEL006501	DNA replication complex GINS protein SLD5 [Source:UniProtKB/TrEMBL%3BAcc:Q175W9]	Q499W2.1 RecName: Full=DNA replication complex GINS protein SLD5; AltName: Full=GINS complex subunit 4; Contains: RecName: Full=DNA replication complex GINS protein SLD5, N-terminally processed [Rattus norvegicus]	NA	NA	NA	NA	NA	NA	0	0	0	0	0	0	0	0	0	NA	NA	NA	NA	NA	NA	0	0	0	0	0	0	0	0	0	0.728287	-0.114694	0.99746	-0.0433705	0.858101	0.297405	658.648	647.324	619.274	613.491	598.826	666.501	646.047	641.578	486.578
AAEL026336	unspecified product	#N/A	NA	NA	NA	NA	NA	NA	0	0	0	0	0	0	0	0	0	0.794198	0.233898	NA	0.0710478	0.889733	0.149762	70.0268	77.5579	68.2581	67.6156	68.0918	92.0053	65.3464	74.0735	116.398	0.750908	0.237101	0.99746	0.0705461	0.890847	NA	69.9529	77.5496	68.1873	67.4059	68.0484	91.8992	65.3129	74.1889	116.779
AAEL027272	unspecified product	#N/A	NA	NA	NA	NA	NA	NA	0	0	0	0	0	0	0	0	0	NA	NA	NA	0.850726	NA	-0.881387	0	0	0	0	0.97274	0	0	0	0	NA	NA	0.99746	0.850269	NA	NA	0	0	0	0	0.972121	0	0	0	0
AAEL003100	unspecified product	#N/A	NA	NA	NA	NA	NA	NA	0	0	0	0	0	0	0	0	0	NA	NA	NA	NA	NA	NA	0	0	0	0	0	0	0	0	0	0.978695	0.0778955	0.99746	-0.459085	0.886782	0.297405	4.5424	4.30831	5.58912	2.93069	3.88848	3.7131	6.29522	7.3144	1.29754
AAEL019462	unspecified product	#N/A	NA	NA	NA	NA	NA	NA	0	0	0	0	0	0	0	0	0	NA	NA	NA	NA	NA	NA	0	0	0	0	0	0	0	0	0	NA	2.14793	0.99746	0.850269	NA	-0.509225	0	0	0	0	0	0.928274	0	0	2.59508
AAEL022479	unspecified product	O46107.2 RecName: Full=Lipase 1; Short=DmLip1; Flags: Precursor [Drosophila melanogaster]	NA	NA	NA	NA	NA	NA	0	0	0	0	0	0	0	0	0	NA	NA	NA	0.850726	NA	-0.881387	0	0	0	0	0.97274	0	0	0	0	NA	NA	0.99746	0.850269	NA	-0.509225	0	0	0	0	0.972121	0	0	0	0
AAEL020420	unspecified product	P40276.1 RecName: Full=Histone H1B [Chironomus tentans]	NA	NA	NA	NA	NA	NA	0	0	0	0	0	0	0	0	0	NA	0.946505	NA	0.850726	NA	0.080394	0	0	0	0.979937	0	0	0	0	1.29331	NA	0.94942	0.99746	0.850269	NA	-0.509225	0	0	0	0.976896	0	0	0	0	1.29754
AAEL029092	unspecified product	P45583.1 RecName: Full=Cuticle protein 19; AltName: Full=LM-ACP 19; Short=LM-19 [Locusta migratoria]	NA	NA	NA	NA	NA	NA	0	0	0	0	0	0	0	0	0	NA	NA	NA	NA	NA	NA	0	0	0	0	0	0	0	0	0	NA	NA	NA	NA	NA	1.04634	0	0	0	0	0	0	0	0	0
AAEL024809	Histone H4 [Source:UniProtKB/TrEMBL%3BAcc:Q16IE4]	P84040.2 RecName: Full=Histone H4 [Drosophila melanogaster]	NA	NA	NA	NA	NA	NA	0	0	0	0	0	0	0	0	0	0.197115	3.33713	NA	0.682327	0.248183	2.63575	6.36607	1.07719	7.83289	4.89968	5.83644	13.9402	3.14922	22.9523	129.331	0.0987142	3.69345	0.99746	0.789142	0.163218	NA	6.35936	1.07708	7.82477	4.88448	6.80484	14.8524	3.93451	31.3474	163.49
AAEL009609	target of poxn	O16867.2 RecName: Full=Basic helix-loop-helix neural transcription factor TAP; AltName: Full=Protein biparous; AltName: Full=Target of Poxn protein [Drosophila melanogaster]	NA	NA	NA	NA	NA	NA	0	0	0	0	0	0	0	0	0	NA	NA	NA	NA	NA	NA	0	0	0	0	0	0	0	0	0	NA	NA	NA	NA	NA	0.0103619	0	0	0	0	0	0	0	0	0
AAEL009950	homeotic deformed protein%2C putative	#N/A	NA	NA	NA	NA	NA	NA	0	0	0	0	0	0	0	0	0	0.834371	0.386946	NA	0.656128	0.839401	-0.296578	20.0077	7.54035	21.2607	24.4984	26.264	26.9511	14.1715	21.9091	28.4527	0.795537	0.390255	0.99746	0.65594	0.850197	0.0103619	19.9865	7.53954	21.2387	24.4224	26.2473	26.92	14.1642	21.9432	28.5459
AAEL021350	Histone H4 [Source:UniProtKB/TrEMBL%3BAcc:Q16IE4]	P84040.2 RecName: Full=Histone H4 [Drosophila melanogaster]	0.978412	2.22267	NA	NA	NA	2.31231	0	0	0	0	0	0	0	0	2.70226	0.0893687	3.71428	NA	0.789598	0.211065	2.90761	6.36607	4.30877	4.47594	2.93981	4.8637	18.5869	3.93653	27.1255	169.423	0.0671374	3.87679	0.99746	0.85973	0.174415	-0.509225	8.17631	4.30831	4.4713	2.93069	8.74908	19.4938	3.93451	33.4373	214.094
AAEL010532	alpha-amylase	O16099.2 RecName: Full=Maltase 2; Flags: Precursor [Drosophila virilis]	NA	NA	NA	NA	NA	NA	0	0	0	0	0	0	0	0	0	NA	NA	NA	NA	NA	NA	0	0	0	0	0	0	0	0	0	NA	2.0479	0.99746	-0.186583	0.542662	NA	0	1.07708	2.23565	0	0.972121	1.85655	3.93451	4.17966	5.19017
AAEL000075	#N/A	P83297.2 RecName: Full=Gustatory receptor for sugar taste 64f [Drosophila melanogaster]	NA	NA	NA	NA	NA	NA	0	0	0	0	0	0	0	0	0	NA	NA	NA	NA	NA	NA	0	0	0	0	0	0	0	0	0	NA	NA	NA	NA	NA	#N/A	0	0	0	0	0	0	0	0	0
AAEL002196	Procathepsin L3%2C putative [Source:UniProtKB/TrEMBL%3BAcc:A0A1S4F176]	#N/A	NA	NA	NA	NA	NA	NA	0	0	0	0	0	0	0	0	0	NA	NA	NA	NA	NA	NA	0	0	0	0	0	0	0	0	0	0.344857	1.91825	0.898962	1.77937	0.965829	0.297405	2.72544	5.38539	1.11782	13.6766	13.6097	4.64137	16.5249	11.4941	6.48771
AAEL008698	prolylcarboxypeptidase%2C putative	Q1PF50.2 RecName: Full=Probable serine protease EDA2; AltName: Full=Protein EMBRYO SAC DEVELOPMENT ARREST 2; Flags: Precursor [Arabidopsis thaliana]	NA	NA	NA	NA	NA	NA	0	0	0	0	0	0	0	0	0	NA	NA	NA	NA	NA	NA	0	0	0	0	0	0	0	0	0	NA	NA	NA	NA	NA	-0.110567	0	0	0	0	0	0	0	0	0
AAEL009836	unspecified product	#N/A	NA	NA	NA	NA	NA	NA	0	0	0	0	0	0	0	0	0	NA	NA	NA	NA	NA	NA	0	0	0	0	0	0	0	0	0	0.93286	0.192094	0.99746	-0.798731	0.734216	0.0103619	5.45088	10.7708	5.58912	4.88448	6.80484	0.928274	4.72141	12.539	7.78525
AAEL009799	unspecified product	#N/A	0.978412	0.988245	NA	NA	NA	1.07863	0	0	0	0	0	0	0	0	1.35113	0.888168	0.423856	NA	-0.568677	0.722816	0.973913	6.36607	5.38596	2.23797	3.91975	1.94548	3.71739	4.72383	4.17315	10.3465	0.861862	0.427262	0.99746	-0.569166	0.72879	0.0103619	6.35936	5.38539	2.23565	3.90759	1.94424	3.7131	4.72141	4.17966	10.3803
AAEL029055	unspecified product	P13667.2 RecName: Full=Protein disulfide-isomerase A4; AltName: Full=Endoplasmic reticulum resident protein 70; Short=ER protein 70; Short=ERp70; AltName: Full=Endoplasmic reticulum resident protein 72; Short=ER protein 72; Short=ERp-72; Short=ERp72; Flags: Precursor [Homo sapiens]	NA	NA	NA	NA	NA	NA	0	0	0	0	0	0	0	0	0	NA	NA	NA	NA	NA	NA	0	0	0	0	0	0	0	0	0	NA	1.58836	0.99746	0.705708	0.84352	1.04634	1.81696	0	2.23565	0.976896	2.91636	2.78482	2.36071	1.04491	9.08279
AAEL025918	unspecified product	#N/A	NA	NA	NA	NA	NA	NA	0	0	0	0	0	0	0	0	0	NA	-0.0152678	NA	-1.07283	NA	1.04217	0.909439	0	0	0	0	0	0	1.04329	0	NA	-0.0123528	NA	-1.07328	NA	NA	0.908479	0	0	0	0	0	0	1.04491	0
AAEL021821	Histone H3 [Source:UniProtKB/TrEMBL%3BAcc:Q16N56]	P02299.4 RecName: Full=Histone H3 [Drosophila melanogaster]	NA	NA	NA	NA	NA	NA	0	0	0	0	0	0	0	0	0	0.103333	6.03288	NA	2.11257	0.156477	3.89968	0.909439	0	0	0.979937	2.91822	0.929347	0.787306	11.4762	60.7854	0.0860123	6.03744	0.99746	2.1125	0.151265	-0.509225	0.908479	0	0	0.976896	2.91636	0.928274	0.786902	11.4941	60.9845
AAEL001178	serine protease	#N/A	NA	NA	NA	NA	NA	NA	0	0	0	0	0	0	0	0	0	NA	NA	NA	NA	NA	NA	0	0	0	0	0	0	0	0	0	0.685515	0.50838	0.99746	0.0261141	0.756857	#N/A	18.1696	17.2332	25.71	20.5148	21.3867	20.422	21.2464	19.8534	46.7115
AAEL020568	unspecified product	#N/A	NA	NA	NA	NA	NA	NA	0	0	0	0	0	0	0	0	0	NA	NA	NA	NA	NA	NA	0	0	0	0	0	0	0	0	0	0.778382	0.333371	0.99746	0.258446	0.976645	-0.509225	29.0713	21.5415	25.71	34.1914	31.1079	26.92	31.4761	18.8085	46.7115
AAEL026872	unspecified product	#N/A	NA	NA	NA	NA	NA	NA	0	0	0	0	0	0	0	0	0	NA	NA	NA	NA	NA	NA	0	0	0	0	0	0	0	0	0	0.822564	-0.0957171	0.99746	0.0696495	0.727451	NA	238.93	238.034	202.326	229.571	211.922	275.697	210.103	190.174	237.45
AAEL020335	unspecified product	#N/A	NA	NA	NA	NA	NA	NA	0	0	0	0	0	0	0	0	0	NA	NA	NA	NA	NA	NA	0	0	0	0	0	0	0	0	0	0.822635	0.115	0.99746	-0.135564	0.689432	-0.509225	109.018	117.401	99.4863	97.6896	110.822	90.0426	108.593	122.255	123.266
AAEL027710	unspecified product	P40265.1 RecName: Full=Histone H1-III [Glyptotendipes barbipes]	NA	NA	NA	NA	NA	NA	0	0	0	0	0	0	0	0	0	0.0651802	4.86494	NA	-0.00947276	0.0480104	4.86901	8.18495	14.0035	15.6658	10.7793	14.5911	12.0815	10.235	139.801	954.46	0.0609476	4.86986	0.998531	-0.0100381	0.0518281	NA	8.17631	14.002	15.6495	10.7459	14.5818	12.0676	10.2297	140.019	957.586
AAEL017557	#N/A	#N/A	NA	NA	NA	NA	NA	NA	0	0	0	0	0	0	0	0	0	NA	NA	NA	NA	NA	NA	0	0	0	0	0	0	0	0	0	NA	NA	NA	NA	NA	-0.509225	0	0	0	0	0	0	0	0	0
AAEL024168	Histone H4 [Source:UniProtKB/TrEMBL%3BAcc:Q16IE4]	P84040.2 RecName: Full=Histone H4 [Drosophila melanogaster]	0.978412	0.988245	NA	NA	NA	1.07863	0	0	0	0	0	0	0	0	1.35113	0.049659	4.05676	NA	1.24815	0.148944	2.7906	2.72832	4.30877	2.23797	8.81943	6.80918	6.50543	6.29845	20.8658	128.037	0.0333079	4.19816	0.99746	1.43486	0.14648	NA	3.63392	4.30831	2.23565	9.76896	8.74908	9.28274	6.29522	25.078	157.003
AAEL007602	trypsin%2C putative	P00765.1 RecName: Full=Trypsin-1; AltName: Full=Trypsin I [Astacus astacus]	0.978412	2.07062	NA	NA	NA	2.15854	0	0	0	0	0	0	0	1.05387	1.35113	0.868923	0.634991	NA	0.47852	0.976095	0.140375	1.81888	2.15438	2.23797	2.93981	3.89096	1.85869	1.57461	3.12986	5.17323	NA	0.638811	0.99746	0.47812	0.974508	0.297405	1.81696	2.15415	2.23565	2.93069	3.88848	1.85655	1.5738	3.13474	5.19017
AAEL004751	pupal cuticle protein%2C putative	Q17015.3 RecName: Full=Cuticle protein [Anopheles gambiae]	NA	NA	NA	NA	NA	NA	0	0	0	0	0	0	0	0	0	NA	NA	NA	NA	NA	NA	0	0	0	0	0	0	0	0	0	NA	0.94942	NA	NA	NA	0.297405	0	0	0	0	0	0	0	1.04491	0
AAEL024632	unspecified product	P36609.2 RecName: Full=Neuronal calcium sensor 2; Short=NCS-2 [Caenorhabditis elegans]	NA	NA	NA	NA	NA	NA	0	0	0	0	0	0	0	0	0	NA	NA	NA	NA	NA	NA	0	0	0	0	0	0	0	0	0	0.518675	0.303665	0.99746	0.0337653	0.645201	NA	747.679	834.735	820.483	797.148	832.135	841.016	716.081	920.57	1335.17
AAEL008966	unspecified product	#N/A	NA	NA	NA	NA	NA	NA	0	0	0	0	0	0	0	0	0	NA	NA	NA	NA	NA	NA	0	0	0	0	0	0	0	0	0	NA	NA	NA	NA	NA	-0.110567	0	0	0	0	0	0	0	0	0
AAEL021962	unspecified product	#N/A	NA	NA	NA	NA	NA	NA	0	0	0	0	0	0	0	0	0	NA	NA	NA	NA	NA	NA	0	0	0	0	0	0	0	0	0	NA	NA	NA	NA	NA	-0.509225	0	0	0	0	0	0	0	0	0
AAEL013511	unspecified product	P11733.2 RecName: Full=Cuticle protein 7; AltName: Full=LM-ACP 7; Short=LM-7 [Locusta migratoria]	NA	NA	NA	NA	NA	NA	0	0	0	0	0	0	0	0	0	NA	NA	NA	NA	NA	NA	0	0	0	0	0	0	0	0	0	NA	3.85896	NA	NA	NA	2.03288	0	0	0	0	0	0	0	3.13474	5.19017
AAEL002606	#N/A	Q9V8Y9.2 RecName: Full=General odorant-binding protein 56h; Flags: Precursor [Drosophila melanogaster]	NA	NA	NA	NA	NA	NA	0	0	0	0	0	0	0	0	0	NA	NA	NA	NA	NA	NA	0	0	0	0	0	0	0	0	0	NA	NA	NA	NA	NA	0.297405	0	0	0	0	0	0	0	0	0
AAEL008708	lysosomal pro-X carboxypeptidase%2C putative	Q9QXE5.1 RecName: Full=Thymus-specific serine protease; AltName: Full=Serine protease 16; Flags: Precursor [Mus musculus]	0.978412	0.988245	NA	NA	NA	1.07863	0	0	0	0	0	0	0	0	1.35113	NA	0.946505	NA	NA	NA	1.04217	0	0	0	0	0	0	0	0	1.29331	NA	0.94942	NA	NA	NA	-0.110567	0	0	0	0	0	0	0	0	1.29754
AAEL010938	l-asparaginase	Q29I93.1 RecName: Full=Probable isoaspartyl peptidase/L-asparaginase GA20639; AltName: Full=Beta-aspartyl-peptidase GA20639; AltName: Full=Isoaspartyl dipeptidase GA20639; AltName: Full=L-asparagine amidohydrolase GA20639; Contains: RecName: Full=Probable isoaspartyl peptidase/L-asparaginase GA20639 alpha chain; Contains: RecName: Full=Probable isoaspartyl peptidase/L-asparaginase GA20639 beta ch…	NA	NA	NA	NA	NA	NA	0	0	0	0	0	0	0	0	0	NA	NA	NA	NA	NA	NA	0	0	0	0	0	0	0	0	0	0.663169	-0.136951	0.99746	0.00747918	0.631576	NA	550.539	535.307	656.163	613.491	536.611	608.948	571.291	531.862	477.495
AAEL023949	unspecified product	Q5RCN6.1 RecName: Full=Cytochrome P450 4V2; AltName: Full=Docosahexaenoic acid omega-hydroxylase CYP4V2; AltName: Full=Long-chain fatty acid omega-monooxygenase [Pongo abelii]	NA	NA	NA	NA	NA	NA	0	0	0	0	0	0	0	0	0	NA	NA	NA	NA	NA	NA	0	0	0	0	0	0	0	0	0	NA	NA	NA	NA	NA	NA	0	0	0	0	0	0	0	0	0
AAEL027677	unspecified product	#N/A	NA	NA	NA	NA	NA	NA	0	0	0	0	0	0	0	0	0	NA	NA	NA	NA	NA	NA	0	0	0	0	0	0	0	0	0	NA	0.94942	NA	NA	NA	NA	0	0	0	0	0	0	0	0	1.29754
AAEL003547	unspecified product	#N/A	NA	NA	NA	NA	NA	NA	0	0	0	0	0	0	0	0	0	NA	NA	NA	NA	NA	NA	0	0	0	0	0	0	0	0	0	NA	-0.286008	0.99746	-1.15619	NA	0.297405	0.908479	1.07708	2.23565	0	0	1.85655	0	1.04491	2.59508
AAEL011035	unspecified product	P82121.1 RecName: Full=Cuticle protein 8; AltName: Full=BcNCP21.1 [Blaberus craniifer]	NA	NA	NA	NA	NA	NA	0	0	0	0	0	0	0	0	0	NA	NA	NA	NA	NA	NA	0	0	0	0	0	0	0	0	0	NA	NA	NA	NA	NA	NA	0	0	0	0	0	0	0	0	0
AAEL025158	unspecified product	#N/A	NA	NA	NA	NA	NA	NA	0	0	0	0	0	0	0	0	0	0.999319	-0.0152678	NA	-1.07283	NA	1.04217	0	1.07719	0	0	0	0	0	1.04329	0	NA	-0.0123528	0.99746	-1.07328	NA	NA	0	1.07708	0	0	0	0	0	1.04491	0
AAEL003483	unspecified product	#N/A	NA	NA	NA	NA	NA	NA	0	0	0	0	0	0	0	0	0	NA	NA	NA	NA	NA	NA	0	0	0	0	0	0	0	0	0	0.484602	-0.232489	0.99746	0.115563	0.303191	0.297405	238.022	256.344	270.513	267.67	255.668	308.187	234.497	215.252	198.524
AAEL005420	p15-2a protein%2C putative	Q9V3H8.1 RecName: Full=NTF2-related export protein; AltName: Full=p15 [Drosophila melanogaster]	NA	NA	NA	NA	NA	NA	0	0	0	0	0	0	0	0	0	NA	NA	NA	NA	NA	NA	0	0	0	0	0	0	0	0	0	0.742448	-0.0761281	0.99746	-0.0332382	0.890847	0.297405	1802.42	1647.93	1798.58	1964.54	1568.03	1626.34	1785.48	1709.48	1479.2
AAEL020348	Histone H2A [Source:UniProtKB/TrEMBL%3BAcc:Q173V2]	P84051.2 RecName: Full=Histone H2A [Drosophila melanogaster]	NA	NA	NA	NA	NA	NA	0	0	0	0	0	0	0	0	0	0.118458	4.08016	NA	0.884651	0.264182	3.1801	0.909439	2.15438	2.23797	2.93981	6.80918	0	2.36192	14.606	72.4252	0.0951364	4.1057	0.99746	0.884393	0.250795	-0.509225	0.908479	2.15415	2.23565	2.93069	6.80484	0	2.36071	14.6288	73.9599
AAEL013912	Fatty acyl-CoA reductase [Source:UniProtKB/TrEMBL%3BAcc:A0A1S4G0R7]	A1ZAI5.1 RecName: Full=Putative fatty acyl-CoA reductase CG5065 [Drosophila melanogaster]	NA	NA	NA	NA	NA	NA	0	0	0	0	0	0	0	0	0	NA	NA	NA	NA	NA	NA	0	0	0	0	0	0	0	0	0	NA	-0.974133	0.99746	-0.111499	NA	2.03288	0	0	1.11782	0	0.972121	0	0	0	0
AAEL027571	unspecified product	#N/A	NA	NA	NA	NA	NA	NA	0	0	0	0	0	0	0	0	0	NA	NA	NA	NA	NA	NA	0	0	0	0	0	0	0	0	0	NA	NA	NA	NA	NA	NA	0	0	0	0	0	0	0	0	0
AAEL029122	unspecified product	P45583.1 RecName: Full=Cuticle protein 19; AltName: Full=LM-ACP 19; Short=LM-19 [Locusta migratoria]	NA	NA	NA	NA	NA	NA	0	0	0	0	0	0	0	0	0	NA	NA	NA	NA	NA	NA	0	0	0	0	0	0	0	0	0	NA	NA	NA	NA	NA	1.04634	0	0	0	0	0	0	0	0	0
AAEL000512	Dynein heavy chain [Source:UniProtKB/TrEMBL%3BAcc:A0A1S4EW29]	Q9C0G6.3 RecName: Full=Dynein axonemal heavy chain 6; AltName: Full=Axonemal beta dynein heavy chain 6; AltName: Full=Ciliary dynein heavy chain 6 [Homo sapiens]	NA	NA	NA	NA	NA	NA	0	0	0	0	0	0	0	0	0	NA	NA	NA	NA	NA	NA	0	0	0	0	0	0	0	0	0	0.826342	-0.0714636	0.99746	0.130369	0.517777	#N/A	448.789	439.448	532.084	517.755	458.841	584.813	454.043	424.235	473.603
AAEL001743	pupal cuticle protein 78E%2C putative	Q7M4F3.1 RecName: Full=Endocuticle structural glycoprotein SgAbd-2 [Schistocerca gregaria]	NA	NA	NA	NA	NA	NA	0	0	0	0	0	0	0	0	0	NA	NA	NA	NA	NA	NA	0	0	0	0	0	0	0	0	0	NA	NA	NA	NA	NA	0.297405	0	0	0	0	0	0	0	0	0
AAEL009013	adult cuticle protein%2C putative	P26967.1 RecName: Full=Adult-specific cuticular protein ACP-20; Flags: Precursor [Tenebrio molitor]	NA	NA	NA	NA	NA	NA	0	0	0	0	0	0	0	0	0	NA	NA	NA	NA	NA	NA	0	0	0	0	0	0	0	0	0	NA	NA	NA	NA	NA	-0.110567	0	0	0	0	0	0	0	0	0
AAEL003669	Histone H2A [Source:UniProtKB/TrEMBL%3BAcc:Q17ER3]	P84051.2 RecName: Full=Histone H2A [Drosophila melanogaster]	NA	NA	NA	NA	NA	NA	0	0	0	0	0	0	0	0	0	NA	NA	NA	NA	NA	NA	0	0	0	0	0	0	0	0	0	NA	NA	NA	NA	NA	0.297405	0	0	0	0	0	0	0	0	0
AAEL027893	Histone H3 [Source:UniProtKB/TrEMBL%3BAcc:Q16N56]	P02299.4 RecName: Full=Histone H3 [Drosophila melanogaster]	NA	NA	NA	NA	NA	NA	0	0	0	0	0	0	0	0	0	0.324637	3.23965	NA	0.349236	0.358053	2.85535	3.63776	1.07719	1.11898	0.979937	3.89096	2.78804	0.787306	5.21644	50.439	0.298955	3.24397	0.99746	0.349537	0.354035	NA	3.63392	1.07708	1.11782	0.976896	3.88848	2.78482	0.786902	5.22457	50.6041
AAEL013532	unspecified product	#N/A	NA	NA	NA	NA	NA	NA	0	0	0	0	0	0	0	0	0	NA	NA	NA	NA	NA	NA	0	0	0	0	0	0	0	0	0	0.831548	0.147083	0.99746	0.217017	0.929049	2.03288	57.2342	65.7017	52.5377	66.429	67.0763	71.4771	59.0177	64.7847	71.3648
AAEL024137	unspecified product	Q61241.2 RecName: Full=Testis-specific serine/threonine-protein kinase 1; Short=TSK-1; Short=TSK1; Short=TSSK-1; Short=Testis-specific kinase 1; AltName: Full=Serine/threonine-protein kinase 22A [Mus musculus]	NA	NA	NA	NA	NA	NA	0	0	0	0	0	0	0	0	0	NA	NA	NA	NA	NA	NA	0	0	0	0	0	0	0	0	0	NA	1.88416	0.99746	-0.13907	0.711808	NA	0.908479	0	2.23565	0.976896	0	1.85655	0	5.22457	6.48771
AAEL020758	unspecified product	#N/A	NA	NA	NA	NA	NA	NA	0	0	0	0	0	0	0	0	0	0.843711	1.48178	NA	-0.111043	NA	1.5778	0.909439	0	0	0.979937	0	0	0.787306	1.04329	1.29331	NA	1.48505	0.99746	-0.1115	NA	-0.509225	0.908479	0	0	0.976896	0	0	0.786902	1.04491	1.29754
AAEL024474	Histone H2B [Source:UniProtKB/TrEMBL%3BAcc:Q17EF1]	Q8I1N0.3 RecName: Full=Histone H2B [Drosophila yakuba]	NA	NA	NA	NA	NA	NA	0	0	0	0	0	0	0	0	0	0.0423865	5.20263	NA	0.116356	0.016991	5.04573	6.36607	0	2.23797	3.91975	3.89096	1.85869	2.36192	40.6882	279.354	0.022424	5.0458	0.99746	-0.196383	0.0143767	NA	6.35936	2.15415	2.23565	3.90759	3.88848	1.85655	2.36071	50.1559	307.517
AAEL025430	Histone H2A [Source:UniProtKB/TrEMBL%3BAcc:Q173V2]	P84051.2 RecName: Full=Histone H2A [Drosophila melanogaster]	NA	NA	NA	NA	NA	NA	0	0	0	0	0	0	0	0	0	0.242767	4.18393	NA	0.69883	0.283806	3.46936	0.909439	2.15438	1.11898	3.91975	1.94548	0.929347	0	11.4762	64.6653	0.217669	4.21308	0.99746	0.697936	0.273074	NA	0.908479	2.15415	1.11782	3.90759	1.94424	0.928274	0	11.4941	66.1746
AAEL024795	unspecified product	#N/A	NA	NA	NA	NA	NA	NA	0	0	0	0	0	0	0	0	0	0.799672	0.316352	NA	0.105172	0.907638	0.203512	24.5548	24.7754	30.2126	22.5385	19.4548	43.6793	22.0446	36.5151	41.3858	0.737565	0.350982	0.99746	0.132654	0.907922	NA	24.5289	24.7728	31.2991	22.4686	21.3867	44.5572	22.0333	37.6169	44.1164
AAEL023856	unspecified product	#N/A	NA	NA	NA	NA	NA	NA	0	0	0	0	0	0	0	0	0	NA	NA	NA	NA	NA	NA	0	0	0	0	0	0	0	0	0	NA	-1.71247	0.99746	-0.877189	NA	NA	1.81696	0	0	0	0	0.928274	0	0	0
AAEL011183	unspecified product	#N/A	NA	NA	NA	NA	NA	NA	0	0	0	0	0	0	0	0	0	NA	NA	NA	NA	NA	NA	0	0	0	0	0	0	0	0	0	NA	0.94942	0.99746	0.850269	NA	NA	0	0	0	0	0	0.928274	0	1.04491	0
AAEL001031	unspecified product	Q3V0Q7.1 RecName: Full=Transmembrane protease serine 12; Flags: Precursor [Mus musculus]	NA	NA	NA	NA	NA	NA	0	0	0	0	0	0	0	0	0	NA	NA	NA	NA	NA	NA	0	0	0	0	0	0	0	0	0	0.888675	0.285502	0.99746	0.156891	0.970141	#N/A	9.08479	5.38539	6.70694	8.79207	5.83272	9.28274	7.08212	6.26949	12.9754
AAEL004899	unspecified product	#N/A	NA	NA	NA	NA	NA	NA	0	0	0	0	0	0	0	0	0	NA	NA	NA	NA	NA	NA	0	0	0	0	0	0	0	0	0	NA	1.68095	0.99746	0.799965	NA	0.297405	0	1.07708	0	0	1.94424	0	0	1.04491	2.59508
AAEL020190	unspecified product	#N/A	NA	NA	NA	NA	NA	NA	0	0	0	0	0	0	0	0	0	NA	NA	NA	NA	NA	NA	0	0	0	0	0	0	0	0	0	NA	3.39505	0.99746	2.36955	0.789872	-0.509225	0	1.07708	0	1.95379	1.94424	1.85655	1.5738	6.26949	3.89263
AAEL019492	unspecified product	B4IG10.1 RecName: Full=SOSS complex subunit C homolog [Drosophila sechellia]	NA	NA	NA	NA	NA	NA	0	0	0	0	0	0	0	0	0	NA	NA	NA	NA	NA	NA	0	0	0	0	0	0	0	0	0	0.395519	-0.201101	0.99746	-0.0284043	0.471688	-0.509225	623.217	564.389	584.622	591.022	584.244	573.673	546.11	519.323	473.603
AAEL000651	alpha-amylase	O16098.2 RecName: Full=Maltase 1; Flags: Precursor [Drosophila virilis]	NA	NA	NA	NA	NA	NA	0	0	0	0	0	0	0	0	0	0.987133	-0.241505	NA	-1.52357	NA	1.27326	1.81888	1.07719	0	0	0	0.929347	0	0	2.58661	NA	-1.24467	0.99746	-2.51918	NA	#N/A	3.63392	2.15415	0	0	0	0.928274	0	0	2.59508
AAEL024904	Histone H2B [Source:UniProtKB/TrEMBL%3BAcc:Q17EF1]	Q8I1N0.3 RecName: Full=Histone H2B [Drosophila yakuba]	NA	NA	NA	NA	NA	NA	0	0	0	0	0	0	0	0	0	0.0998255	5.67918	NA	1.27689	0.133272	4.35718	2.72832	1.07719	0	0.979937	6.80918	1.85869	0	23.9956	175.89	0.0784856	5.683	0.99746	1.27737	0.123581	NA	2.72544	1.07708	0	0.976896	6.80484	1.85655	0	24.033	176.466
AAEL006692	lumbrokinase-3(1) precursor%2C putative	Q8MQS8.1 RecName: Full=Venom serine protease 34; Short=SP34; AltName: Allergen=Api m 7; Flags: Precursor [Apis mellifera]	NA	NA	NA	NA	NA	NA	0	0	0	0	0	0	0	0	0	NA	0.946505	NA	NA	NA	1.04217	0	0	0	0	0	0	0	1.04329	0	NA	0.94942	NA	NA	NA	0.297405	0	0	0	0	0	0	0	1.04491	0
AAEL003451	unspecified product	#N/A	NA	NA	NA	NA	NA	NA	0	0	0	0	0	0	0	0	0	NA	NA	NA	NA	NA	NA	0	0	0	0	0	0	0	0	0	0.493661	-0.171365	0.99746	0.0670106	0.388457	0.297405	575.976	512.689	617.039	557.808	553.137	685.066	495.748	496.334	524.207
AAEL021762	unspecified product	#N/A	0.978412	0.988245	NA	NA	NA	1.07863	0	0	0	0	0	0	0	0	1.35113	NA	0.946505	NA	NA	NA	1.04217	0	0	0	0	0	0	0	0	1.29331	NA	0.94942	NA	NA	NA	-0.509225	0	0	0	0	0	0	0	0	1.29754
AAEL009791	cuticle protein%2C putative	Q17015.3 RecName: Full=Cuticle protein [Anopheles gambiae]	NA	NA	NA	NA	NA	NA	0	0	0	0	0	0	0	0	0	NA	NA	NA	NA	NA	NA	0	0	0	0	0	0	0	0	0	NA	NA	NA	NA	NA	0.0103619	0	0	0	0	0	0	0	0	0
AAEL001221	#N/A	#N/A	NA	NA	NA	NA	NA	NA	0	0	0	0	0	0	0	0	0	NA	NA	NA	NA	NA	NA	0	0	0	0	0	0	0	0	0	NA	NA	NA	NA	NA	#N/A	0	0	0	0	0	0	0	0	0
AAEL021670	unspecified product	#N/A	NA	NA	NA	NA	NA	NA	0	0	0	0	0	0	0	0	0	NA	NA	NA	NA	NA	NA	0	0	0	0	0	0	0	0	0	NA	0.145457	0.999837	-0.00648698	NA	-0.509225	1.81696	0	0	0.976896	0	0.928274	0.786902	0	1.29754
AAEL027602	unspecified product	#N/A	NA	NA	NA	NA	NA	NA	0	0	0	0	0	0	0	0	0	0.643176	3.93568	NA	0.850726	NA	3.05729	0	0	0	0.979937	0	0	0	1.04329	7.75984	NA	3.93998	0.99746	0.850269	NA	NA	0	0	0	0.976896	0	0	0	1.04491	7.78525
AAEL003181	#N/A	D6WMZ8.2 RecName: Full=Juvenile hormone esterase; Short=JHE; Flags: Precursor [Tribolium castaneum]	NA	NA	NA	NA	NA	NA	0	0	0	0	0	0	0	0	0	NA	NA	NA	NA	NA	NA	0	0	0	0	0	0	0	0	0	NA	NA	NA	NA	NA	0.297405	0	0	0	0	0	0	0	0	0
AAEL004770	unspecified product	#N/A	NA	NA	NA	NA	NA	NA	0	0	0	0	0	0	0	0	0	NA	NA	NA	NA	NA	NA	0	0	0	0	0	0	0	0	0	NA	NA	NA	NA	NA	0.297405	0	0	0	0	0	0	0	0	0
AAEL027045	SCP domain-containing protein [Source:UniProtKB/TrEMBL%3BAcc:A0A1S4F3J3]	P10736.1 RecName: Full=Venom allergen 5.01; AltName: Full=Allergen Dol m V-A; AltName: Full=Antigen 5 form 2; Short=Ag5-2; AltName: Full=Cysteine-rich venom protein; Short=CRVP; AltName: Allergen=Dol m 5.01; Flags: Precursor [Dolichovespula maculata]	NA	NA	NA	NA	NA	NA	0	0	0	0	0	0	0	0	0	0.999319	-0.00445366	NA	0.510784	0.712762	-0.527428	9.09439	7.54035	21.2607	18.6188	17.5093	17.6576	11.0223	12.5195	14.2264	0.999342	-0.00136629	0.99746	0.510368	0.724113	NA	9.08479	7.53954	21.2387	18.561	17.4982	17.6372	11.0166	12.539	14.273
AAEL009359	unspecified product	#N/A	NA	NA	NA	NA	NA	NA	0	0	0	0	0	0	0	0	0	NA	NA	NA	NA	NA	NA	0	0	0	0	0	0	0	0	0	0.828238	-0.28172	0.99746	-0.0304639	0.879896	-0.110567	29.0713	39.8519	19.003	29.3069	38.8848	18.5655	19.6726	34.4822	18.1656
AAEL013420	#N/A	#N/A	NA	NA	NA	NA	NA	NA	0	0	0	0	0	0	0	0	0	NA	NA	NA	NA	NA	NA	0	0	0	0	0	0	0	0	0	NA	-1.98879	0.99746	-3.04085	NA	2.03288	0	2.15415	2.23565	0	0	0	0	0	1.29754
AAEL026891	unspecified product	#N/A	NA	NA	NA	NA	NA	NA	0	0	0	0	0	0	0	0	0	NA	NA	NA	NA	NA	NA	0	0	0	0	0	0	0	0	0	NA	NA	NA	NA	NA	NA	0	0	0	0	0	0	0	0	0
AAEL011774	sarcolemmal associated protein%2C putative	#N/A	NA	NA	NA	NA	NA	NA	0	0	0	0	0	0	0	0	0	NA	NA	NA	NA	NA	NA	0	0	0	0	0	0	0	0	0	NA	0.314254	0.99746	-1.92482	NA	NA	0.908479	1.07708	0	0	0	0	0	0	2.59508
AAEL015106	unspecified product	#N/A	NA	NA	NA	NA	NA	NA	0	0	0	0	0	0	0	0	0	NA	NA	NA	NA	NA	NA	0	0	0	0	0	0	0	0	0	NA	1.60534	0.99746	1.22088	NA	2.03288	0.908479	0	1.11782	1.95379	0.972121	1.85655	2.36071	0	3.89263
AAEL004624	unspecified product	#N/A	NA	NA	NA	NA	NA	NA	0	0	0	0	0	0	0	0	0	NA	NA	NA	NA	NA	NA	0	0	0	0	0	0	0	0	0	0.853123	0.1988	0.99746	0.262116	0.958353	0.297405	24.5289	35.5436	26.8278	33.2145	33.0521	38.0592	29.1154	27.1678	44.1164
AAEL020927	unspecified product	P84051.2 RecName: Full=Histone H2A [Drosophila melanogaster]	NA	NA	NA	NA	NA	NA	0	0	0	0	0	0	0	0	0	0.239269	3.42897	NA	-0.116435	0.246393	3.53378	2.72832	3.23158	2.23797	0	2.91822	4.64673	1.57461	7.30302	80.185	0.216734	3.43362	0.99746	-0.116736	0.236699	-0.509225	2.72544	3.23123	2.23565	0	2.91636	4.64137	1.5738	7.3144	80.4476
AAEL019894	Tubulin beta chain [Source:UniProtKB/TrEMBL%3BAcc:Q0PHP3]	P11833.1 RecName: Full=Tubulin beta chain; AltName: Full=Beta-tubulin [Paracentrotus lividus]	NA	NA	NA	NA	NA	NA	0	0	0	0	0	0	0	0	0	NA	NA	NA	NA	NA	NA	0	0	0	0	0	0	0	0	0	NA	-2.28987	0.99746	-1.45558	NA	-0.509225	2.72544	0	0	0	0.972121	0	0	0	0
AAEL000462	unspecified product	#N/A	NA	NA	NA	NA	NA	NA	0	0	0	0	0	0	0	0	0	NA	NA	NA	NA	NA	NA	0	0	0	0	0	0	0	0	0	NA	NA	NA	NA	NA	#N/A	0	0	0	0	0	0	0	0	0
AAEL006581	juvenile hormone-inducible protein%2C putative	#N/A	NA	NA	NA	NA	NA	NA	0	0	0	0	0	0	0	0	0	NA	NA	NA	NA	NA	NA	0	0	0	0	0	0	0	0	0	0.559381	0.52833	0.99746	0.0544963	0.669206	0.297405	76.3123	64.6246	83.8368	75.221	75.8254	83.5447	63.7391	88.8177	173.871
AAEL022101	unspecified product	#N/A	NA	NA	NA	NA	NA	NA	0	0	0	0	0	0	0	0	0	NA	NA	NA	NA	NA	NA	0	0	0	0	0	0	0	0	0	NA	NA	NA	NA	NA	-0.509225	0	0	0	0	0	0	0	0	0
AAEL005759	Rhodanese domain-containing protein [Source:UniProtKB/TrEMBL%3BAcc:A0A1S4FBL6]	P22978.1 RecName: Full=Rhodanese domain-containing protein CG4456; AltName: Full=Heat shock protein 67B2 [Drosophila melanogaster]	NA	NA	NA	NA	NA	NA	0	0	0	0	0	0	0	0	0	NA	NA	NA	NA	NA	NA	0	0	0	0	0	0	0	0	0	NA	NA	NA	NA	NA	0.297405	0	0	0	0	0	0	0	0	0
AAEL017564	#N/A	#N/A	NA	NA	NA	NA	NA	NA	0	0	0	0	0	0	0	0	0	NA	NA	NA	NA	NA	NA	0	0	0	0	0	0	0	0	0	NA	3.17086	NA	-1.07328	NA	-0.509225	0.908479	0	0	0	0	0	1.5738	2.08983	6.48771
AAEL027344	unspecified product	#N/A	NA	NA	NA	NA	NA	NA	0	0	0	0	0	0	0	0	0	NA	NA	NA	NA	NA	NA	0	0	0	0	0	0	0	0	0	0.848583	0.34077	0.99746	-0.288679	0.779599	NA	9.99327	7.53954	5.58912	7.81517	5.83272	5.56965	11.0166	10.4491	7.78525
AAEL009965	unspecified product	O13797.1 RecName: Full=Small glutamine-rich tetratricopeptide repeat-containing protein 2 [Schizosaccharomyces pombe 972h-]	NA	NA	NA	NA	NA	NA	0	0	0	0	0	0	0	0	0	NA	NA	NA	NA	NA	NA	0	0	0	0	0	0	0	0	0	NA	0.559692	0.99746	-0.321457	0.84931	0.0103619	2.72544	3.23123	1.11782	0	2.91636	2.78482	2.36071	3.13474	5.19017
AAEL022170	unspecified product	Q8I1N0.3 RecName: Full=Histone H2B [Drosophila yakuba]	NA	NA	NA	NA	NA	NA	0	0	0	0	0	0	0	0	0	0.0603658	6.12676	NA	0.800588	0.0600445	5.31199	0	1.07719	0	0.979937	0.97274	0	2.36192	13.5627	62.0787	0.0535803	6.13118	0.99746	0.800217	0.0584608	-0.509225	0	1.07708	0	0.976896	0.972121	0	2.36071	13.5839	62.282
AAEL011233	SM protein G%2C putative	Q9VLV5.1 RecName: Full=Probable small nuclear ribonucleoprotein E; Short=snRNP-E; AltName: Full=Sm protein E; Short=Sm-E; Short=SmE [Drosophila melanogaster]	NA	NA	NA	NA	NA	NA	0	0	0	0	0	0	0	0	0	NA	NA	NA	NA	NA	NA	0	0	0	0	0	0	0	0	0	0.36514	-0.139066	0.99746	-0.0230005	0.504923	NA	1697.95	1710.4	1642.08	1731.06	1666.21	1601.27	1599.77	1536.02	1445.46
AAEL015451	unspecified product	#N/A	NA	NA	NA	NA	NA	NA	0	0	0	0	0	0	0	0	0	NA	NA	NA	0.850726	NA	-0.881387	0	0	0	0	0	0.929347	0	0	0	NA	NA	0.99746	0.850269	NA	2.03288	0	0	0	0	0	0.928274	0	0	0
AAEL023270	unspecified product	#N/A	NA	NA	NA	NA	NA	NA	0	0	0	0	0	0	0	0	0	NA	NA	NA	NA	NA	NA	0	0	0	0	0	0	0	0	0	NA	NA	NA	NA	NA	NA	0	0	0	0	0	0	0	0	0
AAEL025702	Histone H2B [Source:UniProtKB/TrEMBL%3BAcc:Q17EF1]	Q8I1N0.3 RecName: Full=Histone H2B [Drosophila yakuba]	NA	NA	NA	NA	NA	NA	0	0	0	0	0	0	0	0	0	0.116341	4.66817	NA	-0.197181	0.0586175	4.8606	3.63776	15.0807	5.59492	4.89968	8.75466	7.43477	4.72383	88.6795	525.083	0.0962478	4.69389	0.99746	-0.0747583	0.0659104	NA	3.63392	15.0791	5.58912	4.88448	8.74908	9.28274	4.72141	88.8177	535.885
AAEL008957	unspecified product	#N/A	NA	NA	NA	NA	NA	NA	0	0	0	0	0	0	0	0	0	NA	NA	NA	NA	NA	NA	0	0	0	0	0	0	0	0	0	NA	NA	NA	NA	NA	-0.110567	0	0	0	0	0	0	0	0	0
AAEL023960	unspecified product	#N/A	NA	NA	NA	NA	NA	NA	0	0	0	0	0	0	0	0	0	NA	NA	NA	NA	NA	NA	0	0	0	0	0	0	0	0	0	NA	NA	NA	NA	NA	NA	0	0	0	0	0	0	0	0	0
AAEL027077	Odorant receptor [Source:UniProtKB/TrEMBL%3BAcc:J9HJJ1]	#N/A	NA	NA	NA	NA	NA	NA	0	0	0	0	0	0	0	0	0	NA	-0.977048	NA	-0.111043	NA	-0.881387	0	0	1.11898	0	0	0.929347	0	0	0	NA	-0.974133	0.99746	-0.111499	NA	NA	0	0	1.11782	0	0	0.928274	0	0	0
AAEL027314	unspecified product	#N/A	NA	NA	NA	NA	NA	NA	0	0	0	0	0	0	0	0	0	NA	NA	NA	NA	NA	NA	0	0	0	0	0	0	0	0	0	0.96659	0.041383	0.99746	0.0827791	0.963532	NA	51.7833	35.5436	58.1268	48.8448	45.6897	60.3378	53.5093	41.7966	54.4968
AAEL008365	unspecified product	#N/A	NA	NA	NA	NA	NA	NA	0	0	0	0	0	0	0	0	0	NA	NA	NA	NA	NA	NA	0	0	0	0	0	0	0	0	0	0.529378	1.37131	0.99746	0.323914	0.708888	-0.0936839	3.63392	2.15415	3.35347	3.90759	5.83272	1.85655	7.86902	3.13474	12.9754
AAEL023290	Histone H4 [Source:UniProtKB/TrEMBL%3BAcc:Q16IE4]	P84040.2 RecName: Full=Histone H4 [Drosophila melanogaster]	NA	NA	NA	NA	NA	NA	0	0	0	0	0	0	0	0	0	0.158446	4.50164	NA	0.286352	0.171919	4.20204	0.909439	1.07719	1.11898	0.979937	0	2.78804	0.787306	10.4329	59.4921	0.135053	4.50629	0.99746	0.285536	0.163578	NA	0.908479	1.07708	1.11782	0.976896	0	2.78482	0.786902	10.4491	59.6869
AAEL006625	unspecified product	Q6DIT8.1 RecName: Full=Ribosome maturation protein SBDS; AltName: Full=Shwachman-Bodian-Diamond syndrome protein homolog [Xenopus tropicalis]	NA	NA	NA	NA	NA	NA	0	0	0	0	0	0	0	0	0	NA	NA	NA	NA	NA	NA	0	0	0	0	0	0	0	0	0	0.679481	-0.0989745	0.99746	0.0410199	0.537784	0.297405	813.998	742.106	895.377	850.877	771.864	912.494	760.148	752.339	777.228
AAEL027820	unspecified product	#N/A	0.978412	0.988245	NA	NA	NA	1.07863	0	0	0	0	0	0	0	0	1.35113	NA	0.946505	NA	NA	NA	1.04217	0	0	0	0	0	0	0	0	1.29331	NA	0.94942	NA	NA	NA	NA	0	0	0	0	0	0	0	0	1.29754
AAEL027937	unspecified product	Q8LE94.1 RecName: Full=E3 ubiquitin-protein ligase At3g02290; AltName: Full=RING finger protein At3g02290; AltName: Full=RING-type E3 ubiquitin transferase At3g02290 [Arabidopsis thaliana]	NA	NA	NA	NA	NA	NA	0	0	0	0	0	0	0	0	0	NA	NA	NA	NA	NA	NA	0	0	0	0	0	0	0	0	0	0.591912	0.669697	0.99746	0.594891	0.979524	NA	29.9798	15.0791	29.0634	33.2145	41.8012	38.0592	21.2464	34.4822	63.5795
AAEL010171	#N/A	Q8INK6.1 RecName: Full=Peptidoglycan-recognition protein LB; Flags: Precursor [Drosophila melanogaster]	NA	NA	NA	NA	NA	NA	0	0	0	0	0	0	0	0	0	NA	NA	NA	NA	NA	NA	0	0	0	0	0	0	0	0	0	0.784419	0.172026	0.99746	0.0665578	0.917903	0.0103619	100.841	89.3974	68.1873	84.0131	101.101	88.1861	87.3461	106.581	98.6132
AAEL027872	Histone H3 [Source:UniProtKB/TrEMBL%3BAcc:Q16N56]	P02299.4 RecName: Full=Histone H3 [Drosophila melanogaster]	NA	NA	NA	NA	NA	NA	0	0	0	0	0	0	0	0	0	NA	NA	NA	NA	NA	NA	0	0	0	0	0	0	0	0	0	0.126128	5.19419	0.99746	1.23301	0.152144	NA	0.908479	1.07708	0	0.976896	1.94424	1.85655	1.5738	4.17966	68.7697
AAEL022879	unspecified product	Q8N0N3.1 RecName: Full=Beta-1,3-glucan-binding protein; Short=GBP; Flags: Precursor [Penaeus monodon]	NA	NA	NA	NA	NA	NA	0	0	0	0	0	0	0	0	0	0.758903	3.19708	NA	1.73902	NA	1.44555	0	0	0	0.979937	0	0.929347	0	5.21644	0	NA	3.20041	0.99746	1.73805	NA	NA	0	0	0	0.976896	0	0.928274	0	5.22457	0
AAEL021230	unspecified product	#N/A	NA	NA	NA	NA	NA	NA	0	0	0	0	0	0	0	0	0	NA	NA	NA	NA	NA	NA	0	0	0	0	0	0	0	0	0	0.580788	0.858429	0.99746	0.132968	0.687627	-0.509225	6.35936	14.002	6.70694	9.76896	7.77696	12.0676	9.44283	16.7186	23.3558
AAEL002015	protein serine/threonine kinase%2C putative	Q9W1C9.2 RecName: Full=Ejaculatory bulb-specific protein 3; AltName: Full=Ejaculatory bulb-specific protein III; AltName: Full=PEB-meIII; AltName: Full=PEBmelIII; Flags: Precursor [Drosophila melanogaster]	NA	NA	NA	NA	NA	NA	0	0	0	0	0	0	0	0	0	NA	NA	NA	NA	NA	NA	0	0	0	0	0	0	0	0	0	NA	NA	NA	NA	NA	0.297405	0	0	0	0	0	0	0	0	0
AAEL023616	unspecified product	#N/A	NA	NA	NA	NA	NA	NA	0	0	0	0	0	0	0	0	0	NA	NA	NA	NA	NA	NA	0	0	0	0	0	0	0	0	0	NA	NA	NA	NA	NA	NA	0	0	0	0	0	0	0	0	0
AAEL019822	unspecified product	#N/A	NA	NA	NA	NA	NA	NA	0	0	0	0	0	0	0	0	0	NA	NA	NA	NA	NA	NA	0	0	0	0	0	0	0	0	0	0.782627	-0.0433684	0.99746	-0.127679	0.755779	-0.509225	1988.66	1921.51	1889.12	1668.54	1848	1821.27	1948.37	1854.72	1821.75
AAEL023453	Histone H2A [Source:UniProtKB/TrEMBL%3BAcc:Q173V2]	P84051.2 RecName: Full=Histone H2A [Drosophila melanogaster]	NA	NA	NA	NA	NA	NA	0	0	0	0	0	0	0	0	0	0.0423865	3.92578	NA	0.386931	0.0681249	3.52703	10.0038	10.7719	11.1898	11.7592	7.78192	22.3043	5.51114	73.0302	408.685	0.0350777	3.96468	0.99746	0.386347	0.184876	NA	9.99327	10.7708	11.1782	11.7228	7.77696	22.2786	5.50832	73.144	421.701
AAEL023914	unspecified product	#N/A	NA	NA	NA	NA	NA	NA	0	0	0	0	0	0	0	0	0	NA	NA	NA	NA	NA	NA	0	0	0	0	0	0	0	0	0	0.65907	-0.232439	0.99746	-0.232886	0.988497	NA	119.919	126.018	126.314	102.574	107.905	107.68	110.953	121.21	83.0427
AAEL027158	unspecified product	#N/A	NA	NA	NA	NA	NA	NA	0	0	0	0	0	0	0	0	0	NA	NA	NA	0.850726	NA	-0.881387	0	0	0	0	0.97274	0	0	0	0	NA	NA	0.99746	0.850269	NA	NA	0	0	0	0	0.972121	0	0	0	0
AAEL026128	unspecified product	#N/A	NA	NA	NA	NA	NA	NA	0	0	0	0	0	0	0	0	0	NA	NA	NA	NA	NA	NA	0	0	0	0	0	0	0	0	0	0.638103	0.523606	0.99746	-0.0471318	0.690259	NA	45.424	35.5436	40.2417	46.891	43.7454	27.8482	29.1154	52.2457	94.7206
AAEL022316	unspecified product	P83293.1 RecName: Full=Gustatory receptor for sugar taste 64a [Drosophila melanogaster]	NA	NA	NA	NA	NA	NA	0	0	0	0	0	0	0	0	0	NA	NA	NA	NA	NA	NA	0	0	0	0	0	0	0	0	0	NA	NA	NA	NA	NA	-0.509225	0	0	0	0	0	0	0	0	0
AAEL001799	unspecified product	#N/A	NA	NA	NA	NA	NA	NA	0	0	0	0	0	0	0	0	0	NA	NA	NA	NA	NA	NA	0	0	0	0	0	0	0	0	0	NA	NA	NA	NA	NA	0.297405	0	0	0	0	0	0	0	0	0
AAEL027486	unspecified product	#N/A	NA	NA	NA	NA	NA	NA	0	0	0	0	0	0	0	0	0	0.482446	3.78401	NA	2.73795	NA	1.03401	0	0	0	0.979937	0.97274	1.85869	3.14922	2.08658	2.58661	NA	3.7867	0.99746	2.73746	NA	NA	0	0	0	0.976896	0.972121	1.85655	3.14761	2.08983	2.59508
AAEL016966	#N/A	#N/A	NA	NA	NA	NA	NA	NA	0	0	0	0	0	0	0	0	0	NA	NA	NA	NA	NA	NA	0	0	0	0	0	0	0	0	0	NA	0.94942	NA	NA	NA	2.03288	0	0	0	0	0	0	0	1.04491	0
AAEL019759	unspecified product	H6BDU4.1 RecName: Full=Superoxide dismutase [Cu-Zn] [Camelus dromedarius]	NA	NA	NA	NA	NA	NA	0	0	0	0	0	0	0	0	0	0.957677	0.112567	NA	-0.654874	0.671078	0.755645	12.7321	11.8491	19.0227	4.89968	10.7001	12.0815	13.3842	21.9091	11.6398	0.946521	0.112809	0.99746	-0.720303	0.655143	-0.509225	13.6272	12.9249	19.003	4.88448	10.6933	12.0676	13.3773	24.033	11.6779
AAEL021691	unspecified product	P83994.1 RecName: Full=Cuticle protein 18.6, isoform A; AltName: Full=LM-ACP 18.6A; Short=LM-18.6A [Locusta migratoria]	NA	NA	NA	NA	NA	NA	0	0	0	0	0	0	0	0	0	NA	NA	NA	NA	NA	NA	0	0	0	0	0	0	0	0	0	NA	NA	NA	NA	NA	-0.509225	0	0	0	0	0	0	0	0	0
AAEL004353	unspecified product	#N/A	NA	NA	NA	NA	NA	NA	0	0	0	0	0	0	0	0	0	NA	NA	NA	NA	NA	NA	0	0	0	0	0	0	0	0	0	NA	3.67525	0.99746	-1.07328	0.478743	0.297405	0	0	1.11782	0	0	0	0	5.22457	9.08279
AAEL022722	unspecified product	#N/A	NA	NA	NA	NA	NA	NA	0	0	0	0	0	0	0	0	0	0.722509	0.566405	NA	0.821853	0.872105	-0.275066	10.9133	9.69473	8.95188	16.6589	17.5093	18.5869	13.3842	11.4762	19.3996	0.682375	0.569547	0.99746	0.821474	0.880505	NA	10.9018	9.6937	8.94259	16.6072	17.4982	18.5655	13.3773	11.4941	19.4631
AAEL002212	cuticle protein%2C putative	#N/A	NA	NA	NA	NA	NA	NA	0	0	0	0	0	0	0	0	0	NA	NA	NA	NA	NA	NA	0	0	0	0	0	0	0	0	0	NA	NA	NA	NA	NA	0.297405	0	0	0	0	0	0	0	0	0
AAEL023135	unspecified product	O18381.3 RecName: Full=Paired box protein Pax-6; AltName: Full=Protein eyeless [Drosophila melanogaster]	NA	NA	NA	NA	NA	NA	0	0	0	0	0	0	0	0	0	0.931629	1.04257	NA	-0.111043	NA	1.13826	0.909439	0	0	0.979937	0	0	0	1.04329	1.29331	NA	1.04657	0.99746	-0.1115	NA	NA	0.908479	0	0	0.976896	0	0	0	1.04491	1.29754
AAEL001765	RING-type domain-containing protein [Source:UniProtKB/TrEMBL%3BAcc:A0A1S4EZP6]	Q6UWE0.1 RecName: Full=E3 ubiquitin-protein ligase LRSAM1; AltName: Full=Leucine-rich repeat and sterile alpha motif-containing protein 1; AltName: Full=RING-type E3 ubiquitin transferase LRSAM1; AltName: Full=Tsg101-associated ligase; Short=hTAL [Homo sapiens]	NA	NA	NA	NA	NA	NA	0	0	0	0	0	0	0	0	0	NA	NA	NA	NA	NA	NA	0	0	0	0	0	0	0	0	0	0.784838	-0.0862958	0.99746	0.0837431	0.549262	0.297405	829.442	748.569	971.389	1007.18	801.999	906.924	863.232	781.596	753.872
AAEL027053	unspecified product	Q16EI9.1 RecName: Full=Odorant receptor 4; Short=AaegOr4 [Aedes aegypti]	NA	NA	NA	NA	NA	NA	0	0	0	0	0	0	0	0	0	NA	NA	NA	NA	NA	NA	0	0	0	0	0	0	0	0	0	NA	2.14793	NA	NA	NA	NA	0	0	0	0	0	0	0	0	2.59508
AAEL023218	unspecified product	#N/A	NA	NA	NA	NA	NA	NA	0	0	0	0	0	0	0	0	0	NA	NA	NA	NA	NA	NA	0	0	0	0	0	0	0	0	0	NA	-0.974133	0.99746	-1.07328	NA	NA	0	0	1.11782	0	0	0	0	0	0
AAEL025201	unspecified product	#N/A	NA	NA	NA	NA	NA	NA	0	0	0	0	0	0	0	0	0	NA	NA	NA	NA	NA	NA	0	0	0	0	0	0	0	0	0	NA	NA	NA	NA	NA	NA	0	0	0	0	0	0	0	0	0
AAEL027508	unspecified product	Q9LFD1.1 RecName: Full=Laccase-9; AltName: Full=Benzenediol:oxygen oxidoreductase 9; AltName: Full=Diphenol oxidase 9; AltName: Full=Urishiol oxidase 9; Flags: Precursor [Arabidopsis thaliana]	NA	NA	NA	NA	NA	NA	0	0	0	0	0	0	0	0	0	NA	NA	NA	NA	NA	NA	0	0	0	0	0	0	0	0	0	NA	NA	NA	NA	NA	NA	0	0	0	0	0	0	0	0	0
AAEL029101	unspecified product	Q7M4F3.1 RecName: Full=Endocuticle structural glycoprotein SgAbd-2 [Schistocerca gregaria]	NA	NA	NA	NA	NA	NA	0	0	0	0	0	0	0	0	0	NA	NA	NA	NA	NA	NA	0	0	0	0	0	0	0	0	0	NA	0.94942	NA	NA	NA	1.04634	0	0	0	0	0	0	0	1.04491	0
AAEL023352	unspecified product	Q9VH70.1 RecName: Full=Testis-specific zinc finger protein topi; AltName: Full=Protein matotopetli [Drosophila melanogaster]	NA	NA	NA	NA	NA	NA	0	0	0	0	0	0	0	0	0	NA	NA	NA	NA	NA	NA	0	0	0	0	0	0	0	0	0	0.989821	-0.019572	0.99746	0.0709552	0.952695	NA	21.8035	34.4665	26.8278	34.1914	26.2473	26.92	23.6071	18.8085	40.2238
AAEL029108	unspecified product	P80683.1 RecName: Full=Larval cuticle protein A3A; AltName: Full=TM-LCP A3A; Short=TM-A3A [Tenebrio molitor]	NA	NA	NA	NA	NA	NA	0	0	0	0	0	0	0	0	0	NA	NA	NA	NA	NA	NA	0	0	0	0	0	0	0	0	0	NA	2.13033	0.99746	-1.52381	0.380968	1.04634	1.81696	1.07708	0	0	0	0.928274	2.36071	3.13474	7.78525
AAEL012858	unspecified product	#N/A	NA	NA	NA	NA	NA	NA	0	0	0	0	0	0	0	0	0	NA	NA	NA	NA	NA	NA	0	0	0	0	0	0	0	0	0	0.778529	0.672942	0.99746	0.577012	0.98135	NA	6.35936	1.07708	7.82477	8.79207	5.83272	8.35447	8.65592	4.17966	11.6779
AAEL027412	unspecified product	#N/A	NA	NA	NA	NA	NA	NA	0	0	0	0	0	0	0	0	0	NA	NA	NA	NA	NA	NA	0	0	0	0	0	0	0	0	0	0.816115	0.298931	0.99746	-0.0638511	0.815199	NA	24.5289	24.7728	11.1782	24.4224	16.526	17.6372	20.4595	26.1229	28.5459
AAEL026944	unspecified product	#N/A	NA	NA	NA	NA	NA	NA	0	0	0	0	0	0	0	0	0	NA	NA	NA	NA	NA	NA	0	0	0	0	0	0	0	0	0	0.81385	-0.0622243	0.99746	-0.0580468	0.955714	NA	777.658	652.709	731.057	718.996	669.791	700.847	712.933	673.97	683.805
AAEL000314	malate dehydrogenase	#N/A	NA	NA	NA	NA	NA	NA	0	0	0	0	0	0	0	0	0	NA	NA	NA	NA	NA	NA	0	0	0	0	0	0	0	0	0	0.848441	0.0905505	0.99746	-0.0637302	0.818253	#N/A	161.709	160.485	163.202	148.488	166.233	152.237	146.364	185.995	186.846
AAEL026947	unspecified product	P84051.2 RecName: Full=Histone H2A [Drosophila melanogaster]	NA	NA	NA	NA	NA	NA	0	0	0	0	0	0	0	0	0	0.503232	4.73311	NA	0.850726	NA	3.85773	0	0	0	0	0.97274	0	0	1.04329	14.2264	NA	4.7376	0.99746	0.850269	0.536196	NA	0	0	0	0	0.972121	0	0	1.04491	14.273
AAEL005611	trypsin	P35041.2 RecName: Full=Trypsin-7; Flags: Precursor [Anopheles gambiae]	NA	NA	NA	NA	NA	NA	0	0	0	0	0	0	0	0	0	NA	NA	NA	NA	NA	NA	0	0	0	0	0	0	0	0	0	NA	NA	NA	NA	NA	0.297405	0	0	0	0	0	0	0	0	0
AAEL011444	pupal cuticle protein%2C putative	P45589.1 RecName: Full=Flexible cuticle protein 12; Flags: Precursor [Hyalophora cecropia]	NA	NA	NA	NA	NA	NA	0	0	0	0	0	0	0	0	0	NA	NA	NA	NA	NA	NA	0	0	0	0	0	0	0	0	0	NA	NA	NA	NA	NA	NA	0	0	0	0	0	0	0	0	0
AAEL008213	mitochondrial carrier protein	A3KPP4.1 RecName: Full=Solute carrier family 25 member 35 [Danio rerio]	NA	NA	NA	NA	NA	NA	0	0	0	0	0	0	0	0	0	NA	NA	NA	NA	NA	NA	0	0	0	0	0	0	0	0	0	0.943868	-0.0290578	0.99746	0.0386148	0.843402	-0.0936839	366.117	442.679	442.658	418.112	423.845	447.428	442.239	405.427	374.99
AAEL013585	unspecified product	#N/A	NA	NA	NA	NA	NA	NA	0	0	0	0	0	0	0	0	0	NA	NA	NA	NA	NA	NA	0	0	0	0	0	0	0	0	0	NA	NA	NA	NA	NA	2.03288	0	0	0	0	0	0	0	0	0
AAEL021645	unspecified product	Q9VQ36.1 RecName: Full=WD repeat-containing and planar cell polarity effector protein fritz [Drosophila melanogaster]	NA	NA	NA	NA	NA	NA	0	0	0	0	0	0	0	0	0	NA	NA	NA	NA	NA	NA	0	0	0	0	0	0	0	0	0	0.945468	0.0210536	0.99746	-0.162569	0.511137	-0.509225	701.346	626.859	717.643	596.884	649.377	592.239	699.556	726.216	648.771
AAEL004953	elongase%2C putative	Q1HRV8.2 RecName: Full=Elongation of very long chain fatty acids protein AAEL008004; AltName: Full=3-keto acyl-CoA synthase AAEL008004; AltName: Full=Very-long-chain 3-oxoacyl-CoA synthase AAEL008004 [Aedes aegypti]	NA	NA	NA	NA	NA	NA	0	0	0	0	0	0	0	0	0	NA	NA	NA	NA	NA	NA	0	0	0	0	0	0	0	0	0	NA	NA	NA	NA	NA	0.297405	0	0	0	0	0	0	0	0	0
AAEL002270	testis-specific serine/threonine kinase 22c	Q3SZW1.1 RecName: Full=Testis-specific serine/threonine-protein kinase 1; Short=TSK-1; Short=TSK1; Short=TSSK-1; Short=Testis-specific kinase 1 [Bos taurus]	NA	NA	NA	NA	NA	NA	0	0	0	0	0	0	0	0	0	NA	NA	NA	NA	NA	NA	0	0	0	0	0	0	0	0	0	NA	2.55423	0.99746	0.850269	NA	0.297405	0	0	0	0.976896	0	0	0.786902	0	2.59508
AAEL026067	unspecified product	#N/A	NA	NA	NA	NA	NA	NA	0	0	0	0	0	0	0	0	0	0.308891	-0.280027	NA	-0.403048	0.802309	0.107337	335.583	332.852	318.911	228.325	265.558	257.429	279.494	262.909	270.301	0.318046	-0.265628	0.345548	-0.401134	0.78122	NA	335.229	333.894	319.698	227.617	266.361	258.989	283.285	267.498	271.186
AAEL021883	unspecified product	#N/A	NA	NA	NA	NA	NA	NA	0	0	0	0	0	0	0	0	0	0.916796	0.73456	NA	0.23289	NA	0.483243	1.81888	2.15438	0	0	1.94548	2.78804	0	4.17315	2.58661	NA	0.738038	0.99746	0.232632	NA	-0.509225	1.81696	2.15415	0	0	1.94424	2.78482	0	4.17966	2.59508
AAEL006333	salivary apyrase%2C putative	E0D877.1 RecName: Full=Apyrase; AltName: Full=ATP-diphosphatase; Short=ADPase; AltName: Full=ATP-diphosphohydrolase; AltName: Full=Adenosine diphosphatase; AltName: Allergen=Aed al 1; Flags: Precursor [Aedes albopictus]	NA	NA	NA	NA	NA	NA	0	0	0	0	0	0	0	0	0	NA	NA	NA	NA	NA	NA	0	0	0	0	0	0	0	0	0	NA	NA	NA	NA	NA	0.297405	0	0	0	0	0	0	0	0	0
AAEL003936	unspecified product	#N/A	NA	NA	NA	NA	NA	NA	0	0	0	0	0	0	0	0	0	NA	NA	NA	NA	NA	NA	0	0	0	0	0	0	0	0	0	NA	NA	NA	NA	NA	0.297405	0	0	0	0	0	0	0	0	0
AAEL029007	3-hydroxyacyl-coa dehyrogenase [Source:UniProtKB/TrEMBL%3BAcc:Q17H10]	Q61425.2 RecName: Full=Hydroxyacyl-coenzyme A dehydrogenase, mitochondrial; Short=HCDH; AltName: Full=Medium and short-chain L-3-hydroxyacyl-coenzyme A dehydrogenase; AltName: Full=Short-chain 3-hydroxyacyl-CoA dehydrogenase; Flags: Precursor [Mus musculus]	NA	NA	NA	NA	NA	NA	0	0	0	0	0	0	0	0	0	NA	NA	NA	NA	NA	NA	0	0	0	0	0	0	0	0	0	0.695318	-0.100851	0.999716	-0.0010205	0.713071	1.04634	839.435	797.037	746.706	820.593	826.302	750.046	752.278	801.45	666.936
AAEL012225	unspecified product	#N/A	NA	NA	NA	NA	NA	NA	0	0	0	0	0	0	0	0	0	NA	NA	NA	NA	NA	NA	0	0	0	0	0	0	0	0	0	NA	-1.84833	0.99746	-0.990587	NA	NA	0.908479	0	1.11782	0.976896	0	0	0	0	0
AAEL013179	8-oxoguanine DNA glycosylase [Source:UniProtKB/TrEMBL%3BAcc:Q16JX8]	O15527.2 RecName: Full=N-glycosylase/DNA lyase; Includes: RecName: Full=8-oxoguanine DNA glycosylase; Includes: RecName: Full=DNA-(apurinic or apyrimidinic site) lyase; Short=AP lyase [Homo sapiens]	NA	NA	NA	NA	NA	NA	0	0	0	0	0	0	0	0	0	NA	NA	NA	NA	NA	NA	0	0	0	0	0	0	0	0	0	0.561197	1.1972	0.99746	0.138912	0.684765	NA	3.63392	4.30831	3.35347	3.90759	5.83272	2.78482	3.14761	11.4941	11.6779
AAEL024879	unspecified product	P05552.2 RecName: Full=Transcription factor Adf-1; AltName: Full=ADH distal factor 1 [Drosophila melanogaster]	NA	NA	NA	NA	NA	NA	0	0	0	0	0	0	0	0	0	NA	NA	NA	NA	NA	NA	0	0	0	0	0	0	0	0	0	0.116352	0.706996	0.793671	0.484602	0.784185	NA	86.3055	86.1662	98.3685	156.303	122.487	102.11	124.331	148.378	171.276
AAEL024986	unspecified product	#N/A	NA	NA	NA	NA	NA	NA	0	0	0	0	0	0	0	0	0	NA	NA	NA	NA	NA	NA	0	0	0	0	0	0	0	0	0	NA	NA	NA	NA	NA	NA	0	0	0	0	0	0	0	0	0
AAEL002960	#N/A	#N/A	NA	NA	NA	NA	NA	NA	0	0	0	0	0	0	0	0	0	NA	NA	NA	NA	NA	NA	0	0	0	0	0	0	0	0	0	NA	NA	NA	NA	NA	0.297405	0	0	0	0	0	0	0	0	0
AAEL021665	unspecified product	P32028.2 RecName: Full=Fork head domain-containing protein FD4 [Drosophila melanogaster]	NA	NA	NA	NA	NA	NA	0	0	0	0	0	0	0	0	0	NA	NA	NA	NA	NA	NA	0	0	0	0	0	0	0	0	0	NA	NA	NA	NA	NA	-0.509225	0	0	0	0	0	0	0	0	0
AAEL021320	unspecified product	#N/A	NA	NA	NA	NA	NA	NA	0	0	0	0	0	0	0	0	0	NA	NA	NA	NA	NA	NA	0	0	0	0	0	0	0	0	0	NA	NA	NA	NA	NA	-0.509225	0	0	0	0	0	0	0	0	0
AAEL000926	#N/A	#N/A	NA	NA	NA	NA	NA	NA	0	0	0	0	0	0	0	0	0	NA	NA	NA	NA	NA	NA	0	0	0	0	0	0	0	0	0	NA	NA	NA	NA	NA	#N/A	0	0	0	0	0	0	0	0	0
AAEL025739	unspecified product	#N/A	NA	NA	NA	NA	NA	NA	0	0	0	0	0	0	0	0	0	NA	NA	NA	NA	NA	NA	0	0	0	0	0	0	0	0	0	NA	NA	NA	NA	NA	NA	0	0	0	0	0	0	0	0	0
AAEL007870	unspecified product	#N/A	NA	NA	NA	NA	NA	NA	0	0	0	0	0	0	0	0	0	NA	NA	NA	NA	NA	NA	0	0	0	0	0	0	0	0	0	0.722775	0.271501	0.99746	-0.0225886	0.815651	-0.0936839	38.1561	37.6977	55.8912	53.7293	49.5781	26.92	53.5093	54.3356	50.6041
AAEL010202	trypsin	P29787.2 RecName: Full=Trypsin 5G1; Flags: Precursor [Aedes aegypti]	NA	NA	NA	NA	NA	NA	0	0	0	0	0	0	0	0	0	NA	NA	NA	NA	NA	NA	0	0	0	0	0	0	0	0	0	NA	-0.862515	0.99746	-0.968927	NA	0.0103619	0.908479	1.07708	0	0	0	0.928274	0	1.04491	0
AAEL028137	unspecified product	#N/A	NA	NA	NA	NA	NA	NA	0	0	0	0	0	0	0	0	0	NA	NA	NA	NA	NA	NA	0	0	0	0	0	0	0	0	0	0.587971	1.23525	0.99746	1.09333	0.974371	NA	3.63392	3.23123	1.11782	2.93069	11.6654	2.78482	3.93451	6.26949	9.08279
AAEL024177	Histone H2B [Source:UniProtKB/TrEMBL%3BAcc:Q17EF1]	Q8I1N0.3 RecName: Full=Histone H2B [Drosophila yakuba]	NA	NA	NA	NA	NA	NA	0	0	0	0	0	0	0	0	0	0.0139288	5.65334	NA	0.230721	0.0143674	5.39708	3.63776	1.07719	3.35695	1.95987	4.8637	2.78804	2.36192	39.645	367.299	0.0140857	5.66728	0.99746	0.23082	0.0586602	NA	3.63392	1.07708	3.35347	1.95379	4.8606	2.78482	2.36071	39.7068	371.097
AAEL021875	unspecified product	#N/A	NA	NA	NA	NA	NA	NA	0	0	0	0	0	0	0	0	0	NA	NA	NA	NA	NA	NA	0	0	0	0	0	0	0	0	0	0.583293	0.354713	0.99746	0.144302	0.834779	-0.509225	59.9596	58.1622	76.012	61.5445	68.0484	85.4012	66.8867	81.5033	101.208
AAEL021198	unspecified product	P33450.3 RecName: Full=Cadherin-related tumor suppressor; AltName: Full=Protein fat; Contains: RecName: Full=Ft-mito; Flags: Precursor [Drosophila melanogaster]	NA	NA	NA	NA	NA	NA	0	0	0	0	0	0	0	0	0	0.777675	-0.717824	NA	-0.202926	0.855724	-0.536313	12.7321	4.30877	6.71391	2.93981	8.75466	9.29347	3.93653	3.12986	7.75984	0.738059	-0.71455	0.99746	-0.202862	0.864646	-0.509225	12.7187	4.30831	6.70694	2.93069	8.74908	9.28274	3.93451	3.13474	7.78525
AAEL021341	unspecified product	#N/A	NA	NA	NA	NA	NA	NA	0	0	0	0	0	0	0	0	0	0.98339	-0.0880935	NA	0.271864	0.884485	-0.380882	7.27551	2.15438	7.83289	5.87962	6.80918	8.36412	4.72383	5.21644	6.46653	0.974979	-0.0849542	0.99746	0.271721	0.89155	-0.509225	7.26784	2.15415	7.82477	5.86138	6.80484	8.35447	4.72141	5.22457	6.48771
AAEL020825	unspecified product	#N/A	NA	NA	NA	NA	NA	NA	0	0	0	0	0	0	0	0	0	NA	NA	NA	NA	NA	NA	0	0	0	0	0	0	0	0	0	NA	NA	0.99746	0.850269	NA	-0.509225	0	0	0	0	0.972121	0	0	0	0
AAEL021928	unspecified product	#N/A	NA	NA	NA	NA	NA	NA	0	0	0	0	0	0	0	0	0	NA	NA	NA	NA	NA	NA	0	0	0	0	0	0	0	0	0	NA	NA	NA	NA	NA	-0.509225	0	0	0	0	0	0	0	0	0
AAEL022937	unspecified product	#N/A	NA	NA	NA	NA	NA	NA	0	0	0	0	0	0	0	0	0	0.766884	1.11758	NA	0.16349	0.782542	0.919022	3.63776	2.15438	0	1.95987	1.94548	2.78804	2.36192	4.17315	6.46653	NA	1.121	0.99746	0.163336	0.791318	NA	3.63392	2.15415	0	1.95379	1.94424	2.78482	2.36071	4.17966	6.48771
AAEL028174	unspecified product	Q4R6P1.1 RecName: Full=Protein FAM200A [Macaca fascicularis]	NA	NA	NA	NA	NA	NA	0	0	0	0	0	0	0	0	0	NA	NA	NA	NA	NA	NA	0	0	0	0	0	0	0	0	0	0.795642	0.164469	0.99746	0.200045	0.954756	NA	95.3903	72.1642	68.1873	85.9669	108.877	78.9033	80.264	90.9076	94.7206
AAEL021020	unspecified product	#N/A	NA	NA	NA	NA	NA	NA	0	0	0	0	0	0	0	0	0	NA	NA	NA	NA	NA	NA	0	0	0	0	0	0	0	0	0	0.526138	-0.154991	0.99746	-0.0708158	0.756262	-0.509225	770.391	773.342	836.132	744.395	754.366	777.894	771.164	635.308	729.218
AAEL006498	#N/A	Q94741.1 RecName: Full=Opsin-1 [Schistocerca gregaria]	NA	NA	NA	NA	NA	NA	0	0	0	0	0	0	0	0	0	NA	NA	NA	NA	NA	NA	0	0	0	0	0	0	0	0	0	NA	-0.0123528	0.99746	-0.111499	NA	0.297405	0	1.07708	0	0.976896	0	0	0.786902	0	0
AAEL017104	#N/A	#N/A	NA	NA	NA	NA	NA	NA	0	0	0	0	0	0	0	0	0	NA	NA	NA	NA	NA	NA	0	0	0	0	0	0	0	0	0	NA	0.528864	0.99746	-2.03936	NA	-0.509225	0	1.07708	1.11782	0	0	0	0.786902	1.04491	1.29754
AAEL000878	cuticle protein%2C putative	#N/A	NA	NA	NA	NA	NA	NA	0	0	0	0	0	0	0	0	0	NA	NA	NA	NA	NA	NA	0	0	0	0	0	0	0	0	0	NA	NA	NA	NA	NA	#N/A	0	0	0	0	0	0	0	0	0
AAEL021049	Histone H3 [Source:UniProtKB/TrEMBL%3BAcc:Q16N56]	P02299.4 RecName: Full=Histone H3 [Drosophila melanogaster]	NA	NA	NA	NA	NA	NA	0	0	0	0	0	0	0	0	0	0.288687	3.7463	NA	-2.87508	0.0692941	6.62025	2.72832	1.07719	0	0	0	0	0.787306	9.38959	42.6791	0.263326	3.75008	0.99746	-2.87535	0.0636414	-0.509225	2.72544	1.07708	0	0	0	0	0.786902	9.40423	42.8189
AAEL007422	cp27%2C putative	Q75UQ2.1 RecName: Full=Craniofacial development protein 1; AltName: Full=Bucentaur [Rattus norvegicus]	NA	NA	NA	NA	NA	NA	0	0	0	0	0	0	0	0	0	NA	NA	NA	NA	NA	NA	0	0	0	0	0	0	0	0	0	0.947681	0.014676	0.99746	0.0636313	0.813152	0.297405	1636.17	1508.99	1730.39	1806.28	1550.53	1766.51	1669.81	1634.25	1620.63
AAEL019996	unspecified product	#N/A	NA	NA	NA	NA	NA	NA	0	0	0	0	0	0	0	0	0	NA	NA	NA	NA	NA	NA	0	0	0	0	0	0	0	0	0	NA	NA	NA	NA	NA	-0.509225	0	0	0	0	0	0	0	0	0
AAEL004645	unspecified product	#N/A	NA	NA	NA	NA	NA	NA	0	0	0	0	0	0	0	0	0	NA	NA	NA	NA	NA	NA	0	0	0	0	0	0	0	0	0	0.936866	-0.0789712	0.99746	-0.253592	0.917903	0.297405	34.5222	39.8519	34.6525	19.5379	36.9406	35.2744	32.263	39.7068	31.141
AAEL022630	unspecified product	#N/A	NA	NA	NA	NA	NA	NA	0	0	0	0	0	0	0	0	0	NA	NA	NA	NA	NA	NA	0	0	0	0	0	0	0	0	0	NA	NA	NA	NA	NA	NA	0	0	0	0	0	0	0	0	0
AAEL025679	Histone H3 [Source:UniProtKB/TrEMBL%3BAcc:Q16N56]	P02299.4 RecName: Full=Histone H3 [Drosophila melanogaster]	NA	NA	NA	NA	NA	NA	0	0	0	0	0	0	0	0	0	0.324637	2.98596	NA	-2.24432	0.128032	5.2069	3.63776	4.30877	1.11898	1.95987	0	0	1.57461	5.21644	65.9586	0.298955	2.99042	0.99746	-2.24525	0.118685	NA	3.63392	4.30831	1.11782	1.95379	0	0	1.5738	5.22457	66.1746
AAEL003242	pupal cuticle protein%2C putative	Q7M4F2.1 RecName: Full=Endocuticle structural glycoprotein SgAbd-8 [Schistocerca gregaria]	NA	NA	NA	NA	NA	NA	0	0	0	0	0	0	0	0	0	NA	NA	NA	NA	NA	NA	0	0	0	0	0	0	0	0	0	NA	NA	NA	NA	NA	0.297405	0	0	0	0	0	0	0	0	0
AAEL027247	unspecified product	#N/A	NA	NA	NA	NA	NA	NA	0	0	0	0	0	0	0	0	0	NA	NA	NA	NA	NA	NA	0	0	0	0	0	0	0	0	0	0.993675	-0.0339871	0.997496	-0.026192	0.998634	NA	0.908479	3.23123	7.82477	4.88448	4.8606	1.85655	0.786902	2.08983	9.08279
AAEL004724	Carboxylic ester hydrolase (Fragment) [Source:UniProtKB/TrEMBL%3BAcc:Q17C44]	D6WMZ8.2 RecName: Full=Juvenile hormone esterase; Short=JHE; Flags: Precursor [Tribolium castaneum]	NA	NA	NA	NA	NA	NA	0	0	0	0	0	0	0	0	0	NA	NA	NA	NA	NA	NA	0	0	0	0	0	0	0	0	0	0.791762	0.916648	0.99746	-0.779281	0.546002	0.297405	0	1.07708	8.94259	2.93069	0.972121	1.85655	5.50832	4.17966	9.08279
AAEL026259	unspecified product	#N/A	NA	NA	NA	NA	NA	NA	0	0	0	0	0	0	0	0	0	0.868923	1.58941	NA	0.800833	NA	0.76069	0.909439	0	0	0.979937	0.97274	0	0	2.08658	1.29331	0.758636	0.572311	0.99746	1.13477	0.785283	NA	5.45088	4.30831	6.70694	7.81517	12.6376	15.7807	10.2297	6.26949	7.78525
AAEL003448	#N/A	E7F7V7.1 RecName: Full=Galanin receptor 2b [Danio rerio]	NA	NA	NA	NA	NA	NA	0	0	0	0	0	0	0	0	0	0.793247	-0.565364	NA	-0.48912	0.978746	-0.0894856	7.27551	12.9263	6.71391	5.87962	7.78192	5.57608	5.51114	6.25973	6.46653	0.75595	-0.562532	0.99746	-0.489713	0.978857	0.297405	7.26784	12.9249	6.70694	5.86138	7.77696	5.56965	5.50832	6.26949	6.48771
AAEL019792	unspecified product	Q2T9Z5.1 RecName: Full=General transcription factor IIH subunit 5; AltName: Full=General transcription factor IIH polypeptide 5; AltName: Full=TFB5 ortholog; AltName: Full=TFIIH basal transcription factor complex TTD-A subunit; AltName: Full=TFIIH subunit p8 [Bos taurus]	NA	NA	NA	NA	NA	NA	0	0	0	0	0	0	0	0	0	NA	NA	NA	NA	NA	NA	0	0	0	0	0	0	0	0	0	0.512719	-0.138345	0.99746	0.00677062	0.481964	-0.509225	1747.01	1655.47	1586.19	1696.87	1687.6	1657.9	1567.51	1612.3	1349.44
AAEL007879	unspecified product	#N/A	NA	NA	NA	NA	NA	NA	0	0	0	0	0	0	0	0	0	0.843071	1.74487	NA	1.38764	NA	0.352363	0.909439	0	0	1.95987	0.97274	0	1.57461	2.08658	0	NA	1.7471	0.99746	1.38696	NA	-0.0936839	0.908479	0	0	1.95379	0.972121	0	1.5738	2.08983	0
AAEL007758	unspecified product	Q6GPW4.1 RecName: Full=Transmembrane protein 205 [Xenopus laevis]	NA	NA	NA	NA	NA	NA	0	0	0	0	0	0	0	0	0	NA	NA	NA	NA	NA	NA	0	0	0	0	0	0	0	0	0	0.836129	-0.0499242	0.99746	0.0150603	0.788839	0.297405	988.426	1001.68	1075.35	984.712	1077.11	1050.81	1067.04	963.411	925.147
AAEL026819	unspecified product	#N/A	NA	NA	NA	NA	NA	NA	0	0	0	0	0	0	0	0	0	NA	NA	NA	NA	NA	NA	0	0	0	0	0	0	0	0	0	0.996052	-0.00142139	0.99746	-0.119473	0.721758	NA	557.806	545.001	535.438	475.749	520.084	520.762	555.553	534.996	546.265
AAEL025153	unspecified product	Q9V466.1 RecName: Full=Nuclear pore complex protein Nup107; AltName: Full=Nucleoporin Nup107 [Drosophila melanogaster]	NA	NA	NA	NA	NA	NA	0	0	0	0	0	0	0	0	0	0.999319	0.00230024	0.774291	0.0918658	0.608316	-0.104887	1863.44	1945.41	1821.71	2015.73	2075.83	1945.12	1895.04	1990.59	1749.84	0.982448	0.00511183	0.99746	0.0914077	0.633177	NA	1861.47	1945.2	1819.82	2009.48	2074.51	1942.88	1894.07	1993.7	1755.57
AAEL029032	unspecified product	#N/A	NA	NA	NA	NA	NA	NA	0	0	0	0	0	0	0	0	0	NA	NA	NA	NA	NA	NA	0	0	0	0	0	0	0	0	0	NA	2.01731	0.99746	0.850269	NA	1.04634	0	0	0	0	0.972121	0	0	1.04491	1.29754
AAEL015254	unspecified product	#N/A	NA	NA	NA	NA	NA	NA	0	0	0	0	0	0	0	0	0	NA	NA	NA	NA	NA	NA	0	0	0	0	0	0	0	0	0	NA	NA	NA	NA	NA	2.03288	0	0	0	0	0	0	0	0	0
AAEL021712	unspecified product	Q9VVL1.2 RecName: Full=Ionotropic receptor 75a [Drosophila melanogaster]	NA	NA	NA	NA	NA	NA	0	0	0	0	0	0	0	0	0	NA	NA	NA	NA	NA	NA	0	0	0	0	0	0	0	0	0	0.413193	2.89703	0.99746	0.599485	0.445011	-0.509225	0	3.23123	0	2.93069	0.972121	0.928274	3.93451	3.13474	16.868
AAEL016983	#N/A	#N/A	0.978412	0.988245	NA	NA	NA	1.07863	0	0	0	0	0	0	0	0	1.35113	NA	0.946505	NA	NA	NA	1.04217	0	0	0	0	0	0	0	0	1.29331	NA	0.94942	NA	NA	NA	-0.509225	0	0	0	0	0	0	0	0	1.29754
AAEL025583	unspecified product	#N/A	NA	NA	NA	NA	NA	NA	0	0	0	0	0	0	0	0	0	0.632677	1.32199	NA	0.370313	0.731977	0.933524	2.72832	6.46315	1.11898	2.93981	3.89096	6.50543	3.14922	6.25973	16.813	0.587971	1.32566	0.99746	0.36954	0.740526	NA	2.72544	6.46246	1.11782	2.93069	3.88848	6.49792	3.14761	6.26949	16.868
AAEL024968	unspecified product	#N/A	NA	NA	NA	NA	NA	NA	0	0	0	0	0	0	0	0	0	NA	NA	NA	NA	NA	NA	0	0	0	0	0	0	0	0	0	NA	NA	NA	NA	NA	NA	0	0	0	0	0	0	0	0	0
AAEL000629	adenylate kinase 3%2C	P08760.3 RecName: Full=GTP:AMP phosphotransferase AK3, mitochondrial; AltName: Full=Adenylate kinase 3; Short=AK 3; AltName: Full=Adenylate kinase 3 alpha-like 1 [Bos taurus]	NA	NA	NA	NA	NA	NA	0	0	0	0	0	0	0	0	0	NA	NA	NA	NA	NA	NA	0	0	0	0	0	0	0	0	0	0.610666	-0.206933	0.99746	0.102226	0.554622	#N/A	206.225	205.722	249.275	278.415	184.703	249.706	215.611	173.456	181.656
AAEL003107	unspecified product	#N/A	NA	NA	NA	NA	NA	NA	0	0	0	0	0	0	0	0	0	NA	NA	NA	NA	NA	NA	0	0	0	0	0	0	0	0	0	0.827501	0.239822	0.99746	-0.365092	0.636581	0.297405	28.1629	23.6957	20.1208	14.6534	19.4424	22.2786	31.4761	32.3924	20.7607
AAEL023964	unspecified product	#N/A	NA	NA	NA	NA	NA	NA	0	0	0	0	0	0	0	0	0	NA	NA	NA	NA	NA	NA	0	0	0	0	0	0	0	0	0	0.732007	0.285318	0.99746	-0.127674	0.684511	NA	88.1225	123.864	81.6011	77.1748	116.654	76.1185	91.2807	91.9525	176.466
AAEL004199	allergen%2C putative	P81657.1 RecName: Full=Venom allergen 5; AltName: Full=Antigen 5; Short=Ag5; AltName: Full=Cysteine-rich venom protein; Short=CRVP; AltName: Allergen=Vesp m 5 [Vespa mandarinia]	NA	NA	NA	NA	NA	NA	0	0	0	0	0	0	0	0	0	NA	NA	NA	NA	NA	NA	0	0	0	0	0	0	0	0	0	NA	NA	NA	NA	NA	0.297405	0	0	0	0	0	0	0	0	0
AAEL002241	cuticle protein%2C putative	#N/A	NA	NA	NA	NA	NA	NA	0	0	0	0	0	0	0	0	0	NA	NA	NA	NA	NA	NA	0	0	0	0	0	0	0	0	0	0.927394	-0.174659	0.99746	0.199908	0.83256	0.297405	16.3526	5.38539	14.5317	14.6534	14.5818	12.9958	10.2297	10.4491	11.6779
AAEL015606	unspecified product	#N/A	0.978412	2.60587	NA	NA	NA	2.69497	0	0	0	0	0	0	0	2.10774	1.35113	0.817938	2.55812	NA	NA	NA	2.6543	0	0	0	0	0	0	0	2.08658	1.29331	NA	2.56208	NA	NA	NA	2.03288	0	0	0	0	0	0	0	2.08983	1.29754
AAEL025989	unspecified product	#N/A	NA	NA	NA	NA	NA	NA	0	0	0	0	0	0	0	0	0	0.882985	0.207275	NA	0.591124	0.730563	-0.402871	32.7398	23.6982	23.4987	31.358	50.5825	39.9619	34.6414	36.5151	20.6929	0.852424	0.209856	0.99746	0.590925	0.742168	NA	32.7053	23.6957	23.4743	31.2607	50.5503	39.9158	34.6237	36.572	20.7607
AAEL026731	unspecified product	P0DPU3.1 RecName: Full=Scoloptoxin SSD14; Short=SLPTX-SSD14; Short=Toxin-SSD14; Contains: RecName: Full=SLPTX-SSD14 subunit alpha; Contains: RecName: Full=SLPTX-SSD14 subunit beta; Flags: Precursor [Scolopendra dehaani]	NA	NA	NA	NA	NA	NA	0	0	0	0	0	0	0	0	0	NA	NA	NA	NA	NA	NA	0	0	0	0	0	0	0	0	0	0.559381	-0.168836	0.99746	-0.0874756	0.809045	NA	907.571	860.585	803.715	823.524	804.916	807.599	830.182	812.944	640.986
AAEL026529	Histone H3 [Source:UniProtKB/TrEMBL%3BAcc:Q16N56]	P02299.4 RecName: Full=Histone H3 [Drosophila melanogaster]	NA	NA	NA	NA	NA	NA	0	0	0	0	0	0	0	0	0	0.118375	4.84438	NA	0.32151	0.104669	4.50608	0.909439	2.15438	0	2.93981	0	0.929347	1.57461	13.5627	73.7185	0.0951364	4.84874	0.99746	0.320084	0.0968817	NA	0.908479	2.15415	0	2.93069	0	0.928274	1.5738	13.5839	73.9599
AAEL024289	unspecified product	#N/A	NA	NA	NA	NA	NA	NA	0	0	0	0	0	0	0	0	0	NA	NA	NA	NA	NA	NA	0	0	0	0	0	0	0	0	0	0.941275	0.120351	0.99746	0.224682	0.951419	NA	19.9865	26.9269	16.7674	27.3531	22.3588	25.0634	24.394	11.4941	33.7361
AAEL003757	glutamate dehydrogenase	P54385.2 RecName: Full=Glutamate dehydrogenase, mitochondrial; Short=GDH; Flags: Precursor [Drosophila melanogaster]	0.978412	2.22267	NA	NA	NA	2.31231	0	0	0	0	0	0	0	0	2.70226	0.854046	2.14296	NA	NA	NA	2.23503	0	0	0	0	0	0	0	0	2.58661	NA	2.14793	NA	NA	NA	0.297405	0	0	0	0	0	0	0	0	2.59508
AAEL023878	unspecified product	#N/A	0.978412	0.988245	NA	NA	NA	1.07863	0	0	0	0	0	0	0	0	1.35113	NA	0.946505	NA	NA	NA	1.04217	0	0	0	0	0	0	0	0	1.29331	NA	0.94942	NA	NA	NA	NA	0	0	0	0	0	0	0	0	1.29754
AAEL002309	#N/A	Q5ZJF4.3 RecName: Full=Peroxiredoxin-6; AltName: Full=1-Cys peroxiredoxin; Short=1-Cys PRX; AltName: Full=Acidic calcium-independent phospholipase A2; Short=aiPLA2; AltName: Full=Glutathione-dependent peroxiredoxin; AltName: Full=Lysophosphatidylcholine acyltransferase 5; Short=LPC acyltransferase 5; Short=LPCAT-5; Short=Lyso-PC acyltransferase 5; AltName: Full=Non-selenium glutathione peroxidase…	NA	NA	NA	NA	NA	NA	0	0	0	0	0	0	0	0	0	NA	NA	NA	NA	NA	NA	0	0	0	0	0	0	0	0	0	0.639744	-0.141626	0.99746	0.0252926	0.60869	0.297405	321.602	352.204	333.112	326.283	357.74	345.318	306.105	327.058	277.674
AAEL021053	Histone H2A [Source:UniProtKB/TrEMBL%3BAcc:Q173V2]	P84051.2 RecName: Full=Histone H2A [Drosophila melanogaster]	NA	NA	NA	NA	NA	NA	0	0	0	0	0	0	0	0	0	0.0324543	3.85515	NA	0.0711675	0.0316218	3.76508	11.8227	10.7719	8.95188	9.79937	7.78192	15.7989	9.44767	74.0735	375.059	0.0289136	3.86792	0.99746	0.0706816	0.030741	-0.509225	11.8102	10.7708	8.94259	9.76896	7.77696	15.7807	9.44283	74.1889	378.882
AAEL023291	Histone H4 [Source:UniProtKB/TrEMBL%3BAcc:Q16IE4]	P84040.2 RecName: Full=Histone H4 [Drosophila melanogaster]	NA	NA	NA	NA	NA	NA	0	0	0	0	0	0	0	0	0	0.278032	3.4661	NA	-0.72559	0.263442	4.18745	1.81888	2.15438	2.23797	0	0	3.71739	0.787306	6.25973	62.0787	0.247848	3.47084	0.99746	-0.726233	0.253153	NA	1.81696	2.15415	2.23565	0	0	3.7131	0.786902	6.26949	62.282
AAEL026277	unspecified product	#N/A	NA	NA	NA	NA	NA	NA	0	0	0	0	0	0	0	0	0	NA	NA	NA	NA	NA	NA	0	0	0	0	0	0	0	0	0	NA	NA	NA	NA	NA	NA	0	0	0	0	0	0	0	0	0
AAEL019897	unspecified product	A0A345BJN8.1 RecName: Full=MFS-type transporter clz9; AltName: Full=Squalestatin S1 biosynthesis cluster protein clz9; AltName: Full=Zaragozic acid A biosynthesis cluster protein 9 [Curvularia lunata]	NA	NA	NA	NA	NA	NA	0	0	0	0	0	0	0	0	0	NA	NA	NA	NA	NA	NA	0	0	0	0	0	0	0	0	0	0.704539	1.12131	0.99746	-2.58719	0.390268	-0.509225	1.81696	3.23123	1.11782	0.976896	0	0	1.5738	3.13474	9.08279
AAEL015481	neuronal calcium sensor%2C putative	Q1LWZ0.2 RecName: Full=Calaxin; AltName: Full=EF-hand calcium-binding domain-containing protein 1 [Danio rerio]	NA	NA	NA	NA	NA	NA	0	0	0	0	0	0	0	0	0	NA	NA	NA	NA	NA	NA	0	0	0	0	0	0	0	0	0	NA	NA	NA	NA	NA	2.03288	0	0	0	0	0	0	0	0	0
AAEL014678	#N/A	Q9VFP1.1 RecName: Full=Probable cytochrome P450 6d5; AltName: Full=CYPVID5 [Drosophila melanogaster]	NA	NA	NA	NA	NA	NA	0	0	0	0	0	0	0	0	0	NA	NA	NA	NA	NA	NA	0	0	0	0	0	0	0	0	0	0.744656	-0.429837	0.99746	-0.241322	0.923094	2.03288	12.7187	22.6186	15.6495	11.7228	16.526	14.8524	13.3773	12.539	11.6779
AAEL007677	phospholysine phosphohistidine inorganic pyrophosphate phosphatase	Q3ZCH9.1 RecName: Full=Haloacid dehalogenase-like hydrolase domain-containing protein 2 [Bos taurus]	NA	NA	NA	NA	NA	NA	0	0	0	0	0	0	0	0	0	NA	NA	NA	NA	NA	NA	0	0	0	0	0	0	0	0	0	0.529378	-0.213795	0.99746	0.0855035	0.330228	0.297405	229.845	220.801	257.1	253.016	248.863	252.491	214.824	201.669	192.036
AAEL003841	#N/A	P91793.1 RecName: Full=Defensin-A; AltName: Full=AaDef; Flags: Precursor [Aedes aegypti]	0.978412	0.988245	NA	NA	NA	1.07863	0	0	0	0	0	0	0	1.05387	0	0.839649	-0.402582	NA	-0.705725	0.919816	0.298634	16.3699	11.8491	16.7848	2.93981	14.5911	10.2228	7.08575	8.34631	19.3996	0.918041	-0.171328	0.99746	-0.70577	0.84043	0.297405	16.3526	11.8479	16.7674	2.93069	14.5818	10.211	12.5904	8.35932	19.4631
AAEL012688	unspecified product	#N/A	NA	NA	NA	NA	NA	NA	0	0	0	0	0	0	0	0	0	NA	NA	NA	NA	NA	NA	0	0	0	0	0	0	0	0	0	NA	3.20601	0.99746	2.60217	0.906267	NA	0	1.07708	0	3.90759	1.94424	0.928274	0.786902	3.13474	6.48771
AAEL012767	#N/A	#N/A	NA	NA	NA	NA	NA	NA	0	0	0	0	0	0	0	0	0	NA	NA	NA	NA	NA	NA	0	0	0	0	0	0	0	0	0	NA	NA	NA	NA	NA	NA	0	0	0	0	0	0	0	0	0
AAEL022674	unspecified product	Q99KN1.2 RecName: Full=Arrestin domain-containing protein 1; AltName: Full=Alpha-arrestin 1 [Mus musculus]	NA	NA	NA	NA	NA	NA	0	0	0	0	0	0	0	0	0	NA	NA	NA	NA	NA	NA	0	0	0	0	0	0	0	0	0	0.778529	0.169911	0.99746	0.249367	0.897135	NA	214.401	235.88	136.375	250.085	270.25	181.942	213.25	249.735	197.226
AAEL022967	unspecified product	#N/A	NA	NA	NA	NA	NA	NA	0	0	0	0	0	0	0	0	0	NA	NA	NA	NA	NA	NA	0	0	0	0	0	0	0	0	0	NA	-0.0123528	0.99746	-1.07328	NA	NA	0	1.07708	0	0	0	0	0	0	1.29754
AAEL021154	unspecified product	#N/A	NA	NA	NA	NA	NA	NA	0	0	0	0	0	0	0	0	0	NA	NA	NA	NA	NA	NA	0	0	0	0	0	0	0	0	0	NA	NA	NA	NA	NA	-0.509225	0	0	0	0	0	0	0	0	0
AAEL023180	unspecified product	Q8I1N0.3 RecName: Full=Histone H2B [Drosophila yakuba]	NA	NA	NA	NA	NA	NA	0	0	0	0	0	0	0	0	0	0.0961851	4.76883	NA	-0.443842	0.0478786	5.19866	0.909439	3.23158	1.11898	0.979937	1.94548	0.929347	0.787306	15.6493	126.744	0.076533	4.82506	0.99746	-0.444577	0.0454097	NA	0.908479	3.23123	1.11782	0.976896	1.94424	0.928274	0.786902	15.6737	132.349
AAEL025019	unspecified product	Q5RDZ8.1 RecName: Full=Protein BRAWNIN [Pongo abelii]	NA	NA	NA	NA	NA	NA	0	0	0	0	0	0	0	0	0	NA	NA	NA	NA	NA	NA	0	0	0	0	0	0	0	0	0	0.525738	-0.226662	0.99746	-0.0701235	0.716716	NA	615.949	654.863	598.036	623.26	619.241	547.682	581.521	596.646	415.213
AAEL026006	unspecified product	#N/A	NA	NA	NA	NA	NA	NA	0	0	0	0	0	0	0	0	0	NA	NA	NA	NA	NA	NA	0	0	0	0	0	0	0	0	0	0.928385	0.0944358	0.99746	-0.0658271	0.921744	NA	32.7053	31.2352	35.7704	33.2145	25.2751	37.131	42.4927	27.1678	36.3312
AAEL022131	unspecified product	#N/A	NA	NA	NA	NA	NA	NA	0	0	0	0	0	0	0	0	0	NA	0.946505	NA	NA	NA	1.04217	0	0	0	0	0	0	0.787306	0	0	NA	0.94942	NA	NA	NA	-0.509225	0	0	0	0	0	0	0.786902	0	0
AAEL007856	crumbs	A0A1F4.1 RecName: Full=Protein eyes shut; AltName: Full=Protein spacemaker [Drosophila melanogaster]	NA	NA	NA	NA	NA	NA	0	0	0	0	0	0	0	0	0	NA	NA	NA	NA	NA	NA	0	0	0	0	0	0	0	0	0	0.759176	0.241775	0.99746	0.073559	0.910661	-0.0936839	80.8547	66.7788	74.8942	52.7524	78.7418	103.967	68.4605	71.0542	125.862
AAEL009844	unspecified product	#N/A	NA	NA	NA	NA	NA	NA	0	0	0	0	0	0	0	0	0	NA	NA	NA	NA	NA	NA	0	0	0	0	0	0	0	0	0	NA	2.60481	0.99746	1.86805	0.889303	0.0103619	0	1.07708	1.11782	2.93069	3.88848	0.928274	0	4.17966	9.08279
AAEL027814	unspecified product	#N/A	NA	NA	NA	NA	NA	NA	0	0	0	0	0	0	0	0	0	NA	NA	NA	NA	NA	NA	0	0	0	0	0	0	0	0	0	0.318827	1.15622	0.99746	0.20127	0.455667	NA	13.6272	16.1562	16.7674	18.561	14.5818	20.422	22.0333	28.2127	54.4968
AAEL003302	unspecified product	Q5R946.1 RecName: Full=Phosphatidylinositol N-acetylglucosaminyltransferase subunit P; AltName: Full=Phosphatidylinositol-glycan biosynthesis class P protein; Short=PIG-P [Pongo abelii]	NA	NA	NA	NA	NA	NA	0	0	0	0	0	0	0	0	0	NA	NA	NA	NA	NA	NA	0	0	0	0	0	0	0	0	0	0.518327	-0.153007	0.99746	-0.0906295	0.821168	0.297405	1801.51	1651.16	1706.92	1585.5	1610.8	1677.39	1713.09	1572.6	1349.44
AAEL025938	unspecified product	#N/A	NA	NA	NA	NA	NA	NA	0	0	0	0	0	0	0	0	0	0.983445	-0.0595362	NA	0.0102889	0.980273	-0.0758264	9.09439	11.8491	17.9038	12.7392	4.8637	21.375	9.44767	12.5195	15.5197	0.975826	-0.0563529	0.999275	0.00965331	0.980831	NA	9.08479	11.8479	17.8852	12.6997	4.8606	21.3503	9.44283	12.539	15.5705
AAEL020088	unspecified product	#N/A	NA	NA	NA	NA	NA	NA	0	0	0	0	0	0	0	0	0	NA	NA	NA	NA	NA	NA	0	0	0	0	0	0	0	0	0	NA	NA	NA	NA	NA	-0.509225	0	0	0	0	0	0	0	0	0
AAEL001420	#N/A	Q6UXM1.1 RecName: Full=Leucine-rich repeats and immunoglobulin-like domains protein 3; Short=LIG-3; Flags: Precursor [Homo sapiens]	NA	NA	NA	NA	NA	NA	0	0	0	0	0	0	0	0	0	NA	NA	NA	NA	NA	NA	0	0	0	0	0	0	0	0	0	0.79978	0.754629	0.99746	0.187169	0.884183	0.297405	0.908479	5.38539	2.23565	4.88448	1.94424	2.78482	2.36071	3.13474	9.08279
AAEL013336	unspecified product	Q5M9N4.1 RecName: Full=Phosphatidylinositol N-acetylglucosaminyltransferase subunit H; AltName: Full=Phosphatidylinositol-glycan biosynthesis class H protein; Short=PIG-H [Mus musculus]	NA	NA	NA	NA	NA	NA	0	0	0	0	0	0	0	0	0	NA	NA	NA	NA	NA	NA	0	0	0	0	0	0	0	0	0	0.544244	-0.201273	0.99746	0.069099	0.400937	NA	252.557	221.878	247.039	253.993	243.03	264.558	222.693	202.713	201.119
AAEL021644	Histone H2A [Source:UniProtKB/TrEMBL%3BAcc:Q173V2]	P84051.2 RecName: Full=Histone H2A [Drosophila melanogaster]	NA	NA	NA	NA	NA	NA	0	0	0	0	0	0	0	0	0	NA	NA	NA	NA	NA	NA	0	0	0	0	0	0	0	0	0	0.184142	4.86289	0.99746	1.33072	0.253637	-0.509225	1.81696	0	1.11782	0.976896	2.91636	3.7131	0	14.6288	72.6623
AAEL013775	unspecified product	#N/A	NA	NA	NA	NA	NA	NA	0	0	0	0	0	0	0	0	0	NA	NA	NA	NA	NA	NA	0	0	0	0	0	0	0	0	0	0.757181	0.624693	0.997496	-0.0222905	0.83256	2.03288	4.5424	5.38539	6.70694	8.79207	4.8606	2.78482	7.86902	13.5839	3.89263
AAEL017201	#N/A	#N/A	NA	NA	NA	NA	NA	NA	0	0	0	0	0	0	0	0	0	NA	NA	NA	NA	NA	NA	0	0	0	0	0	0	0	0	0	NA	1.51369	0.99746	0.621383	NA	-0.509225	0.908479	0	2.23565	2.93069	0.972121	0.928274	0.786902	3.13474	5.19017
AAEL021234	unspecified product	#N/A	NA	NA	NA	NA	NA	NA	0	0	0	0	0	0	0	0	0	0.887432	-0.224202	NA	0.239017	0.728281	-0.481097	19.0982	18.3123	16.7848	22.5385	25.2912	16.7282	16.5334	16.6926	12.9331	0.864044	-0.221612	0.99746	0.238649	0.739975	-0.509225	19.0781	18.3103	16.7674	22.4686	25.2751	16.7089	16.5249	16.7186	12.9754
AAEL022643	Histone H2A [Source:UniProtKB/TrEMBL%3BAcc:Q173V2]	P84051.2 RecName: Full=Histone H2A [Drosophila melanogaster]	NA	NA	NA	NA	NA	NA	0	0	0	0	0	0	0	0	0	0.154101	3.78378	NA	0.483047	0.14916	3.28189	2.72832	6.46315	1.11898	3.91975	7.78192	2.78804	2.36192	18.7792	121.571	0.128018	3.8014	0.99746	0.482501	0.138305	NA	2.72544	6.46246	1.11782	3.90759	7.77696	2.78482	2.36071	18.8085	123.266
AAEL017501	unspecified product	#N/A	NA	NA	NA	NA	NA	NA	0	0	0	0	0	0	0	0	0	NA	NA	NA	NA	NA	NA	0	0	0	0	0	0	0	0	0	NA	-0.445037	0.99746	-0.282156	NA	-0.509225	2.72544	3.23123	2.23565	3.90759	2.91636	0	1.5738	3.13474	1.29754
AAEL006816	unspecified product	#N/A	NA	NA	NA	NA	NA	NA	0	0	0	0	0	0	0	0	0	NA	NA	NA	NA	NA	NA	0	0	0	0	0	0	0	0	0	0.645057	0.119325	0.99746	0.0302571	0.871875	0.297405	453.331	484.685	496.314	442.534	467.59	560.678	551.618	477.526	526.802
AAEL002940	AMP dependent ligase	Q54P77.1 RecName: Full=Probable 4-coumarate--CoA ligase 1; Short=4CL 1; AltName: Full=4-coumaroyl-CoA synthase 1 [Dictyostelium discoideum]	NA	NA	NA	NA	NA	NA	0	0	0	0	0	0	0	0	0	NA	NA	NA	NA	NA	NA	0	0	0	0	0	0	0	0	0	NA	NA	NA	NA	NA	0.297405	0	0	0	0	0	0	0	0	0
AAEL022934	unspecified product	#N/A	NA	NA	NA	NA	NA	NA	0	0	0	0	0	0	0	0	0	NA	NA	NA	NA	NA	NA	0	0	0	0	0	0	0	0	0	0.185155	2.39944	0.99746	0.227935	0.19898	NA	8.17631	7.53954	4.4713	6.83828	8.74908	8.35447	9.44283	21.9432	76.555
AAEL004605	salivary gland-expressed bHLH%2C putative	P48987.2 RecName: Full=Protein atonal [Drosophila melanogaster]	NA	NA	NA	NA	NA	NA	0	0	0	0	0	0	0	0	0	NA	NA	NA	NA	NA	NA	0	0	0	0	0	0	0	0	0	NA	NA	NA	NA	NA	0.297405	0	0	0	0	0	0	0	0	0
AAEL027595	unspecified product	Q6P0U3.1 RecName: Full=Ras-like protein family member 11B [Danio rerio]	NA	NA	NA	NA	NA	NA	0	0	0	0	0	0	0	0	0	NA	NA	NA	NA	NA	NA	0	0	0	0	0	0	0	0	0	NA	1.99932	0.99746	1.17187	NA	NA	0	1.07708	1.11782	1.95379	0.972121	1.85655	3.93451	3.13474	1.29754
AAEL023201	unspecified product	#N/A	NA	NA	NA	NA	NA	NA	0	0	0	0	0	0	0	0	0	NA	NA	NA	NA	NA	NA	0	0	0	0	0	0	0	0	0	NA	-0.496298	0.99746	-1.42761	NA	NA	6.35936	1.07708	0	0.976896	0	1.85655	0.786902	2.08983	2.59508
AAEL022251	unspecified product	#N/A	NA	NA	NA	NA	NA	NA	0	0	0	0	0	0	0	0	0	NA	NA	NA	NA	NA	NA	0	0	0	0	0	0	0	0	0	NA	-0.974133	0.99746	-1.07328	NA	-0.509225	0	1.07708	0	0	0	0	0	0	0
AAEL027405	unspecified product	#N/A	NA	NA	NA	NA	NA	NA	0	0	0	0	0	0	0	0	0	NA	NA	NA	NA	NA	NA	0	0	0	0	0	0	0	0	0	NA	3.71922	NA	NA	NA	NA	0	0	0	0	0	0	1.5738	2.08983	3.89263
AAEL007739	pupal cuticle protein%2C putative	P26967.1 RecName: Full=Adult-specific cuticular protein ACP-20; Flags: Precursor [Tenebrio molitor]	0.978412	0.988245	NA	NA	NA	1.07863	0	0	0	0	0	0	0	0	1.35113	0.9511	0.419398	NA	-2.61608	NA	3.03385	0	2.15438	1.11898	0	0	0	0.787306	1.04329	2.58661	NA	0.422924	0.99746	-2.61717	NA	0.297405	0	2.15415	1.11782	0	0	0	0.786902	1.04491	2.59508
AAEL014354	#N/A	Q9NAS9.1 RecName: Full=CLIP domain-containing serine protease B15; Flags: Precursor [Anopheles gambiae]	NA	NA	NA	NA	NA	NA	0	0	0	0	0	0	0	0	0	NA	NA	NA	NA	NA	NA	0	0	0	0	0	0	0	0	0	NA	0.279942	0.99746	-1.06367	NA	2.03288	4.5424	1.07708	2.23565	0.976896	1.94424	0.928274	2.36071	1.04491	6.48771
AAEL017359	unspecified product	#N/A	NA	NA	NA	NA	NA	NA	0	0	0	0	0	0	0	0	0	NA	NA	NA	NA	NA	NA	0	0	0	0	0	0	0	0	0	NA	NA	NA	NA	NA	-0.509225	0	0	0	0	0	0	0	0	0
AAEL004407	allergen%2C putative	#N/A	NA	NA	NA	NA	NA	NA	0	0	0	0	0	0	0	0	0	NA	NA	NA	NA	NA	NA	0	0	0	0	0	0	0	0	0	0.957424	-0.0597401	0.99746	0.0660536	0.921094	0.297405	36.3392	39.8519	31.2991	40.0528	39.8569	33.4179	28.3285	29.2576	46.7115
AAEL025562	unspecified product	#N/A	NA	NA	NA	NA	NA	NA	0	0	0	0	0	0	0	0	0	NA	NA	NA	NA	NA	NA	0	0	0	0	0	0	0	0	0	NA	NA	NA	NA	NA	NA	0	0	0	0	0	0	0	0	0
AAEL026643	unspecified product	#N/A	NA	NA	NA	NA	NA	NA	0	0	0	0	0	0	0	0	0	NA	NA	NA	0.850726	NA	-0.881387	0	0	0	0	0	0.929347	0	0	0	NA	NA	0.99746	0.850269	NA	NA	0	0	0	0	0	0.928274	0	0	0
[truncated: 25,055 more rows]

## Sheet: Full EV v LPS Analysis
Gene	baseMean	log2FoldChange	lfcSE	stat	pvalue	padj	EV.1_S7_L002	EV.2_S8_L002	EV.3_S9_L002	LPS.1_S4_L002	LPS.2_S5_L002	LPS.3_S6_L002
[truncated: 13,175 more rows]

[truncated: 3 more sheets: Upregulated, Downregulated, Enrichments]
